# Supplementary material for: Comparative studies of Toxoplasma gondii transcriptomes: insights into stage conversion based on gene expression profiling and alternative splicing
Source: Parasit Vectors. 2018 Jul 11;11:402. doi: 10.1186/s13071-018-2983-5 (PMC6042387; doi:10.1186/s13071-018-2983-5)
Supplement: Supplementary file 1 — Table S1. The unique transcripts from tachyzoites and bradyzoites of T. gondii. (XLS 1379 kb) [file 13071_2018_2983_MOESM1_ESM.xls]

## Sheet: Sheet1
bradyzoite	gene_id	locus	FPKM		tachyzoite	gene_id	locus	FPKM
	CUFF.59	TGME49_chrII:80503-84770	3.94772			CUFF.67	TGME49_chrII:17422-18011	1.19838
	CUFF.61	TGME49_chrII:47777-61099	5.55249			CUFF.68	TGME49_chrII:18112-22256	7.44997
	CUFF.62	TGME49_chrII:62980-68007	3.26727			CUFF.71	TGME49_chrII:24997-28873	45.3611
	CUFF.63	TGME49_chrII:69390-75955	10.0419			CUFF.72	TGME49_chrII:47777-51268	8.63104
	CUFF.60	TGME49_chrII:24997-28873	40.0922			CUFF.73	TGME49_chrII:51403-61099	6.77324
	CUFF.64	TGME49_chrII:30729-33141	53.8256			CUFF.74	TGME49_chrII:62980-68007	5.32833
	CUFF.65	TGME49_chrII:135770-137474	104.809			CUFF.75	TGME49_chrII:69390-75955	14.957
	CUFF.66	TGME49_chrII:182938-191145	18.7108			CUFF.76	TGME49_chrII:149720-152756	1.81491
	CUFF.67	TGME49_chrII:272793-273728	0.920259			CUFF.77	TGME49_chrII:157583-159742	1.41975
	CUFF.68	TGME49_chrII:203726-215525	1.8756			CUFF.78	TGME49_chrII:153222-155868	1.41676
	CUFF.69	TGME49_chrII:216110-220400	5.02725			CUFF.79	TGME49_chrII:143939-149223	1.32949
	CUFF.72	TGME49_chrII:196705-198777	23.83			CUFF.81	TGME49_chrII:182938-186555	13.3689
	CUFF.73	TGME49_chrII:197591-198777	12.8418			CUFF.82	TGME49_chrII:186907-189579	15.4914
	CUFF.70	TGME49_chrII:255156-265847	3.12679			CUFF.83	TGME49_chrII:189229-189569	6.04008
	CUFF.71	TGME49_chrII:266074-268497	1.70366			CUFF.84	TGME49_chrII:190425-191145	14.2524
	CUFF.74	TGME49_chrII:223115-224648	67.8763			CUFF.85	TGME49_chrII:203726-215959	2.016
	CUFF.75	TGME49_chrII:226085-233589	2.54946			CUFF.86	TGME49_chrII:216967-220400	5.71756
	CUFF.76	TGME49_chrII:237385-251124	5.46753			CUFF.87	TGME49_chrII:160704-166278	25.7466
	CUFF.77	TGME49_chrII:160704-166278	39.3037			CUFF.88	TGME49_chrII:196705-198777	23.6549
	CUFF.78	TGME49_chrII:174247-179926	52.9533			CUFF.89	TGME49_chrII:174247-179968	19.0339
	CUFF.79	TGME49_chrII:324823-325255	1.74633			CUFF.90	TGME49_chrII:38130-40839	103.481
	CUFF.80	TGME49_chrII:325374-330893	1.70183			CUFF.92	TGME49_chrII:43132-45252	110.919
	CUFF.81	TGME49_chrII:338891-342715	1.57208			CUFF.91	TGME49_chrII:255156-268497	21.9698
	CUFF.82	TGME49_chrII:344003-346510	8.97262			CUFF.93	TGME49_chrII:266078-266599	1.74449
	CUFF.83	TGME49_chrII:390289-392533	12.1871			CUFF.95	TGME49_chrII:272793-274943	8.24918
	CUFF.84	TGME49_chrII:390289-390364	11.0544			CUFF.99	TGME49_chrII:338264-339306	0.664219
	CUFF.85	TGME49_chrII:35620-37898	92.3926			CUFF.101	TGME49_chrII:335868-338135	0.707324
	CUFF.86	TGME49_chrII:43132-45252	377.277			CUFF.97	TGME49_chrII:223115-225095	75.2117
	CUFF.87	TGME49_chrII:35652-37898	28.9054			CUFF.98	TGME49_chrII:226085-233589	5.87723
	CUFF.88	TGME49_chrII:424628-432386	6.73608			CUFF.102	TGME49_chrII:340564-342715	3.7862
	CUFF.89	TGME49_chrII:446603-447994	8.45364			CUFF.103	TGME49_chrII:441488-443382	0.903579
	CUFF.90	TGME49_chrII:451815-464698	2.76818			CUFF.106	TGME49_chrII:446162-447994	15.4857
	CUFF.91	TGME49_chrII:465570-466060	5.42924			CUFF.107	TGME49_chrII:424628-432386	16.7188
	CUFF.92	TGME49_chrII:474283-475149	1.39534			CUFF.108	TGME49_chrII:435719-438076	38.0751
	CUFF.93	TGME49_chrII:475219-476710	2.10284			CUFF.111	TGME49_chrII:481441-485745	9.75934
	CUFF.97	TGME49_chrII:481441-485745	2.94439			CUFF.112	TGME49_chrII:489181-491518	68.0352
	CUFF.94	TGME49_chrII:405254-406852	62.5335			CUFF.114	TGME49_chrII:533086-534663	2.17825
	CUFF.98	TGME49_chrII:418644-421482	21.1036			CUFF.113	TGME49_chrII:534876-536042	1.21975
	CUFF.101	TGME49_chrII:533086-533761	0.765543			CUFF.115	TGME49_chrII:405254-406852	172.838
	CUFF.100	TGME49_chrII:489181-491518	78.0144			CUFF.116	TGME49_chrII:418644-421482	18.895
	CUFF.103	TGME49_chrII:517289-530763	6.96323			CUFF.118	TGME49_chrII:609242-611381	1.2661
	CUFF.104	TGME49_chrII:394504-397335	68.1429			CUFF.121	TGME49_chrII:634217-635593	10.6407
	CUFF.105	TGME49_chrII:435257-438076	68.7381			CUFF.122	TGME49_chrII:625924-627243	95.2769
	CUFF.106	TGME49_chrII:366572-372686	26.3161			CUFF.123	TGME49_chrII:761699-763412	1.84967
	CUFF.107	TGME49_chrII:498311-506196	4.26589			CUFF.124	TGME49_chrII:764073-766846	1.70786
	CUFF.109	TGME49_chrII:572453-573731	0.614183			CUFF.126	TGME49_chrII:707513-717372	9.74076
	CUFF.111	TGME49_chrII:565277-565500	0.914307			CUFF.127	TGME49_chrII:742329-744743	14.4623
	CUFF.112	TGME49_chrII:570405-571504	1.15016			CUFF.131	TGME49_chrII:745104-748198	11.3899
	CUFF.113	TGME49_chrII:620605-622489	1.04689			CUFF.128	TGME49_chrII:751683-757538	5.1049
	CUFF.114	TGME49_chrII:597133-604379	4.16553			CUFF.130	TGME49_chrII:768980-775336	3.97504
	CUFF.115	TGME49_chrII:609242-616600	2.10156			CUFF.132	TGME49_chrII:720706-721661	45.7433
	CUFF.116	TGME49_chrII:577144-581369	1.98921			CUFF.135	TGME49_chrII:721964-727153	29.3211
	CUFF.117	TGME49_chrII:583225-588274	2.40523			CUFF.138	TGME49_chrII:799746-802810	2.05325
	CUFF.118	TGME49_chrII:588327-594280	1.6405			CUFF.141	TGME49_chrII:731378-732707	24.4927
	CUFF.120	TGME49_chrII:674357-676571	2.64555			CUFF.142	TGME49_chrII:738197-740514	14.6605
	CUFF.121	TGME49_chrII:678086-683068	17.7121			CUFF.146	TGME49_chrII:734170-737478	11.7441
	CUFF.124	TGME49_chrII:634217-635593	16.6197			CUFF.148	TGME49_chrII:829634-830048	2.06701
	CUFF.126	TGME49_chrII:625924-627243	242.836			CUFF.134	TGME49_chrII:498311-506196	13.1125
	CUFF.125	TGME49_chrII:644118-644477	7.867			CUFF.136	TGME49_chrII:508308-512242	40.1256
	CUFF.127	TGME49_chrII:644751-650964	9.58442			CUFF.139	TGME49_chrII:522384-529703	13.0726
	CUFF.128	TGME49_chrII:659235-667855	7.5193			CUFF.147	TGME49_chrII:529972-530763	21.7389
	CUFF.129	TGME49_chrII:707513-709224	5.07075			CUFF.149	TGME49_chrII:860364-861950	7.81458
	CUFF.130	TGME49_chrII:716931-717372	3.27421			CUFF.150	TGME49_chrII:861504-861950	3.08574
	CUFF.131	TGME49_chrII:709317-716461	4.75999			CUFF.133	TGME49_chrII:565277-569443	9.94862
	CUFF.132	TGME49_chrII:756997-757538	1.46588			CUFF.151	TGME49_chrII:570405-575267	12.7666
	CUFF.133	TGME49_chrII:769086-770126	0.789123			CUFF.152	TGME49_chrII:597133-604379	15.2386
	CUFF.134	TGME49_chrII:774875-775336	0.957093			CUFF.153	TGME49_chrII:577144-581369	12.096
	CUFF.135	TGME49_chrII:772395-774789	0.60185			CUFF.154	TGME49_chrII:583545-583933	3.21239
	CUFF.137	TGME49_chrII:795324-797607	1.54069			CUFF.155	TGME49_chrII:603428-603940	2.20913
	CUFF.139	TGME49_chrII:778953-781001	5.13977			CUFF.158	TGME49_chrII:806722-810420	10.3657
	CUFF.138	TGME49_chrII:751683-756500	1.13278			CUFF.162	TGME49_chrII:935734-937954	1.50014
	CUFF.136	TGME49_chrII:467546-470164	260.698			CUFF.160	TGME49_chrII:644118-650964	35.3296
	CUFF.140	TGME49_chrII:472011-473504	3.49593			CUFF.161	TGME49_chrII:678086-683068	21.4049
	CUFF.142	TGME49_chrII:865809-867878	6.66125			CUFF.163	TGME49_chrII:889517-892792	12.6052
	CUFF.143	TGME49_chrII:786136-791460	6.09427			CUFF.165	TGME49_chrII:894195-894791	81.5569
	CUFF.145	TGME49_chrII:869206-872628	3.87473			CUFF.166	TGME49_chrII:908238-908731	5.14654
	CUFF.144	TGME49_chrII:806722-810420	5.21409			CUFF.167	TGME49_chrII:974043-982770	11.121
	CUFF.147	TGME49_chrII:913664-914278	1.5124			CUFF.168	TGME49_chrII:993751-994010	11.787
	CUFF.148	TGME49_chrII:915133-916547	1.39503			CUFF.169	TGME49_chrII:1002771-1003055	1.30358
	CUFF.149	TGME49_chrII:918110-922417	32.1802			CUFF.170	TGME49_chrII:1005482-1008032	6.86812
	CUFF.150	TGME49_chrII:923263-924752	11.3407			CUFF.171	TGME49_chrII:1008621-1009985	23.5422
	CUFF.151	TGME49_chrII:894195-894791	196.869			CUFF.172	TGME49_chrII:1035434-1042121	1.72776
	CUFF.152	TGME49_chrII:896977-909611	3.10278			CUFF.174	TGME49_chrII:1042197-1043666	1.4337
	CUFF.153	TGME49_chrII:936461-937954	0.953831			CUFF.175	TGME49_chrII:966861-970350	67.731
	CUFF.154	TGME49_chrII:881332-882249	26.4647			CUFF.176	TGME49_chrII:994075-999159	3.71744
	CUFF.155	TGME49_chrII:885391-892792	8.43697			CUFF.178	TGME49_chrII:778953-781001	12.7378
	CUFF.156	TGME49_chrII:731378-732707	144.339			CUFF.180	TGME49_chrII:795324-796477	24.0493
	CUFF.157	TGME49_chrII:1002771-1003055	0.781262			CUFF.181	TGME49_chrII:940617-946876	11.5821
	CUFF.158	TGME49_chrII:994262-996819	0.747404			CUFF.182	TGME49_chrII:952004-952705	1.71832
	CUFF.161	TGME49_chrII:997902-999159	0.771287			CUFF.183	TGME49_chrII:957187-962670	32.6516
	CUFF.162	TGME49_chrII:1018823-1019689	0.797335			CUFF.189	TGME49_chrII:1136599-1138329	4.31642
	CUFF.160	TGME49_chrII:1005482-1007172	2.24501			CUFF.191	TGME49_chrII:1123132-1129713	4.25915
	CUFF.163	TGME49_chrII:1015025-1018286	1.91032			CUFF.192	TGME49_chrII:1130357-1132980	7.44532
	CUFF.165	TGME49_chrII:1021553-1022149	1.06668			CUFF.193	TGME49_chrII:1012272-1013223	29.8234
	CUFF.166	TGME49_chrII:1019743-1020790	0.775781			CUFF.194	TGME49_chrII:1024924-1030984	18.0972
	CUFF.170	TGME49_chrII:1024924-1030984	4.32749			CUFF.197	TGME49_chrII:1030320-1030599	6.03524
	CUFF.171	TGME49_chrII:974043-982770	9.13114			CUFF.199	TGME49_chrII:1112056-1113006	5.17565
	CUFF.172	TGME49_chrII:1049456-1054255	3.45577			CUFF.200	TGME49_chrII:1114767-1118687	14.7944
	CUFF.175	TGME49_chrII:1035434-1043666	3.7476			CUFF.195	TGME49_chrII:1142286-1147384	9.82068
	CUFF.173	TGME49_chrII:1012272-1013223	6.97164			CUFF.198	TGME49_chrII:1156272-1158465	4.87579
	CUFF.174	TGME49_chrII:1008621-1009985	11.556			CUFF.196	TGME49_chrII:1160897-1170762	7.42373
	CUFF.177	TGME49_chrII:734170-737478	42.7754			CUFF.203	TGME49_chrII:987751-990822	39.832
	CUFF.179	TGME49_chrII:738197-740514	51.0519			CUFF.202	TGME49_chrII:688778-691301	214.566
	CUFF.180	TGME49_chrII:1087760-1090719	4.1964			CUFF.207	TGME49_chrII:697038-700681	4.82782
	CUFF.181	TGME49_chrII:1090857-1096839	6.60781			CUFF.208	TGME49_chrII:693173-695873	12.9812
	CUFF.183	TGME49_chrII:1112056-1113006	1.46344			CUFF.211	TGME49_chrII:697950-699040	0.966723
	CUFF.184	TGME49_chrII:1136599-1138329	3.09078			CUFF.206	TGME49_chrII:1171569-1193239	5.95478
	CUFF.186	TGME49_chrII:1142286-1152497	2.74794			CUFF.209	TGME49_chrII:1186131-1186483	5.39666
	CUFF.185	TGME49_chrII:1156272-1158875	1.61984			CUFF.213	TGME49_chrII:1193732-1193868	10.7109
	CUFF.188	TGME49_chrII:987751-990822	7.24778			CUFF.188	TGME49_chrII:865809-867878	39.4396
	CUFF.187	TGME49_chrII:1123132-1129916	3.49139			CUFF.190	TGME49_chrII:869206-872628	11.4719
	CUFF.189	TGME49_chrII:1130409-1132980	6.70601			CUFF.204	TGME49_chrII:877547-882249	15.9092
	CUFF.191	TGME49_chrII:1244031-1246491	1.10005			CUFF.205	TGME49_chrII:879099-882236	11.089
	CUFF.192	TGME49_chrII:1231633-1243175	1.76876			CUFF.212	TGME49_chrII:885391-888730	14.3654
	CUFF.190	TGME49_chrII:1114767-1117170	13.5247			CUFF.214	TGME49_chrII:885610-885969	2.98627
	CUFF.194	TGME49_chrII:1117539-1118687	14.5748			CUFF.177	TGME49_chrII:451815-458390	8.81751
	CUFF.195	TGME49_chrII:1079158-1081827	27.1219			CUFF.179	TGME49_chrII:458994-464698	14.9377
	CUFF.193	TGME49_chrII:1218847-1230918	2.25382			CUFF.215	TGME49_chrII:467546-470179	311.952
	CUFF.196	TGME49_chrII:1160889-1193227	7.58465			CUFF.216	TGME49_chrII:472011-476710	5.88932
	CUFF.198	TGME49_chrII:1193840-1193868	14.3347			CUFF.221	TGME49_chrII:1204959-1210711	19.592
	CUFF.197	TGME49_chrII:1204959-1210831	18.6982			CUFF.219	TGME49_chrII:1214543-1227433	7.79522
	CUFF.199	TGME49_chrII:1214543-1217574	2.49308			CUFF.220	TGME49_chrII:1228228-1246491	4.81731
	CUFF.200	TGME49_chrII:940617-946876	47.6238			CUFF.217	TGME49_chrII:913664-914278	3.79392
	CUFF.201	TGME49_chrII:955109-955609	1.78465			CUFF.218	TGME49_chrII:915133-916547	5.33156
	CUFF.202	TGME49_chrII:1276921-1282382	1.86569			CUFF.224	TGME49_chrII:928859-930183	65.8065
	CUFF.203	TGME49_chrII:1311957-1312379	2.38232			CUFF.228	TGME49_chrII:1319811-1320603	1.52658
	CUFF.205	TGME49_chrII:1314311-1316202	26.7682			CUFF.222	TGME49_chrII:347932-355873	4.34971
	CUFF.204	TGME49_chrII:1329996-1341792	1.45459			CUFF.223	TGME49_chrII:357222-358702	14.4685
	CUFF.208	TGME49_chrII:1360787-1365004	6.12372			CUFF.225	TGME49_chrII:366572-372686	64.3832
	CUFF.206	TGME49_chrII:1056978-1063957	64.0814			CUFF.227	TGME49_chrII:383302-383659	6.04894
	CUFF.209	TGME49_chrII:1076688-1076786	23.3627			CUFF.229	TGME49_chrII:390289-392635	76.3922
	CUFF.212	TGME49_chrII:1380192-1381747	36.9732			CUFF.230	TGME49_chrII:1350971-1352239	0.966604
	CUFF.210	TGME49_chrII:1344535-1349540	35.074			CUFF.231	TGME49_chrII:1377372-1378202	0.956273
	CUFF.207	TGME49_chrII:1283050-1283364	7.94368			CUFF.232	TGME49_chrII:1360787-1365004	20.2844
	CUFF.211	TGME49_chrII:1285727-1302429	7.2007			CUFF.233	TGME49_chrII:1380192-1381747	57.8208
	CUFF.213	TGME49_chrII:1305290-1309361	8.27166			CUFF.235	TGME49_chrII:1390571-1390712	1.33118
	CUFF.214	TGME49_chrII:1370102-1370533	29.5092			CUFF.238	TGME49_chrII:1371567-1374418	33.6414
	CUFF.215	TGME49_chrII:1371567-1374418	14.6621			CUFF.239	TGME49_chrII:1370102-1370453	36.7443
	CUFF.216	TGME49_chrII:966861-970350	283.423			CUFF.234	TGME49_chrII:1329996-1336644	5.18338
	CUFF.217	TGME49_chrII:1324195-1325771	44.617			CUFF.237	TGME49_chrII:1336932-1341792	5.22815
	CUFF.218	TGME49_chrII:1385210-1386939	338.595			CUFF.240	TGME49_chrII:1344535-1349540	101.48
	CUFF.219	TGME49_chrII:1463443-1468842	2.317			CUFF.241	TGME49_chrII:1390775-1399561	9.3102
	CUFF.220	TGME49_chrII:1458732-1460758	5.96693			CUFF.242	TGME49_chrII:1397126-1397483	2.74952
	CUFF.221	TGME49_chrII:693173-695036	379.477			CUFF.243	TGME49_chrII:1399879-1418447	11.0342
	CUFF.222	TGME49_chrII:1486450-1497041	2.70036			CUFF.244	TGME49_chrII:1324195-1325771	61.3939
	CUFF.223	TGME49_chrII:1522721-1523910	1.2646			CUFF.245	TGME49_chrII:1385230-1387050	438.499
	CUFF.224	TGME49_chrII:1546165-1546712	1.54098			CUFF.246	TGME49_chrII:1421332-1424306	140.895
	CUFF.226	TGME49_chrII:1516889-1518752	17.4485			CUFF.247	TGME49_chrII:1487763-1494378	10.9134
	CUFF.225	TGME49_chrII:1534516-1542381	1.04104			CUFF.248	TGME49_chrII:1494669-1497041	14.3517
	CUFF.227	TGME49_chrII:1543355-1545883	0.943353			CUFF.249	TGME49_chrII:1469704-1475074	25.0137
	CUFF.230	TGME49_chrII:1530771-1531799	32.5294			CUFF.250	TGME49_chrII:1458732-1460758	20.9402
	CUFF.231	TGME49_chrII:1571621-1575707	1.72549			CUFF.251	TGME49_chrII:1466425-1468842	9.86338
	CUFF.232	TGME49_chrII:1586805-1589907	1.68652			CUFF.253	TGME49_chrII:1526132-1526986	0.818651
	CUFF.233	TGME49_chrII:1449161-1451338	89.9413			CUFF.255	TGME49_chrII:1521865-1523910	11.3275
	CUFF.234	TGME49_chrII:1604790-1605126	1.11008			CUFF.256	TGME49_chrII:1534516-1546712	3.11216
	CUFF.235	TGME49_chrII:1565097-1566793	13.1059			CUFF.257	TGME49_chrII:1530671-1531799	53.9701
	CUFF.236	TGME49_chrII:1579767-1583634	15.8681			CUFF.258	TGME49_chrII:1549822-1554202	15.7132
	CUFF.237	TGME49_chrII:1646065-1646722	2.6746			CUFF.259	TGME49_chrII:1565097-1566793	19.7517
	CUFF.239	TGME49_chrII:1469704-1475031	50.3293			CUFF.260	TGME49_chrII:1516889-1518752	82.8353
	CUFF.241	TGME49_chrII:1473421-1473630	56.7589			CUFF.261	TGME49_chrII:1586805-1589907	2.43844
	CUFF.238	TGME49_chrII:1646843-1651172	1.33897			CUFF.262	TGME49_chrII:1589511-1589907	5.44494
	CUFF.242	TGME49_chrII:1510431-1514312	71.9643			CUFF.263	TGME49_chrII:1579767-1582176	19.9604
	CUFF.244	TGME49_chrII:1688399-1689600	0.485201			CUFF.264	TGME49_chrII:1582528-1583634	10.0251
	CUFF.240	TGME49_chrII:1637702-1644609	2.3634			CUFF.265	TGME49_chrII:1571621-1573721	7.8032
	CUFF.245	TGME49_chrII:1693576-1694538	0.578153			CUFF.266	TGME49_chrII:1571621-1571692	4.85741
	CUFF.246	TGME49_chrII:1683688-1688272	1.426			CUFF.267	TGME49_chrII:1573756-1575753	1.43583
	CUFF.247	TGME49_chrII:1669938-1678503	7.19475			CUFF.268	TGME49_chrII:1557096-1559709	25.6513
	CUFF.249	TGME49_chrII:1605217-1606648	0.814532			CUFF.269	TGME49_chrII:1666959-1667610	0.566032
	CUFF.250	TGME49_chrII:1606848-1618195	1.92001			CUFF.270	TGME49_chrII:1637702-1644609	5.57738
	CUFF.248	TGME49_chrII:1593114-1597510	19.4348			CUFF.271	TGME49_chrII:1646065-1651172	6.37817
	CUFF.251	TGME49_chrII:1597989-1599910	18.5883			CUFF.276	TGME49_chrII:1607310-1618195	6.86136
	CUFF.254	TGME49_chrII:928859-930183	281.334			CUFF.273	TGME49_chrII:1620767-1626108	3.69509
	CUFF.252	TGME49_chrII:1549823-1551976	29.179			CUFF.274	TGME49_chrII:1628671-1635095	13.9741
	CUFF.253	TGME49_chrII:1552152-1554202	22.8945			CUFF.277	TGME49_chrII:1631365-1631813	5.38768
	CUFF.257	TGME49_chrII:1557096-1559709	23.9057			CUFF.275	TGME49_chrII:1669938-1678503	12.1356
	CUFF.255	TGME49_chrII:1259168-1270639	174.842			CUFF.279	TGME49_chrII:1593114-1599910	25.0743
	CUFF.256	TGME49_chrII:1256879-1257184	77.8083			CUFF.280	TGME49_chrII:1514584-1515024	182.22
	CUFF.260	TGME49_chrII:1272652-1274490	7.3158			CUFF.283	TGME49_chrII:1066967-1076786	36.2213
	CUFF.258	TGME49_chrII:1620767-1626108	9.36308			CUFF.284	TGME49_chrII:1056978-1063957	22.3582
	CUFF.259	TGME49_chrII:1628671-1635082	10.1731			CUFF.282	TGME49_chrII:298383-300526	116.405
	CUFF.261	TGME49_chrII:1631368-1631809	4.45945			CUFF.285	TGME49_chrII:314744-320980	98.4255
	CUFF.263	TGME49_chrII:1727301-1727412	0.630257			CUFF.287	TGME49_chrII:330229-330642	2.63175
	CUFF.264	TGME49_chrII:1724105-1725475	1.35769			CUFF.288	TGME49_chrII:1817992-1818381	1.01797
	CUFF.265	TGME49_chrII:1800245-1801566	7.43362			CUFF.289	TGME49_chrII:1821767-1822062	1.39144
	CUFF.267	TGME49_chrII:1831198-1838756	11.812			CUFF.290	TGME49_chrII:1822832-1824590	1.08622
	CUFF.268	TGME49_chrII:1881076-1882944	2.47552			CUFF.292	TGME49_chrII:1831198-1838756	27.6978
	CUFF.269	TGME49_chrII:1883004-1884210	1.23626			CUFF.293	TGME49_chrII:1860788-1868390	15.5608
	CUFF.266	TGME49_chrII:1817992-1818381	2.00098			CUFF.294	TGME49_chrII:1868618-1879034	13.3508
	CUFF.270	TGME49_chrII:1820493-1822062	4.25602			CUFF.295	TGME49_chrII:1839591-1840235	11.4332
	CUFF.271	TGME49_chrII:1860788-1879275	3.02207			CUFF.296	TGME49_chrII:1839591-1840235	2.45935
	CUFF.273	TGME49_chrII:1793751-1799364	12.1154			CUFF.297	TGME49_chrII:1842986-1846223	9.0609
	CUFF.274	TGME49_chrII:1804538-1809600	29.8827			CUFF.298	TGME49_chrII:1848274-1855755	23.1762
	CUFF.275	TGME49_chrII:1809901-1811418	35.8161			CUFF.299	TGME49_chrII:1856382-1859557	8.27349
	CUFF.276	TGME49_chrII:1972531-1977832	0.532032			CUFF.300	TGME49_chrII:1915462-1915852	0.662428
	CUFF.280	TGME49_chrII:1981903-1982667	8.01874			CUFF.302	TGME49_chrII:1918719-1922969	14.3938
	CUFF.279	TGME49_chrII:1918719-1927182	2.81973			CUFF.303	TGME49_chrII:1928133-1928672	8.38672
	CUFF.281	TGME49_chrII:1958263-1959471	14.6218			CUFF.304	TGME49_chrII:1923444-1927182	7.74958
	CUFF.282	TGME49_chrII:1932126-1936698	13.346			CUFF.307	TGME49_chrII:1429798-1440360	52.2704
	CUFF.283	TGME49_chrII:1962653-1969195	1.55378			CUFF.308	TGME49_chrII:554917-562824	55.8599
	CUFF.285	TGME49_chrII:1969863-1972363	1.14894			CUFF.313	TGME49_chrII:2040532-2040892	3.2373
	CUFF.284	TGME49_chrII:1839591-1840235	32.209			CUFF.317	TGME49_chrII:2054284-2059704	11.7274
	CUFF.286	TGME49_chrII:1848274-1848721	12.5637			CUFF.315	TGME49_chrII:2063376-2064241	4.78276
	CUFF.289	TGME49_chrII:1843706-1844184	5.14177			CUFF.316	TGME49_chrII:2064335-2072093	15.7324
	CUFF.290	TGME49_chrII:1857681-1859557	3.42641			CUFF.318	TGME49_chrII:2072628-2075286	8.607
	CUFF.293	TGME49_chrII:2082637-2083780	1.96029			CUFF.319	TGME49_chrII:2002370-2003573	24.6339
	CUFF.291	TGME49_chrII:1940101-1949477	14.4425			CUFF.321	TGME49_chrII:2022375-2026409	6.30687
	CUFF.294	TGME49_chrII:1949950-1952593	21.6959			CUFF.320	TGME49_chrII:1932126-1936698	22.4304
	CUFF.296	TGME49_chrII:2079808-2080644	8.58408			CUFF.323	TGME49_chrII:1940101-1949584	34.0463
	CUFF.297	TGME49_chrII:2002224-2003573	37.8421			CUFF.324	TGME49_chrII:1949856-1952593	44.2249
	CUFF.298	TGME49_chrII:2063376-2066125	11.1615			CUFF.326	TGME49_chrII:2096164-2100807	15.5255
	CUFF.299	TGME49_chrII:2066633-2075286	8.62581			CUFF.325	TGME49_chrII:2079808-2080644	17.962
	CUFF.292	TGME49_chrII:2008138-2008196	5.05495			CUFF.327	TGME49_chrII:2086911-2091516	5.45406
	CUFF.295	TGME49_chrII:2008461-2020427	5.13292			CUFF.329	TGME49_chrII:2093964-2094966	141.51
	CUFF.300	TGME49_chrII:2020878-2026409	6.51389			CUFF.328	TGME49_chrII:2036460-2039203	57.2034
	CUFF.301	TGME49_chrII:2086911-2091516	17.5146			CUFF.330	TGME49_chrII:2118806-2123309	4.64435
	CUFF.302	TGME49_chrII:2036475-2039203	121.542			CUFF.331	TGME49_chrII:2124488-2128618	13.8709
	CUFF.303	TGME49_chrII:2054284-2059704	20.3733			CUFF.333	TGME49_chrII:2157347-2157787	9.77503
	CUFF.304	TGME49_chrII:1985846-1987618	23.6062			CUFF.334	TGME49_chrII:1958263-1959471	8.56446
	CUFF.305	TGME49_chrII:2146296-2154880	5.75466			CUFF.335	TGME49_chrII:1985846-1987618	13.07
	CUFF.306	TGME49_chrII:2225712-2229289	2.19822			CUFF.336	TGME49_chrII:2002224-2002290	49.6592
	CUFF.307	TGME49_chrII:2221948-2224702	2.63314			CUFF.338	TGME49_chrII:2225712-2229289	4.78713
	CUFF.310	TGME49_chrII:2103772-2107812	37.447			CUFF.347	TGME49_chrII:2299294-2299373	5.53147
	CUFF.311	TGME49_chrII:2112820-2115190	10.4425			CUFF.341	TGME49_chrII:2161562-2163737	4.22732
	CUFF.312	TGME49_chrII:2198046-2206324	19.0036			CUFF.342	TGME49_chrII:2164457-2167539	5.46399
	CUFF.313	TGME49_chrII:2206854-2210150	15.2528			CUFF.348	TGME49_chrII:2167944-2192815	9.26949
	CUFF.314	TGME49_chrII:2213066-2218146	4.75005			CUFF.367	TGME49_chrII:2291448-2292670	10.9366
	CUFF.327	TGME49_chrII:2291448-2292670	8.12411			CUFF.370	TGME49_chrIII:34755-35581	2.00682
	CUFF.329	TGME49_chrIII:34755-35581	7.36523			CUFF.366	TGME49_chrII:2103772-2107812	89.7946
	CUFF.333	TGME49_chrII:2237985-2245855	15.0516			CUFF.368	TGME49_chrII:2109254-2110420	3.78606
	CUFF.334	TGME49_chrII:2245987-2248729	3.23005			CUFF.371	TGME49_chrII:2112820-2115190	4.87861
	CUFF.338	TGME49_chrIII:74442-77521	2.62149			CUFF.372	TGME49_chrII:2237985-2248729	27.3428
	CUFF.341	TGME49_chrIII:43348-46358	29.2287			CUFF.374	TGME49_chrIII:74442-77532	9.25165
	CUFF.343	TGME49_chrII:2093964-2094966	307.893			CUFF.377	TGME49_chrIII:43348-46358	16.991
	CUFF.335	TGME49_chrII:2157478-2157787	28.9648			CUFF.378	TGME49_chrII:2198046-2204587	24.0579
	CUFF.336	TGME49_chrII:2161589-2165695	44.0089			CUFF.379	TGME49_chrII:2205093-2210150	26.1409
	CUFF.337	TGME49_chrII:2165963-2178802	24.0967			CUFF.380	TGME49_chrII:2221948-2224702	17.3517
	CUFF.339	TGME49_chrII:2179173-2179751	203.797			CUFF.382	TGME49_chrIII:50750-61803	5.98798
	CUFF.340	TGME49_chrII:2180323-2181933	25.8301			CUFF.383	TGME49_chrIII:64099-64177	7.97115
	CUFF.342	TGME49_chrII:2182780-2186913	11.0973			CUFF.381	TGME49_chrII:2132621-2143775	61.3459
	CUFF.345	TGME49_chrII:2187698-2192815	7.1358			CUFF.384	TGME49_chrIII:127108-134997	10.3757
	CUFF.344	TGME49_chrIII:77678-91328	6.91718			CUFF.385	TGME49_chrIII:164078-167764	10.5287
	CUFF.349	TGME49_chrIII:136905-137748	0.757216			CUFF.375	TGME49_chrII:1879117-1879275	21.1013
	CUFF.351	TGME49_chrIII:120030-123343	16.4416			CUFF.376	TGME49_chrII:1881076-1884210	5.89577
	CUFF.350	TGME49_chrIII:110878-117584	4.74476			CUFF.386	TGME49_chrII:1888823-1890643	70.587
	CUFF.352	TGME49_chrIII:117724-118814	2.91371			CUFF.391	TGME49_chrIII:200675-206391	5.24718
	CUFF.353	TGME49_chrIII:135669-136706	19.2015			CUFF.392	TGME49_chrIII:207637-208305	2.34919
	CUFF.354	TGME49_chrIII:145123-149539	4.2308			CUFF.397	TGME49_chrIII:231860-232145	11.2577
	CUFF.357	TGME49_chrIII:170391-171324	3.09403			CUFF.399	TGME49_chrIII:231223-231885	5.99861
	CUFF.356	TGME49_chrIII:164078-167764	4.47085			CUFF.398	TGME49_chrIII:253361-261803	4.72538
	CUFF.358	TGME49_chrIII:188225-188257	1.14693			CUFF.401	TGME49_chrIII:296895-297559	3.48754
	CUFF.359	TGME49_chrIII:200675-201230	0.795572			CUFF.400	TGME49_chrIII:268477-269210	14.7942
	CUFF.360	TGME49_chrIII:203913-208305	0.899018			CUFF.403	TGME49_chrIII:269793-279998	9.54118
	CUFF.361	TGME49_chrIII:189753-198895	2.01912			CUFF.404	TGME49_chrIII:237073-240009	5.60639
	CUFF.362	TGME49_chrIII:171892-172880	6.30143			CUFF.405	TGME49_chrIII:241942-242759	9.88369
	CUFF.364	TGME49_chrIII:175974-177233	0.701999			CUFF.408	TGME49_chrIII:251803-251930	55.7485
	CUFF.365	TGME49_chrIII:181059-183237	4.61008			CUFF.409	TGME49_chrIII:249875-251930	42.8425
	CUFF.366	TGME49_chrII:2132621-2143775	83.9309			CUFF.406	TGME49_chrIII:135669-139122	17.8044
	CUFF.367	TGME49_chrIII:154910-161133	46.9351			CUFF.407	TGME49_chrIII:154910-161578	42.6976
	CUFF.346	TGME49_chrII:282839-287820	67.6458			CUFF.411	TGME49_chrIII:347037-347349	4.63278
	CUFF.347	TGME49_chrII:298383-300526	127.898			CUFF.413	TGME49_chrIII:329235-335813	5.44048
	CUFF.348	TGME49_chrII:299248-299468	35.4146			CUFF.387	TGME49_chrII:1249046-1255366	183.97
	CUFF.368	TGME49_chrII:314744-320980	138.567			CUFF.388	TGME49_chrII:1249600-1255366	9.74826
	CUFF.370	TGME49_chrIII:241942-242814	4.63392			CUFF.389	TGME49_chrII:1256879-1257184	153.82
	CUFF.371	TGME49_chrIII:237073-240009	3.45424			CUFF.393	TGME49_chrII:1259168-1270639	46.1438
	CUFF.369	TGME49_chrIII:231857-232145	20.3085			CUFF.394	TGME49_chrII:1280660-1283364	14.0703
	CUFF.372	TGME49_chrIII:263069-264125	4.95783			CUFF.396	TGME49_chrII:1272652-1274490	13.3862
	CUFF.373	TGME49_chrIII:50750-64177	23.4188			CUFF.410	TGME49_chrII:1296436-1302429	16.046
	CUFF.374	TGME49_chrIII:268477-274671	7.03881			CUFF.412	TGME49_chrII:1305290-1309303	31.9143
	CUFF.376	TGME49_chrIII:275207-279998	9.42856			CUFF.414	TGME49_chrII:1314311-1316202	28.299
	CUFF.375	TGME49_chrIII:253361-261803	6.10008			CUFF.415	TGME49_chrIII:388219-392405	19.6297
	CUFF.377	TGME49_chrIII:96095-106009	88.1944			CUFF.416	TGME49_chrIII:284746-286734	32.3717
	CUFF.378	TGME49_chrIII:329235-335813	4.15437			CUFF.419	TGME49_chrIII:214494-216722	306.025
	CUFF.379	TGME49_chrIII:284746-286734	22.9421			CUFF.420	TGME49_chrIII:219283-224563	27.586
	CUFF.382	TGME49_chrIII:301101-303734	23.8942			CUFF.421	TGME49_chrIII:224863-226852	20.5138
	CUFF.383	TGME49_chrIII:305983-308322	5.70539			CUFF.422	TGME49_chrIII:301101-303734	13.5417
	CUFF.384	TGME49_chrIII:320120-320645	2.05684			CUFF.423	TGME49_chrIII:305235-308322	38.1579
	CUFF.385	TGME49_chrIII:251800-251930	419.79			CUFF.425	TGME49_chrIII:442707-445455	3.4123
	CUFF.386	TGME49_chrIII:249875-251930	110.862			CUFF.426	TGME49_chrIII:460587-464499	1.81122
	CUFF.387	TGME49_chrIII:388219-390438	11.3446			CUFF.431	TGME49_chrIII:408827-414881	48.6887
	CUFF.388	TGME49_chrIII:390860-392405	11.9245			CUFF.427	TGME49_chrIII:447956-449551	2.5356
	CUFF.392	TGME49_chrIII:442707-445455	4.91			CUFF.428	TGME49_chrIII:459094-460450	4.54996
	CUFF.394	TGME49_chrIII:459298-460423	1.43252			CUFF.429	TGME49_chrIII:451392-458019	6.92996
	CUFF.395	TGME49_chrIII:460530-461516	1.01237			CUFF.432	TGME49_chrIII:487315-488105	6.59257
	CUFF.396	TGME49_chrIII:448196-449551	1.46019			CUFF.433	TGME49_chrIII:506975-508620	0.416677
	CUFF.393	TGME49_chrIII:451392-455284	1.695			CUFF.434	TGME49_chrIII:418158-420400	13.74
	CUFF.397	TGME49_chrIII:455750-458019	0.749403			CUFF.435	TGME49_chrIII:421969-428043	15.0073
	CUFF.398	TGME49_chrIII:408827-414881	30.3262			CUFF.436	TGME49_chrIII:490108-492072	24.4633
	CUFF.399	TGME49_chrIII:487394-488105	7.02386			CUFF.437	TGME49_chrIII:493527-494921	0.56983
	CUFF.400	TGME49_chrIII:512499-514106	5.3772			CUFF.442	TGME49_chrIII:497620-504137	15.916
	CUFF.401	TGME49_chrIII:544029-545011	0.565323			CUFF.445	TGME49_chrIII:512499-514106	52.7479
	CUFF.404	TGME49_chrIII:545515-549053	0.778002			CUFF.447	TGME49_chrIII:551786-556133	7.10387
	CUFF.402	TGME49_chrIII:418158-420400	7.57618			CUFF.440	TGME49_chrIII:170391-171326	4.6363
	CUFF.403	TGME49_chrIII:421969-428043	12.0691			CUFF.441	TGME49_chrIII:175974-180371	40.6064
	CUFF.406	TGME49_chrIII:551786-556133	9.72384			CUFF.443	TGME49_chrIII:177337-177610	7.12984
	CUFF.407	TGME49_chrIII:575021-576310	5.03601			CUFF.446	TGME49_chrIII:181059-183237	314.369
	CUFF.408	TGME49_chrIII:574496-575092	6.89542			CUFF.448	TGME49_chrIII:189753-198895	9.82866
	CUFF.405	TGME49_chrIII:468624-475083	18.1303			CUFF.449	TGME49_chrIII:557871-565052	10.7116
	CUFF.409	TGME49_chrIII:479467-480294	31.6169			CUFF.450	TGME49_chrIII:593433-594044	19.0069
	CUFF.411	TGME49_chrIII:589728-591163	4.34035			CUFF.451	TGME49_chrIII:479467-480791	55.6019
	CUFF.413	TGME49_chrIII:569240-572076	14.636			CUFF.452	TGME49_chrIII:569240-572076	61.6651
	CUFF.410	TGME49_chrIII:490108-492509	67.9384			CUFF.453	TGME49_chrIII:574496-575085	20.6515
	CUFF.412	TGME49_chrIII:497620-504137	1.55253			CUFF.454	TGME49_chrIII:575020-576310	22.1132
	CUFF.415	TGME49_chrIII:557871-565165	29.3647			CUFF.455	TGME49_chrIII:589728-591163	12.4458
	CUFF.416	TGME49_chrIII:593433-594044	22.5146			CUFF.456	TGME49_chrIII:584325-585092	4.4783
	CUFF.418	TGME49_chrIII:578924-588803	19.986			CUFF.457	TGME49_chrII:1709319-1710024	127.872
	CUFF.419	TGME49_chrIII:586743-588803	2.60589			CUFF.459	TGME49_chrII:1722259-1722335	12.3659
	CUFF.420	TGME49_chrIII:584388-585129	9.25735			CUFF.462	TGME49_chrIII:638182-638928	1.82639
	CUFF.414	TGME49_chrIII:527496-534280	3.42032			CUFF.466	TGME49_chrIII:664915-667694	10.5112
	CUFF.417	TGME49_chrIII:538221-538970	2.04487			CUFF.458	TGME49_chrIII:527240-534282	14.994
	CUFF.421	TGME49_chrIII:541685-542546	46.0459			CUFF.467	TGME49_chrIII:538221-538970	62.1643
	CUFF.422	TGME49_chrIII:596454-598547	31.4169			CUFF.465	TGME49_chrIII:396474-403927	112.344
	CUFF.423	TGME49_chrIII:600682-607826	10.1288			CUFF.460	TGME49_chrIII:353417-353839	16.0949
	CUFF.424	TGME49_chrII:1888823-1890643	105.568			CUFF.461	TGME49_chrIII:361293-364762	25.1333
	CUFF.427	TGME49_chrIII:214494-216733	622.088			CUFF.463	TGME49_chrIII:367580-371015	39.9337
	CUFF.428	TGME49_chrIII:219283-226852	10.9409			CUFF.468	TGME49_chrIII:375018-378607	40.6314
	CUFF.430	TGME49_chrIII:644479-645063	1.50551			CUFF.472	TGME49_chrIII:709874-710056	6.67487
	CUFF.431	TGME49_chrIII:641898-642466	0.765136			CUFF.471	TGME49_chrIII:715818-721165	6.60354
	CUFF.432	TGME49_chrIII:642601-643997	0.51647			CUFF.473	TGME49_chrIII:755931-756821	0.748319
	CUFF.433	TGME49_chrIII:645267-647258	0.613289			CUFF.474	TGME49_chrIII:752016-753825	7.67855
	CUFF.435	TGME49_chrIII:664915-665940	2.68278			CUFF.477	TGME49_chrIII:772411-777732	3.05489
	CUFF.437	TGME49_chrIII:666150-667694	5.40782			CUFF.476	TGME49_chrIII:787171-791668	1.26208
	CUFF.440	TGME49_chrIII:709875-710056	1.04219			CUFF.478	TGME49_chrIII:762670-766717	12.6879
	CUFF.441	TGME49_chrIII:711037-712311	1.15076			CUFF.479	TGME49_chrIII:671269-674392	17.8894
	CUFF.442	TGME49_chrIII:708237-708942	2.68841			CUFF.480	TGME49_chrIII:596454-598547	37.1213
	CUFF.443	TGME49_chrIII:709190-709749	3.89988			CUFF.484	TGME49_chrIII:740614-742173	19.9548
	CUFF.445	TGME49_chrIII:712363-712806	1.83249			CUFF.485	TGME49_chrIII:729399-729934	12.7283
	CUFF.446	TGME49_chrIII:671269-674392	7.06199			CUFF.481	TGME49_chrIII:681221-686954	11.6399
	CUFF.444	TGME49_chrIII:704975-705217	1.84183			CUFF.482	TGME49_chrIII:704975-705217	3.79791
	CUFF.447	TGME49_chrIII:681221-685928	18.6995			CUFF.483	TGME49_chrIII:704975-705000	7.36902
	CUFF.448	TGME49_chrIII:715818-721172	2.89084			CUFF.486	TGME49_chrIII:862391-863808	2.33777
	CUFF.449	TGME49_chrIII:688041-701428	6.25862			CUFF.487	TGME49_chrIII:867852-868859	1.33279
	CUFF.451	TGME49_chrIII:772411-777732	2.33069			CUFF.488	TGME49_chrIII:872259-876330	21.6766
	CUFF.450	TGME49_chrIII:752016-754917	1.22739			CUFF.490	TGME49_chrIII:880824-893532	10.6299
	CUFF.452	TGME49_chrIII:755031-759061	1.38087			CUFF.491	TGME49_chrIII:894089-903021	18.6387
	CUFF.453	TGME49_chrIII:785852-791678	6.76622			CUFF.493	TGME49_chrIII:641898-647258	4.27659
	CUFF.454	TGME49_chrIII:762670-766717	5.74528			CUFF.494	TGME49_chrIII:649043-658549	15.7579
	CUFF.456	TGME49_chrIII:844230-844433	1.21852			CUFF.492	TGME49_chrIII:922670-927021	13.0076
	CUFF.457	TGME49_chrIII:845190-849468	5.7503			CUFF.496	TGME49_chrIII:927923-928701	15.2334
	CUFF.455	TGME49_chrII:1709319-1710025	178.093			CUFF.497	TGME49_chrIII:931021-933647	8.06105
	CUFF.458	TGME49_chrII:1711391-1720591	35.3882			CUFF.501	TGME49_chrIII:909212-915330	9.32023
	CUFF.461	TGME49_chrIII:729404-729934	21.6685			CUFF.498	TGME49_chrIII:620229-621745	57.2856
	CUFF.462	TGME49_chrIII:740614-742173	8.91893			CUFF.504	TGME49_chrIII:631599-635502	23.0387
	CUFF.465	TGME49_chrIII:735192-735534	4.15368			CUFF.495	TGME49_chrIII:840978-843254	3.5017
	CUFF.390	TGME49_chrII:86643-87032	25.1659			CUFF.500	TGME49_chrIII:844230-849468	6.91618
	CUFF.436	TGME49_chrII:91398-94253	408.869			CUFF.502	TGME49_chrIII:852984-857381	22.5197
	CUFF.459	TGME49_chrII:108378-113555	143.95			CUFF.503	TGME49_chrIII:847445-848114	1.56036
	CUFF.460	TGME49_chrII:116395-118154	25.4867			CUFF.505	TGME49_chrIII:858109-859634	67.5774
	CUFF.464	TGME49_chrII:120563-131574	23.4068			CUFF.507	TGME49_chrIII:1025382-1026047	1.12418
	CUFF.466	TGME49_chrIII:862391-863808	1.96556			CUFF.508	TGME49_chrIII:1024270-1025276	1.38782
	CUFF.467	TGME49_chrIII:867658-868727	0.610123			CUFF.509	TGME49_chrIII:1018114-1020471	3.68739
	CUFF.468	TGME49_chrIII:870001-870203	0.632429			CUFF.513	TGME49_chrIII:1045732-1047164	0.69822
	CUFF.463	TGME49_chrIII:826670-829324	41.0651			CUFF.506	TGME49_chrIII:110575-112247	60.533
	CUFF.469	TGME49_chrIII:840978-843254	20.0126			CUFF.510	TGME49_chrIII:113377-118062	8.00084
	CUFF.470	TGME49_chrIII:872259-876330	21.0651			CUFF.511	TGME49_chrIII:114341-115206	3.51842
	CUFF.471	TGME49_chrIII:649043-658549	10.8889			CUFF.512	TGME49_chrIII:120030-123343	100.219
	CUFF.472	TGME49_chrIII:935626-940044	1.41323			CUFF.514	TGME49_chrIII:121006-121362	5.25771
	CUFF.473	TGME49_chrIII:922670-928701	2.56892			CUFF.515	TGME49_chrIII:984129-990904	22.0106
	CUFF.474	TGME49_chrIII:931021-933751	2.89755			CUFF.516	TGME49_chrIII:1008938-1012768	6.08067
	CUFF.477	TGME49_chrIII:909212-915330	16.3486			CUFF.517	TGME49_chrIII:1001912-1006953	31.9504
	CUFF.389	TGME49_chrII:538670-548517	13.9286			CUFF.518	TGME49_chrIII:1095566-1096532	0.842513
	CUFF.479	TGME49_chrII:554917-562824	127.566			CUFF.519	TGME49_chrIII:1097048-1097068	1.15572
	CUFF.481	TGME49_chrIII:943203-949862	51.032			CUFF.520	TGME49_chrIII:1036517-1040496	30.1202
	CUFF.478	TGME49_chrIII:800581-816753	26.0415			CUFF.521	TGME49_chrIII:1028197-1034222	21.9284
	CUFF.476	TGME49_chrIII:852984-857381	5.90626			CUFF.522	TGME49_chrIII:1047244-1048217	13.4264
	CUFF.483	TGME49_chrIII:858110-859634	361.603			CUFF.523	TGME49_chrIII:1060225-1073687	7.47322
	CUFF.484	TGME49_chrIII:396474-403927	129.853			CUFF.526	TGME49_chrIII:1126252-1129651	9.19851
	CUFF.485	TGME49_chrIII:880824-903021	44.5654			CUFF.527	TGME49_chrIII:1130382-1136071	5.39408
	CUFF.486	TGME49_chrIII:993723-995222	1.18845			CUFF.529	TGME49_chrIII:1078002-1080406	142.381
	CUFF.487	TGME49_chrIII:1018114-1020471	0.630207			CUFF.533	TGME49_chrIII:1084638-1088356	19.8574
	CUFF.488	TGME49_chrIII:1014532-1016163	19.057			CUFF.524	TGME49_chrII:1746719-1748353	155.712
	CUFF.489	TGME49_chrIII:1044779-1046055	0.451241			CUFF.525	TGME49_chrII:1773838-1777228	360.442
	CUFF.490	TGME49_chrIII:1070158-1073687	1.37303			CUFF.528	TGME49_chrII:1790560-1791811	0.344909
	CUFF.491	TGME49_chrIII:1036517-1040681	14.1899			CUFF.530	TGME49_chrII:1793751-1799364	11.7232
	CUFF.494	TGME49_chrIII:1126252-1129632	2.06654			CUFF.531	TGME49_chrII:1800245-1801566	39.5324
	CUFF.492	TGME49_chrIII:1047526-1048217	8.01619			CUFF.535	TGME49_chrIII:1178554-1180549	16.4584
	CUFF.493	TGME49_chrIII:1060225-1070089	1.6473			CUFF.538	TGME49_chrIII:1184640-1185223	5.51288
	CUFF.495	TGME49_chrIII:1130384-1136071	2.24067			CUFF.539	TGME49_chrIII:1116342-1122165	82.8873
	CUFF.496	TGME49_chrIII:1139649-1142143	1.63526			CUFF.540	TGME49_chrIII:1118542-1118752	134.231
	CUFF.497	TGME49_chrIII:1116398-1122495	10.137			CUFF.541	TGME49_chrIII:1205582-1208134	9.26179
	CUFF.499	TGME49_chrIII:1184640-1185223	0.700198			CUFF.542	TGME49_chrIII:1208662-1210876	8.63413
	CUFF.500	TGME49_chrIII:1078002-1080264	30.545			CUFF.543	TGME49_chrIII:1212443-1219358	9.46732
	CUFF.502	TGME49_chrIII:1084638-1088356	7.41224			CUFF.544	TGME49_chrIII:1254812-1256651	0.721939
	CUFF.504	TGME49_chrIII:1188590-1193069	6.37526			CUFF.545	TGME49_chrIII:1253933-1254662	1.46453
	CUFF.498	TGME49_chrIII:1001912-1005277	5.43474			CUFF.546	TGME49_chrIII:1262064-1262520	0.905174
	CUFF.503	TGME49_chrIII:1006143-1006953	7.85575			CUFF.547	TGME49_chrIII:1246092-1253854	1.45751
	CUFF.505	TGME49_chrIII:1008938-1012768	19.8832			CUFF.548	TGME49_chrIII:1256735-1259655	1.3492
	CUFF.506	TGME49_chrIII:1028197-1034222	20.6732			CUFF.551	TGME49_chrIII:1310484-1313384	1.73964
	CUFF.508	TGME49_chrIII:1099813-1100528	18.9256			CUFF.549	TGME49_chrIII:1188590-1193069	3.93782
	CUFF.509	TGME49_chrIII:1105413-1112017	16.1008			CUFF.550	TGME49_chrIII:1192590-1193069	7.71282
	CUFF.510	TGME49_chrIII:1101898-1102641	21.3151			CUFF.552	TGME49_chrIII:1305327-1309432	5.50219
	CUFF.511	TGME49_chrIII:984129-990904	48.05			CUFF.554	TGME49_chrIII:1229650-1231542	9.26974
	CUFF.513	TGME49_chrIII:1212443-1219358	1.50211			CUFF.555	TGME49_chrIII:1234737-1242900	10.494
	CUFF.507	TGME49_chrII:1747226-1748353	476.674			CUFF.553	TGME49_chrIII:1284337-1292277	24.4555
	CUFF.514	TGME49_chrII:1773838-1777228	373.441			CUFF.556	TGME49_chrIII:1289818-1290190	3.76324
	CUFF.512	TGME49_chrIII:1145955-1174056	11.4356			CUFF.557	TGME49_chrIII:1266887-1270122	13.9749
	CUFF.515	TGME49_chrIII:1225866-1227222	12.2053			CUFF.558	TGME49_chrIII:1295906-1298569	10.7712
	CUFF.516	TGME49_chrIII:1222692-1224524	66.3989			CUFF.563	TGME49_chrIII:1412459-1414694	2.74895
	CUFF.517	TGME49_chrIII:1262472-1262520	1.45745			CUFF.564	TGME49_chrIII:1428122-1428732	0.731595
	CUFF.518	TGME49_chrIII:1261050-1262359	0.716335			CUFF.565	TGME49_chrIII:1225866-1227222	247.185
	CUFF.519	TGME49_chrIII:1257230-1259301	1.35752			CUFF.566	TGME49_chrIII:1145955-1174056	21.2905
	CUFF.520	TGME49_chrIII:1259357-1260483	1.14477			CUFF.567	TGME49_chrIII:1140017-1140377	3.50708
	CUFF.522	TGME49_chrIII:1305327-1307054	0.716095			CUFF.569	TGME49_chrIII:1105413-1112017	52.19
	CUFF.523	TGME49_chrIII:1314905-1318550	1.29367			CUFF.570	TGME49_chrIII:1101898-1102641	297.433
	CUFF.524	TGME49_chrIII:1295906-1298569	1.79985			CUFF.571	TGME49_chrIII:1419776-1421006	389.68
	CUFF.525	TGME49_chrIII:1266887-1270122	6.52182			CUFF.572	TGME49_chrIII:1424867-1427697	46.5842
	CUFF.526	TGME49_chrIII:1246092-1257166	1.65188			CUFF.575	TGME49_chrIII:1519304-1528972	3.43099
	CUFF.527	TGME49_chrIII:1284337-1292277	5.17667			CUFF.576	TGME49_chrIII:1524687-1525346	1.21925
	CUFF.529	TGME49_chrIII:1419776-1421029	49.9219			CUFF.573	TGME49_chrIII:1435275-1435997	15.5005
	CUFF.530	TGME49_chrIII:1449629-1455657	2.01896			CUFF.577	TGME49_chrIII:1443832-1445970	15.8643
	CUFF.532	TGME49_chrIII:1438990-1440462	5.45357			CUFF.583	TGME49_chrIII:1614796-1617787	1.0554
	CUFF.533	TGME49_chrIII:1443832-1445970	1.09943			CUFF.585	TGME49_chrIII:1578159-1583714	2.93905
	CUFF.534	TGME49_chrIII:1424867-1427697	19.0141			CUFF.586	TGME49_chrIII:1619422-1620673	7.6721
	CUFF.535	TGME49_chrIII:1425013-1425306	10.9168			CUFF.587	TGME49_chrIII:1607553-1608479	3.59667
	CUFF.536	TGME49_chrIII:1435275-1435997	9.56703			CUFF.559	TGME49_chrIII:794380-799079	14.9199
	CUFF.528	TGME49_chrIII:1229650-1231542	28.4961			CUFF.560	TGME49_chrIII:800581-802930	9.34461
	CUFF.537	TGME49_chrIII:1234737-1242900	29.6819			CUFF.582	TGME49_chrIII:826641-839041	60.8537
	CUFF.542	TGME49_chrIII:1578159-1583714	2.37948			CUFF.588	TGME49_chrIII:1586312-1597008	9.69852
	CUFF.539	TGME49_chrIII:620229-621745	101.352			CUFF.589	TGME49_chrIII:1648426-1651037	34.0005
	CUFF.540	TGME49_chrIII:1519304-1528972	2.87532			CUFF.584	TGME49_chrIII:1505211-1505288	8.07021
	CUFF.541	TGME49_chrIII:1530308-1537144	6.84878			CUFF.592	TGME49_chrIII:1461351-1469078	12.3873
	CUFF.546	TGME49_chrIII:1538830-1546054	22.1595			CUFF.594	TGME49_chrIII:1723726-1724129	6.79058
	CUFF.543	TGME49_chrIII:1482912-1485882	2.69037			CUFF.598	TGME49_chrIII:1731890-1733284	7.70596
	CUFF.548	TGME49_chrIII:1486104-1504469	12.47			CUFF.595	TGME49_chrIII:1559481-1562916	7.2051
	CUFF.549	TGME49_chrIII:1494257-1494594	7.29439			CUFF.596	TGME49_chrIII:1572109-1573899	8.62735
	CUFF.550	TGME49_chrIII:1548080-1554362	60.009			CUFF.599	TGME49_chrIII:1563315-1564428	9.72037
	CUFF.553	TGME49_chrIII:1607553-1608479	1.40429			CUFF.600	TGME49_chrIII:1724184-1731533	7.87341
	CUFF.554	TGME49_chrIII:1619769-1620673	11.3231			CUFF.601	TGME49_chrIII:1726537-1727148	1.0476
	CUFF.555	TGME49_chrIII:1619422-1620673	3.49031			CUFF.602	TGME49_chrIII:1654121-1662489	12.2469
	CUFF.556	TGME49_chrIII:1559481-1562916	15.8526			CUFF.604	TGME49_chrIII:1662984-1668291	17.4096
	CUFF.557	TGME49_chrIII:1563309-1564428	17.9906			CUFF.607	TGME49_chrIII:1668781-1671218	45.6753
	CUFF.558	TGME49_chrIII:1572109-1573899	14.8976			CUFF.609	TGME49_chrIII:1671787-1672959	15.3387
	CUFF.565	TGME49_chrIII:1586312-1596898	30.1038			CUFF.593	TGME49_chrIII:1530308-1537144	6.1517
	CUFF.559	TGME49_chrIII:1648426-1651140	6.6096			CUFF.597	TGME49_chrIII:1536413-1536885	2.05951
	CUFF.560	TGME49_chrIII:1670694-1685573	12.6484			CUFF.603	TGME49_chrIII:1538830-1546054	14.7644
	CUFF.562	TGME49_chrIII:1686126-1688612	16.1383			CUFF.608	TGME49_chrIII:1548080-1550769	12.925
	CUFF.566	TGME49_chrIII:1689046-1692285	19.5728			CUFF.610	TGME49_chrIII:1552533-1555352	12.5098
	CUFF.552	TGME49_chrIII:1380887-1390283	3.87953			CUFF.605	TGME49_chrIII:1380887-1390283	10.0888
	CUFF.561	TGME49_chrIII:1394494-1396384	63.9878			CUFF.606	TGME49_chrIII:1394494-1396384	46.3495
	CUFF.564	TGME49_chrIII:1399224-1405143	11.5075			CUFF.611	TGME49_chrIII:1399231-1405143	20.7806
	CUFF.568	TGME49_chrIII:1723726-1733284	18.8217			CUFF.613	TGME49_chrIII:1406562-1409475	7.40369
	CUFF.569	TGME49_chrIII:1726535-1727177	3.21467			CUFF.612	TGME49_chrIII:1673455-1677416	53.8839
	CUFF.567	TGME49_chrIII:1458359-1460152	231.541			CUFF.615	TGME49_chrIII:1677917-1688616	31.9913
	CUFF.570	TGME49_chrIII:1461351-1469078	11.7298			CUFF.617	TGME49_chrIII:1688943-1692285	35.0352
	CUFF.571	TGME49_chrIII:1470341-1472245	29.9211			CUFF.616	TGME49_chrIII:1713940-1720291	19.1608
	CUFF.574	TGME49_chrIII:1802400-1805089	7.20626			CUFF.619	TGME49_chrIII:1791646-1794505	6.6486
	CUFF.572	TGME49_chrIII:974055-975054	102.369			CUFF.620	TGME49_chrIII:1796273-1800810	4.82406
	CUFF.576	TGME49_chrIII:1808334-1816692	2.08535			CUFF.621	TGME49_chrIII:1802400-1805089	9.61365
	CUFF.575	TGME49_chrIII:1773058-1787707	5.21602			CUFF.626	TGME49_chrIII:1804549-1804905	3.04394
	CUFF.580	TGME49_chrIII:1818079-1821207	4.04388			CUFF.627	TGME49_chrIII:1808334-1816692	4.68126
	CUFF.581	TGME49_chrIII:1823268-1830251	7.20127			CUFF.623	TGME49_chrIII:1696400-1698943	21.6748
	CUFF.582	TGME49_chrIII:1847260-1849207	11.5952			CUFF.624	TGME49_chrIII:1711167-1712356	14.2784
	CUFF.583	TGME49_chrIII:1791646-1794759	10.6066			CUFF.628	TGME49_chrIII:1702797-1708394	47.8087
	CUFF.584	TGME49_chrIII:1792128-1793185	16.6472			CUFF.629	TGME49_chrIII:1697522-1697824	8.05895
	CUFF.585	TGME49_chrIII:1796327-1800810	7.89865			CUFF.568	TGME49_chrII:86643-87100	13.1035
	CUFF.587	TGME49_chrIII:1831237-1844046	10.905			CUFF.618	TGME49_chrII:87279-88946	705.235
	CUFF.589	TGME49_chrIII:1711167-1711361	29.3914			CUFF.622	TGME49_chrII:108336-113555	178.2
	CUFF.590	TGME49_chrIII:1712190-1712356	37.476			CUFF.625	TGME49_chrII:116395-118154	36.5633
	CUFF.591	TGME49_chrIII:1758819-1763403	94.0101			CUFF.630	TGME49_chrII:123606-131574	10.9657
	CUFF.592	TGME49_chrIII:1765578-1768930	22.023			CUFF.632	TGME49_chrII:135770-137474	1161.62
	CUFF.594	TGME49_chrIII:1890153-1891434	0.884515			CUFF.634	TGME49_chrIII:1864931-1865956	2.08771
	CUFF.595	TGME49_chrIII:1893517-1902851	3.0569			CUFF.638	TGME49_chrIII:1890153-1891434	4.92835
	CUFF.577	TGME49_chrIII:353417-353839	11.2755			CUFF.639	TGME49_chrIII:1883221-1883244	115.3
	CUFF.588	TGME49_chrIII:360898-364762	111.445			CUFF.640	TGME49_chrIII:1875738-1877387	59.7961
	CUFF.593	TGME49_chrIII:368374-371015	263.4			CUFF.641	TGME49_chrIII:1874218-1874267	8.96137
	CUFF.596	TGME49_chrIII:375018-378607	44.6677			CUFF.642	TGME49_chrIII:1877397-1879427	51.2729
	CUFF.598	TGME49_chrIII:1884115-1886765	94.4596			CUFF.643	TGME49_chrIII:1458359-1459983	427.224
	CUFF.599	TGME49_chrIII:1923512-1923838	6.29395			CUFF.644	TGME49_chrIII:1914622-1915359	1.45984
	CUFF.600	TGME49_chrIII:1943297-1945036	0.952445			CUFF.645	TGME49_chrIII:1950810-1951184	0.984434
	CUFF.602	TGME49_chrIII:1936584-1937542	15.8479			CUFF.646	TGME49_chrIII:1955295-1956080	0.956349
	CUFF.604	TGME49_chrIII:1939409-1942420	1.29234			CUFF.647	TGME49_chrIII:1951885-1954238	1.06374
	CUFF.601	TGME49_chrIII:1877394-1879427	57.9026			CUFF.649	TGME49_chrIII:1923803-1923838	31.1139
	CUFF.603	TGME49_chrIII:1875738-1877387	99.5165			CUFF.650	TGME49_chrIII:1976012-1976531	1.31069
	CUFF.605	TGME49_chrIII:1946603-1948312	2.04324			CUFF.652	TGME49_chrIII:1977497-1979317	0.727313
	CUFF.606	TGME49_chrIII:1928333-1932020	1.49371			CUFF.651	TGME49_chrIII:1968417-1975830	1.45157
	CUFF.607	TGME49_chrIII:1968417-1975897	3.04993			CUFF.653	TGME49_chrIII:1989076-1989823	2.51782
	CUFF.608	TGME49_chrIII:1985106-1988107	0.679001			CUFF.654	TGME49_chrIII:1989908-1991005	1.1361
	CUFF.611	TGME49_chrIII:1950810-1956678	15.1494			CUFF.655	TGME49_chrIII:1958085-1963816	6.38707
	CUFF.613	TGME49_chrIII:2030927-2032403	0.937488			CUFF.657	TGME49_chrIII:1926755-1927129	3.54495
	CUFF.612	TGME49_chrIII:1958085-1963816	15.4596			CUFF.658	TGME49_chrIII:1985106-1988256	1.43407
	CUFF.615	TGME49_chrIII:2037073-2043324	2.62836			CUFF.661	TGME49_chrIII:1936584-1937542	74.1396
	CUFF.616	TGME49_chrIII:2017451-2018257	14.371			CUFF.662	TGME49_chrIII:1936692-1937467	14.5713
	CUFF.610	TGME49_chrIII:1740148-1743142	58.7267			CUFF.663	TGME49_chrIII:1939409-1945036	4.71119
	CUFF.617	TGME49_chrIII:1756149-1757279	50.1987			CUFF.664	TGME49_chrIII:1946603-1948312	3.18351
	CUFF.618	TGME49_chrIII:2022446-2025343	2.32776			CUFF.665	TGME49_chrIII:2037073-2043324	17.5032
	CUFF.538	TGME49_chrII:1390571-1399563	19.3431			CUFF.671	TGME49_chrIII:2097439-2102048	7.87226
	CUFF.563	TGME49_chrII:1421332-1424260	43.4436			CUFF.674	TGME49_chrIII:2157426-2158820	4.0494
	CUFF.619	TGME49_chrII:1429798-1440360	129.545			CUFF.675	TGME49_chrIII:2159385-2164643	2.10072
	CUFF.622	TGME49_chrIII:2082675-2084334	1.5376			CUFF.668	TGME49_chrIII:1996378-1998283	30.5702
	CUFF.621	TGME49_chrIII:1196357-1201475	186.315			CUFF.669	TGME49_chrIII:1999100-2001808	36.8441
	CUFF.623	TGME49_chrIII:2097439-2102048	1.23341			CUFF.670	TGME49_chrIII:2003160-2005196	20.8088
	CUFF.620	TGME49_chrIII:1902966-1903294	10.9076			CUFF.673	TGME49_chrIII:2005905-2006258	6.48992
	CUFF.626	TGME49_chrIII:1904580-1905377	499.079			CUFF.676	TGME49_chrIII:2006806-2010880	14.9109
	CUFF.627	TGME49_chrIII:1905979-1913272	30.033			CUFF.677	TGME49_chrIII:2017451-2018370	19.1047
	CUFF.625	TGME49_chrIII:1996378-2001808	33.5128			CUFF.678	TGME49_chrIII:2013432-2014801	3.53578
	CUFF.628	TGME49_chrIII:2003160-2010880	26.7043			CUFF.679	TGME49_chrIII:2009227-2010100	3.96408
	CUFF.629	TGME49_chrIII:2013432-2014801	24.9646			CUFF.680	TGME49_chrIII:2022446-2025343	8.47693
	CUFF.633	TGME49_chrIII:2178386-2178556	6.29965			CUFF.682	TGME49_chrIII:2206606-2210332	9.49774
	CUFF.634	TGME49_chrIII:2170027-2170105	6.01032			CUFF.683	TGME49_chrIII:2215814-2222455	11.9068
	CUFF.632	TGME49_chrIII:2084398-2086016	1.62072			CUFF.681	TGME49_chrIII:2082675-2086016	6.38526
	CUFF.635	TGME49_chrIII:2088971-2090203	29.9588			CUFF.684	TGME49_chrIII:2089025-2090203	11.2135
	CUFF.636	TGME49_chrIII:2206606-2210332	7.56492			CUFF.686	TGME49_chrIII:2114631-2116068	25.0147
	CUFF.637	TGME49_chrIII:2215814-2222455	14.6934			CUFF.687	TGME49_chrIII:2117035-2120417	19.8357
	CUFF.640	TGME49_chrIII:2192004-2204633	39.6089			CUFF.689	TGME49_chrIII:2122628-2125424	29.4388
	CUFF.642	TGME49_chrIII:2265743-2266698	4.2581			CUFF.690	TGME49_chrIII:2126346-2128598	6.24246
	CUFF.643	TGME49_chrIII:2270186-2270997	2.79409			CUFF.691	TGME49_chrIII:2136011-2137480	18.1319
	CUFF.645	TGME49_chrIII:2299208-2300056	12.7056			CUFF.692	TGME49_chrIII:2146737-2153729	3.33597
	CUFF.655	TGME49_chrIII:2228871-2234415	23.7387			CUFF.688	TGME49_chrIII:2047649-2057097	25.8991
	CUFF.656	TGME49_chrIII:2236264-2239188	40.2933			CUFF.693	TGME49_chrIII:2074418-2078815	4.67616
	CUFF.661	TGME49_chrIII:2292738-2294395	81.9203			CUFF.694	TGME49_chrIII:2066571-2071481	18.4891
	CUFF.662	TGME49_chrIV:90649-95301	1.52918			CUFF.695	TGME49_chrIII:2242715-2243765	1.26531
	CUFF.667	TGME49_chrIV:114937-116052	3.0177			CUFF.696	TGME49_chrIII:2244439-2246400	1.08905
	CUFF.668	TGME49_chrIV:112930-113267	3.86344			CUFF.699	TGME49_chrIII:2268545-2270997	3.68334
	CUFF.671	TGME49_chrIV:134499-136928	1.30535			CUFF.701	TGME49_chrIII:2299208-2300056	6.48883
	CUFF.672	TGME49_chrIV:131286-132563	1.75681			CUFF.713	TGME49_chrIII:2292738-2294395	68.7965
	CUFF.674	TGME49_chrIV:104091-107412	14.0516			CUFF.718	TGME49_chrIII:2454543-2456652	5.31449
	CUFF.664	TGME49_chrIV:5781-7402	0.723988			CUFF.727	TGME49_chrIII:2228871-2234415	25.6245
	CUFF.666	TGME49_chrIV:6514-7632	1.03797			CUFF.730	TGME49_chrIII:2236264-2239188	53.5553
	CUFF.670	TGME49_chrIV:10987-11481	0.522141			CUFF.736	TGME49_chrIII:2254154-2255295	17.6167
	CUFF.675	TGME49_chrIII:2286129-2291956	18.5507			CUFF.737	TGME49_chrIII:2266938-2267976	0.770068
	CUFF.676	TGME49_chrIII:2254154-2255295	29.9631			CUFF.685	TGME49_chrIII:1314905-1328390	39.1022
	CUFF.677	TGME49_chrIV:166310-166506	0.673193			CUFF.716	TGME49_chrIII:1328851-1350964	57.1717
	CUFF.678	TGME49_chrIV:167782-173403	1.26521			CUFF.717	TGME49_chrIII:1365098-1368973	42.4034
	CUFF.638	TGME49_chrIII:1318619-1327831	1.12359			CUFF.724	TGME49_chrIII:1355320-1363195	24.0506
	CUFF.639	TGME49_chrIII:1328270-1345075	2.22062			CUFF.742	TGME49_chrIII:1369381-1373294	14.5421
	CUFF.648	TGME49_chrIII:1355320-1363195	66.7067			CUFF.743	TGME49_chrIII:1372588-1373873	7.71572
	CUFF.649	TGME49_chrIII:1355419-1355781	6.41616			CUFF.746	TGME49_chrIII:1372064-1372456	2.92058
	CUFF.679	TGME49_chrIII:1365098-1369054	239.332			CUFF.748	TGME49_chrIV:75664-76869	3.3723
	CUFF.680	TGME49_chrIV:149451-160098	6.16318			CUFF.732	TGME49_chrIII:2177443-2178556	6.2022
	CUFF.681	TGME49_chrIV:160919-165007	11.3218			CUFF.739	TGME49_chrIII:2170949-2178556	6.34903
	CUFF.683	TGME49_chrIV:196070-202574	6.12947			CUFF.740	TGME49_chrIII:2192004-2194175	6.05787
	CUFF.684	TGME49_chrIV:203666-206974	2.90983			CUFF.741	TGME49_chrIII:2192254-2193106	0.923973
	CUFF.686	TGME49_chrIV:141115-145924	47.2809			CUFF.744	TGME49_chrIII:2195013-2197430	3.84533
	CUFF.687	TGME49_chrIII:1857365-1858773	103.856			CUFF.753	TGME49_chrIII:2197650-2204516	12.396
	CUFF.688	TGME49_chrIII:2066571-2071481	48.0626			CUFF.706	TGME49_chrIII:1818079-1821207	7.80493
	CUFF.685	TGME49_chrIV:173642-173999	0.801763			CUFF.707	TGME49_chrIII:1831237-1834384	23.5336
	CUFF.689	TGME49_chrIV:187612-193028	62.5012			CUFF.708	TGME49_chrIII:1823268-1830251	20.4355
	CUFF.691	TGME49_chrIII:2223870-2226136	429.643			CUFF.712	TGME49_chrIII:1834655-1840799	13.8657
	CUFF.692	TGME49_chrIV:234333-241134	1.31916			CUFF.755	TGME49_chrIII:1847260-1849207	13.9915
	CUFF.693	TGME49_chrIV:249824-250371	2.31483			CUFF.756	TGME49_chrIII:1860696-1861757	851.896
	CUFF.694	TGME49_chrIV:263510-272214	2.59373			CUFF.738	TGME49_chrIII:2281451-2284969	21.389
	CUFF.695	TGME49_chrIV:252483-258364	30.2362			CUFF.759	TGME49_chrIII:2286129-2291956	43.7833
	CUFF.696	TGME49_chrIII:2114631-2120417	125.311			CUFF.761	TGME49_chrIV:112891-113267	7.75212
	CUFF.699	TGME49_chrIII:2123796-2124129	3.41877			CUFF.757	TGME49_chrIV:5781-6524	1.33235
	CUFF.700	TGME49_chrIII:2146737-2153729	4.40717			CUFF.758	TGME49_chrIV:6631-7632	0.52471
	CUFF.697	TGME49_chrIV:272622-276218	5.68386			CUFF.760	TGME49_chrIV:10987-11481	0.778824
	CUFF.701	TGME49_chrIV:281266-281675	16.4877			CUFF.763	TGME49_chrIII:2223870-2226136	440.392
	CUFF.702	TGME49_chrIV:279951-281354	5.40776			CUFF.764	TGME49_chrIV:161011-164990	15.0916
	CUFF.703	TGME49_chrIV:285486-289918	34.5623			CUFF.765	TGME49_chrIV:90649-95301	14.8604
	CUFF.706	TGME49_chrIV:328459-331920	1.1131			CUFF.766	TGME49_chrIV:104091-107412	3.99968
	CUFF.707	TGME49_chrIV:332808-336894	2.22362			CUFF.767	TGME49_chrIV:149451-160100	11.5538
	CUFF.708	TGME49_chrIV:320840-321565	29.039			CUFF.768	TGME49_chrIV:167702-173999	7.60636
	CUFF.709	TGME49_chrIV:322824-323588	22.1656			CUFF.770	TGME49_chrIV:175464-184724	31.322
	CUFF.710	TGME49_chrIV:347814-362595	4.3664			CUFF.771	TGME49_chrIV:196070-202574	4.58197
	CUFF.711	TGME49_chrIV:342485-346041	87.7772			CUFF.773	TGME49_chrIV:203666-206999	9.69479
	CUFF.712	TGME49_chrIV:424314-425519	1.21326			CUFF.775	TGME49_chrIV:134385-136928	7.90086
	CUFF.713	TGME49_chrIV:451218-452399	1.40876			CUFF.776	TGME49_chrIV:141115-145924	4.44423
	CUFF.714	TGME49_chrIV:427563-430830	79.8117			CUFF.777	TGME49_chrIV:187612-193028	34.1412
	CUFF.715	TGME49_chrIV:445716-446912	4.31184			CUFF.778	TGME49_chrIV:214189-223524	9.35847
	CUFF.716	TGME49_chrIV:457167-463084	8.65931			CUFF.779	TGME49_chrIV:219895-220238	3.9259
	CUFF.717	TGME49_chrIV:464741-472435	3.84819			CUFF.780	TGME49_chrIV:234333-247573	3.22442
	CUFF.721	TGME49_chrIV:500635-506735	5.14749			CUFF.781	TGME49_chrIV:224704-231477	11.9941
	CUFF.722	TGME49_chrIV:514052-516517	5.03628			CUFF.782	TGME49_chrIV:227665-227994	3.68425
	CUFF.723	TGME49_chrIV:545284-548994	3.67398			CUFF.784	TGME49_chrIV:295502-296542	1.07553
	CUFF.724	TGME49_chrIV:477048-478540	82.4995			CUFF.785	TGME49_chrIV:279951-281354	7.63507
	CUFF.725	TGME49_chrIV:483580-485094	46.7645			CUFF.786	TGME49_chrIV:281266-281675	10.8568
	CUFF.726	TGME49_chrIV:487033-491248	2.0993			CUFF.787	TGME49_chrIV:285486-289918	10.1481
	CUFF.727	TGME49_chrIV:433341-434327	34.3354			CUFF.788	TGME49_chrIV:209420-210924	366.884
	CUFF.728	TGME49_chrIV:434610-437351	31.8192			CUFF.791	TGME49_chrIV:263510-276226	6.40243
	CUFF.730	TGME49_chrIV:439390-439997	56.5924			CUFF.789	TGME49_chrIII:1905979-1913272	87.2768
	CUFF.738	TGME49_chrIV:525807-534571	29.0972			CUFF.792	TGME49_chrIII:1904580-1905377	1672.15
	CUFF.739	TGME49_chrIV:539904-542356	4.9306			CUFF.790	TGME49_chrIV:249824-251358	64.8781
	CUFF.736	TGME49_chrIV:366229-375295	41.3375			CUFF.794	TGME49_chrIII:1740148-1743142	46.2889
	CUFF.740	TGME49_chrIV:379186-379214	49.1827			CUFF.795	TGME49_chrIII:1758819-1763265	196.539
	CUFF.748	TGME49_chrIV:389626-394028	18.1839			CUFF.798	TGME49_chrIII:1765578-1768930	6.99759
	CUFF.735	TGME49_chrIV:403358-406705	15.3718			CUFF.799	TGME49_chrIII:1773058-1787707	11.7587
	CUFF.752	TGME49_chrIV:409156-414486	125.468			CUFF.805	TGME49_chrIV:342485-346041	10.3359
	CUFF.756	TGME49_chrIV:568593-570851	8.34033			CUFF.812	TGME49_chrIV:424314-425519	4.06493
	CUFF.771	TGME49_chrIV:580360-582509	2.0245			CUFF.796	TGME49_chrIII:943203-944987	93.0806
	CUFF.773	TGME49_chrIV:595047-597670	2.57939			CUFF.797	TGME49_chrIII:943203-949862	167.096
	CUFF.775	TGME49_chrIV:616795-617934	0.749844			CUFF.808	TGME49_chrIII:974055-975054	82.8393
	CUFF.729	TGME49_chrIII:2366751-2367665	1.5656			CUFF.813	TGME49_chrIII:980376-980950	1.14992
	CUFF.742	TGME49_chrIII:2364405-2365133	20.4079			CUFF.814	TGME49_chrIV:347814-362595	4.22985
	CUFF.743	TGME49_chrIII:2366751-2367665	43.9154			CUFF.815	TGME49_chrIV:366229-375295	16.3065
	CUFF.745	TGME49_chrIII:2376213-2376806	3.01163			CUFF.816	TGME49_chrIV:374621-375126	5.5086
	CUFF.774	TGME49_chrIII:2454543-2456652	6.22059			CUFF.819	TGME49_chrIV:320840-321565	20.5746
	CUFF.776	TGME49_chrIV:610320-611721	1.57632			CUFF.820	TGME49_chrIV:322824-324155	8.29468
	CUFF.777	TGME49_chrIV:630629-631219	4.54896			CUFF.822	TGME49_chrIV:403358-407041	19.0629
	CUFF.779	TGME49_chrIV:599972-607571	8.34514			CUFF.825	TGME49_chrIV:418400-419578	22.5962
	CUFF.778	TGME49_chrIV:584035-592907	11.583			CUFF.826	TGME49_chrIV:379031-379214	22.3386
	CUFF.781	TGME49_chrIV:642519-645902	12.2407			CUFF.802	TGME49_chrIII:2364405-2365133	18.983
	CUFF.782	TGME49_chrIV:671174-677208	4.66364			CUFF.804	TGME49_chrIII:2366751-2367665	16.538
	CUFF.780	TGME49_chrIV:209482-210790	1554.86			CUFF.806	TGME49_chrIII:2376213-2376806	1.87487
	CUFF.783	TGME49_chrIV:214189-224376	14.2328			CUFF.831	TGME49_chrIV:451534-452006	3.16848
	CUFF.784	TGME49_chrIV:219889-220214	6.19746			CUFF.832	TGME49_chrIV:452109-452399	1.7849
	CUFF.786	TGME49_chrIV:225079-231477	20.3024			CUFF.833	TGME49_chrIV:427614-430830	99.4925
	CUFF.785	TGME49_chrIV:660862-667250	5.86796			CUFF.836	TGME49_chrIV:457167-460577	6.51774
	CUFF.787	TGME49_chrIV:633423-637324	59.4907			CUFF.834	TGME49_chrIV:460637-463557	8.27066
	CUFF.788	TGME49_chrIV:646958-647494	6.58722			CUFF.835	TGME49_chrIV:464741-472435	3.62944
	CUFF.789	TGME49_chrIV:648226-656597	9.33132			CUFF.840	TGME49_chrIV:514052-516517	1.17033
	CUFF.790	TGME49_chrIV:680307-691426	8.79792			CUFF.842	TGME49_chrIV:493517-494931	0.470353
	CUFF.791	TGME49_chrIV:721342-744086	2.43233			CUFF.844	TGME49_chrIV:500635-506735	24.4068
	CUFF.792	TGME49_chrIV:771915-773171	1.13354			CUFF.845	TGME49_chrIV:477048-478540	53.1507
	CUFF.793	TGME49_chrIV:769985-771835	0.813192			CUFF.846	TGME49_chrIV:480298-481570	16.5305
	CUFF.794	TGME49_chrIV:774289-776918	1.31727			CUFF.847	TGME49_chrIV:483580-485147	37.3
	CUFF.797	TGME49_chrIV:781037-782725	1.62132			CUFF.848	TGME49_chrIV:487033-491248	3.42976
	CUFF.798	TGME49_chrIV:797041-799739	2.00859			CUFF.852	TGME49_chrIV:580360-582509	12.1314
	CUFF.801	TGME49_chrIV:795774-796982	0.687457			CUFF.853	TGME49_chrIV:625168-626150	0.82526
	CUFF.799	TGME49_chrIV:784584-784997	21.7915			CUFF.849	TGME49_chrIV:433341-433788	29.1912
	CUFF.800	TGME49_chrIV:785239-785842	7.44504			CUFF.855	TGME49_chrIV:434119-437351	34.9987
	CUFF.802	TGME49_chrIV:792163-794548	12.9277			CUFF.856	TGME49_chrIV:438807-439997	50.3686
	CUFF.803	TGME49_chrIV:751746-755098	2.87405			CUFF.857	TGME49_chrIV:612250-615291	2.62464
	CUFF.804	TGME49_chrIV:757597-759003	46.0322			CUFF.859	TGME49_chrIV:616795-617934	1.10448
	CUFF.805	TGME49_chrIV:758042-758325	7.2712			CUFF.858	TGME49_chrIV:610320-612175	4.35861
	CUFF.806	TGME49_chrIV:745952-748103	85.3786			CUFF.861	TGME49_chrIV:596915-597670	7.8453
	CUFF.808	TGME49_chrIV:878515-880764	1.33591			CUFF.862	TGME49_chrIV:599972-607571	3.14134
	CUFF.807	TGME49_chrIV:870673-874684	0.628577			CUFF.851	TGME49_chrIV:302031-304405	1.88057
	CUFF.809	TGME49_chrIV:839485-842136	1.52693			CUFF.863	TGME49_chrIV:307743-311561	168.664
	CUFF.810	TGME49_chrIV:880841-883491	1.14915			CUFF.865	TGME49_chrIV:584035-592907	14.2209
	CUFF.811	TGME49_chrIV:842220-858067	2.69742			CUFF.866	TGME49_chrIV:595047-596469	13.0058
	CUFF.812	TGME49_chrIV:825986-830185	9.63294			CUFF.869	TGME49_chrIV:630629-631219	7.67263
	CUFF.813	TGME49_chrIV:830559-834535	11.6387			CUFF.870	TGME49_chrIV:633423-637324	17.7242
	CUFF.815	TGME49_chrIV:861467-865387	2.7235			CUFF.867	TGME49_chrIV:568593-570851	7.93989
	CUFF.814	TGME49_chrIV:886188-898739	2.80473			CUFF.871	TGME49_chrIV:573705-575471	43.3566
	CUFF.817	TGME49_chrIV:912578-913811	20.5884			CUFF.874	TGME49_chrIV:751967-755052	2.32524
	CUFF.816	TGME49_chrIV:902674-909102	17.4615			CUFF.872	TGME49_chrIV:721342-744086	3.20612
	CUFF.818	TGME49_chrIV:909209-910550	20.4992			CUFF.877	TGME49_chrIV:769985-770318	3.3628
	CUFF.819	TGME49_chrIV:949716-949823	0.996133			CUFF.878	TGME49_chrIV:770824-773232	1.8334
	CUFF.821	TGME49_chrIV:967730-968809	0.603147			CUFF.880	TGME49_chrIV:773293-776918	1.97442
	CUFF.822	TGME49_chrIV:967119-967568	0.757429			CUFF.882	TGME49_chrIV:795774-799739	5.23357
	CUFF.823	TGME49_chrIV:983636-985042	0.439005			CUFF.881	TGME49_chrIV:761138-765418	7.88631
	CUFF.824	TGME49_chrIV:988719-989042	0.772114			CUFF.883	TGME49_chrIV:758042-758382	3.39343
	CUFF.825	TGME49_chrIV:986730-988133	0.953558			CUFF.884	TGME49_chrIV:761546-762169	1.2214
	CUFF.826	TGME49_chrIV:1001424-1002539	1.01378			CUFF.886	TGME49_chrIV:792163-794548	30.1947
	CUFF.827	TGME49_chrIV:1003543-1004553	0.927645			CUFF.887	TGME49_chrIV:792163-792662	2.24519
	CUFF.820	TGME49_chrIV:943648-945706	1.60787			CUFF.885	TGME49_chrIV:784584-784997	14.1702
	CUFF.828	TGME49_chrIV:946749-947841	0.792417			CUFF.888	TGME49_chrIV:745952-748103	57.0008
	CUFF.829	TGME49_chrIV:992102-1001277	1.28541			CUFF.889	TGME49_chrIV:642519-645902	14.9518
	CUFF.833	TGME49_chrIV:573705-575471	205.326			CUFF.891	TGME49_chrIV:660862-666662	14.8561
	CUFF.830	TGME49_chrIV:951989-953469	4.5995			CUFF.892	TGME49_chrIV:666804-667250	9.32121
	CUFF.831	TGME49_chrIV:955274-961504	5.4601			CUFF.890	TGME49_chrIV:525807-534571	58.7907
	CUFF.832	TGME49_chrIV:962168-964748	8.30605			CUFF.894	TGME49_chrIV:540936-542356	24.6793
	CUFF.835	TGME49_chrIV:1008560-1010248	36.2221			CUFF.895	TGME49_chrIV:825986-830021	15.8873
	CUFF.834	TGME49_chrIV:698951-711749	5.62531			CUFF.896	TGME49_chrIV:830547-834535	17.9915
	CUFF.836	TGME49_chrIV:713183-716608	505.432			CUFF.897	TGME49_chrIV:869130-874700	1.402
	CUFF.837	TGME49_chrIV:1034085-1034882	0.649168			CUFF.899	TGME49_chrIV:886188-887943	2.26558
	CUFF.838	TGME49_chrIV:1029585-1030867	0.577671			CUFF.900	TGME49_chrIV:882172-883491	1.83833
	CUFF.839	TGME49_chrIV:916939-921078	13.561			CUFF.901	TGME49_chrIV:875464-882071	2.17036
	CUFF.840	TGME49_chrIV:932427-937981	22.1943			CUFF.902	TGME49_chrIV:888013-898739	2.62727
	CUFF.843	TGME49_chrIV:923472-929112	5.07532			CUFF.903	TGME49_chrIV:891904-892465	2.7438
	CUFF.844	TGME49_chrIV:1073905-1077729	3.47381			CUFF.904	TGME49_chrIV:861467-865387	9.02851
	CUFF.845	TGME49_chrIV:1078343-1080414	1.61692			CUFF.905	TGME49_chrIV:839485-846531	10.5215
	CUFF.846	TGME49_chrIV:1084608-1088484	8.21831			CUFF.906	TGME49_chrIV:846978-856568	17.5394
	CUFF.847	TGME49_chrIV:1097623-1102066	1.31956			CUFF.907	TGME49_chrIV:856934-858067	16.7303
	CUFF.848	TGME49_chrIV:1090855-1092469	1.44033			CUFF.912	TGME49_chrIV:984555-985104	1.23405
	CUFF.849	TGME49_chrIV:1090855-1097547	5.19986			CUFF.913	TGME49_chrIV:983308-984426	0.515469
	CUFF.850	TGME49_chrIV:1115578-1117767	0.977089			CUFF.914	TGME49_chrIV:992102-993838	6.18575
	CUFF.851	TGME49_chrIV:1118178-1119053	0.858015			CUFF.916	TGME49_chrIV:994108-1004740	3.21796
	CUFF.852	TGME49_chrIV:1128539-1131219	1.68615			CUFF.908	TGME49_chrIV:545284-548994	19.4608
	CUFF.853	TGME49_chrIV:1132451-1137775	1.59238			CUFF.915	TGME49_chrIV:550949-553977	105.068
	CUFF.854	TGME49_chrIV:1122761-1125545	2.342			CUFF.917	TGME49_chrIV:1008560-1010248	45.5188
	CUFF.855	TGME49_chrIV:1125816-1127116	4.17531			CUFF.920	TGME49_chrIV:949306-949823	9.6622
	CUFF.856	TGME49_chrIV:1050513-1071358	11.7917			CUFF.921	TGME49_chrIV:955274-964748	26.349
	CUFF.857	TGME49_chrIV:1231970-1234598	1.97387			CUFF.922	TGME49_chrIV:1034467-1034882	3.86911
	CUFF.858	TGME49_chrIV:1223654-1230438	6.15818			CUFF.918	TGME49_chrIV:680307-691426	8.77008
	CUFF.859	TGME49_chrIV:1200085-1202967	6.91814			CUFF.919	TGME49_chrIV:693734-694764	1.96803
	CUFF.860	TGME49_chrIV:1203899-1208832	9.32653			CUFF.923	TGME49_chrIV:698951-711772	20.5594
	CUFF.861	TGME49_chrIV:304323-304405	335.673			CUFF.925	TGME49_chrIV:713183-717425	196.828
	CUFF.863	TGME49_chrIV:1281016-1283591	2.669			CUFF.930	TGME49_chrIV:902674-910550	58.8336
	CUFF.864	TGME49_chrIV:1285989-1287791	1.10066			CUFF.931	TGME49_chrIV:1105016-1106783	24.7812
	CUFF.865	TGME49_chrIV:1288694-1289546	1.0861			CUFF.932	TGME49_chrIV:1090855-1102066	11.3792
	CUFF.866	TGME49_chrIV:1289635-1295339	1.69112			CUFF.933	TGME49_chrIV:1084604-1088484	18.1664
	CUFF.869	TGME49_chrIV:1262977-1275529	9.18202			CUFF.934	TGME49_chrIV:1113156-1113708	5.90111
	CUFF.867	TGME49_chrIV:1211319-1216426	9.94852			CUFF.928	TGME49_chrIV:916939-921078	58.1868
	CUFF.870	TGME49_chrIV:1217616-1219068	63.2262			CUFF.935	TGME49_chrIV:932427-938437	48.6649
	CUFF.871	TGME49_chrIV:1316109-1318318	0.791143			CUFF.938	TGME49_chrIV:1107158-1108488	17.7587
	CUFF.872	TGME49_chrIV:1311054-1315936	1.64362			CUFF.939	TGME49_chrIV:1109514-1110618	57.8935
	CUFF.875	TGME49_chrIV:1339120-1343350	4.43276			CUFF.936	TGME49_chrIV:803054-805078	3.41246
	CUFF.876	TGME49_chrIV:1348244-1349663	18.6576			CUFF.937	TGME49_chrIV:807557-807993	14.9818
	CUFF.873	TGME49_chrIV:1177762-1178632	1.12187			CUFF.940	TGME49_chrIV:814651-819700	197.541
	CUFF.874	TGME49_chrIV:1179793-1180616	6.39412			CUFF.941	TGME49_chrIV:822526-823356	3.72305
	CUFF.877	TGME49_chrIV:1180972-1189357	27.4192			CUFF.944	TGME49_chrIV:1231970-1234598	16.646
	CUFF.878	TGME49_chrIV:1406631-1407443	16.0905			CUFF.945	TGME49_chrIV:1255265-1260400	4.06834
	CUFF.881	TGME49_chrIV:1460733-1463847	2.0805			CUFF.946	TGME49_chrIV:1250242-1255109	10.5559
	CUFF.880	TGME49_chrIV:1445695-1447853	0.478857			CUFF.947	TGME49_chrIV:1223654-1230438	18.8352
	CUFF.882	TGME49_chrIV:1448260-1449290	0.979954			CUFF.950	TGME49_chrIV:1281016-1283591	6.31957
	CUFF.879	TGME49_chrIV:1450291-1458946	1.75638			CUFF.952	TGME49_chrIV:1285929-1288300	1.81838
	CUFF.883	TGME49_chrIV:1485207-1487607	0.836202			CUFF.954	TGME49_chrIV:1288773-1295339	5.16963
	CUFF.884	TGME49_chrIV:1484008-1485107	1.97649			CUFF.948	TGME49_chrIV:1200085-1202967	27.7464
	CUFF.885	TGME49_chrIV:1490288-1501010	2.64514			CUFF.951	TGME49_chrIV:1203899-1208832	16.7461
	CUFF.886	TGME49_chrIV:1301310-1308530	35.3443			CUFF.949	TGME49_chrIV:1177709-1178632	2.08431
	CUFF.887	TGME49_chrIV:1472986-1475939	25.6847			CUFF.955	TGME49_chrIV:1180972-1189357	9.14722
	CUFF.888	TGME49_chrIV:1109514-1110618	356.652			CUFF.957	TGME49_chrIV:1179793-1180583	16.5073
	CUFF.890	TGME49_chrIV:1518877-1519596	50.5962			CUFF.956	TGME49_chrIV:1262977-1273263	16.0888
	CUFF.893	TGME49_chrIV:1515038-1516757	52.3001			CUFF.958	TGME49_chrIV:1273883-1275529	15.0822
	CUFF.889	TGME49_chrIV:1320416-1321109	1.81249			CUFF.959	TGME49_chrIV:1217616-1219068	31.5369
	CUFF.891	TGME49_chrIV:1321371-1321543	42.6345			CUFF.960	TGME49_chrIV:1301310-1308530	8.28116
	CUFF.892	TGME49_chrIV:1556791-1565314	2.68038			CUFF.962	TGME49_chrIV:1479065-1479706	1.15259
	CUFF.894	TGME49_chrIV:1565826-1566511	4.48176			CUFF.965	TGME49_chrIV:1539153-1539914	0.729225
	CUFF.895	TGME49_chrIV:1250242-1260400	56.6989			CUFF.967	TGME49_chrIV:1540268-1540945	1.71465
	CUFF.896	TGME49_chrIV:1621789-1622405	2.06847			CUFF.968	TGME49_chrIV:1541139-1542506	1.43359
	CUFF.897	TGME49_chrIV:1583139-1583645	58.5179			CUFF.969	TGME49_chrIV:1545133-1546566	1.65825
	CUFF.898	TGME49_chrIV:1601431-1621715	3.98668			CUFF.970	TGME49_chrIV:1050513-1071358	21.9174
	CUFF.899	TGME49_chrIV:1598239-1599794	23.8713			CUFF.973	TGME49_chrIV:1073905-1075565	24.1028
	CUFF.900	TGME49_chrIV:1585878-1597328	13.0857			CUFF.974	TGME49_chrIV:1075722-1080414	16.4044
	CUFF.901	TGME49_chrIV:1588329-1588675	8.22792			CUFF.977	TGME49_chrIV:1598239-1599794	18.7815
	CUFF.902	TGME49_chrIV:1630730-1632808	46.0506			CUFF.981	TGME49_chrIV:1484008-1487607	10.6205
	CUFF.904	TGME49_chrIV:1626551-1628375	142.13			CUFF.979	TGME49_chrIV:1601431-1606919	7.76025
	CUFF.905	TGME49_chrIV:1527211-1535303	74.6189			CUFF.982	TGME49_chrIV:1607352-1609057	7.90484
	CUFF.907	TGME49_chrIV:1532730-1535369	6.25223			CUFF.983	TGME49_chrIV:1609668-1622405	6.7967
	CUFF.909	TGME49_chrIV:1541140-1542506	2.99952			CUFF.971	TGME49_chrIV:1447260-1449290	1.76856
	CUFF.910	TGME49_chrIV:1545133-1546566	3.43686			CUFF.972	TGME49_chrIV:1450291-1452475	8.71562
	CUFF.906	TGME49_chrIV:1380420-1381496	43.3435			CUFF.978	TGME49_chrIV:1460733-1469674	4.52246
	CUFF.908	TGME49_chrIV:1358050-1358251	6.65616			CUFF.980	TGME49_chrIV:1469644-1469674	35.3894
	CUFF.912	TGME49_chrIV:1385941-1387551	1.83387			CUFF.984	TGME49_chrIV:1476607-1478031	1.32484
	CUFF.916	TGME49_chrIV:1389817-1390407	9.75597			CUFF.985	TGME49_chrIV:1585878-1597328	23.3145
	CUFF.917	TGME49_chrIV:1394021-1401751	6.19872			CUFF.986	TGME49_chrIV:1588124-1588967	8.86727
	CUFF.919	TGME49_chrIV:1687692-1691389	0.63693			CUFF.987	TGME49_chrIV:1583139-1583645	154.518
	CUFF.920	TGME49_chrIV:1644684-1654674	16.77			CUFF.991	TGME49_chrIV:1556791-1566511	5.83615
	CUFF.921	TGME49_chrIV:1693242-1694606	19.8277			CUFF.994	TGME49_chrIV:1571519-1578343	13.2932
	CUFF.922	TGME49_chrIV:1707915-1709803	0.641321			CUFF.988	TGME49_chrIV:1406631-1407443	8.01896
	CUFF.924	TGME49_chrIV:1728238-1728851	1.07589			CUFF.989	TGME49_chrIV:1419099-1422096	37.9788
	CUFF.923	TGME49_chrIV:1702780-1707861	1.50309			CUFF.990	TGME49_chrIV:1411263-1417803	13.4459
	CUFF.911	TGME49_chrIV:1419099-1422338	23.7487			CUFF.993	TGME49_chrIV:1415726-1416209	2.58828
	CUFF.913	TGME49_chrIV:1411263-1417803	20.6637			CUFF.995	TGME49_chrIV:1431652-1434099	52.3734
	CUFF.914	TGME49_chrIV:1422545-1426648	11.6291			CUFF.996	TGME49_chrIV:1437142-1437568	1.90764
	CUFF.918	TGME49_chrIV:1431652-1433200	12.5621			CUFF.997	TGME49_chrIV:1515038-1516757	20.2048
	CUFF.925	TGME49_chrIV:1434910-1443576	24.4109			CUFF.998	TGME49_chrIV:1518877-1519596	35.4432
	CUFF.926	TGME49_chrIV:1725651-1727966	0.54473			CUFF.999	TGME49_chrIV:1320940-1321543	60.0853
	CUFF.927	TGME49_chrIV:1710770-1721979	6.39734			CUFF.1003	TGME49_chrIV:1725651-1725703	1.03444
	CUFF.928	TGME49_chrIV:1737214-1738710	0.879518			CUFF.1004	TGME49_chrIV:1725896-1728329	0.712496
	CUFF.930	TGME49_chrIV:1755420-1757487	0.854951			CUFF.1007	TGME49_chrIV:1762784-1768358	1.50916
	CUFF.929	TGME49_chrIV:1750734-1754758	1.42887			CUFF.1011	TGME49_chrIV:1795179-1796538	1.41061
	CUFF.932	TGME49_chrIV:1744287-1746999	1.67743			CUFF.1012	TGME49_chrIV:1796669-1797770	0.653417
	CUFF.931	TGME49_chrIV:1757573-1760489	0.881255			CUFF.1009	TGME49_chrIV:1787089-1791602	2.19331
	CUFF.935	TGME49_chrIV:1762784-1768358	1.13828			CUFF.1013	TGME49_chrIV:1778539-1778639	2.1136
	CUFF.937	TGME49_chrIV:1697186-1700229	10.4415			CUFF.1014	TGME49_chrIV:1778539-1778639	0.496753
	CUFF.938	TGME49_chrIV:1784857-1791602	3.01936			CUFF.1005	TGME49_chrIV:1749084-1749197	2.45205
	CUFF.940	TGME49_chrIV:1835439-1840119	0.622308			CUFF.1008	TGME49_chrIV:1749510-1754821	4.12564
	CUFF.941	TGME49_chrIV:1831791-1832059	0.39877			CUFF.1015	TGME49_chrIV:1755421-1760812	3.5781
	CUFF.942	TGME49_chrIV:1842505-1843622	1.05972			CUFF.1010	TGME49_chrIV:1737214-1740388	2.8071
	CUFF.943	TGME49_chrIV:1840238-1841733	0.681217			CUFF.1016	TGME49_chrIV:1741309-1746999	4.52027
	CUFF.944	TGME49_chrIV:1847509-1849103	1.79856			CUFF.1017	TGME49_chrIV:1013186-1015280	218.694
	CUFF.945	TGME49_chrIV:1843674-1845199	1.07332			CUFF.1018	TGME49_chrIV:1825235-1825588	1.60947
	CUFF.946	TGME49_chrIV:1850523-1852993	7.49345			CUFF.1019	TGME49_chrIV:1825642-1828490	0.852402
	CUFF.947	TGME49_chrIV:1869585-1871973	0.905906			CUFF.1020	TGME49_chrIV:1828948-1829534	0.908786
	CUFF.948	TGME49_chrIV:1825235-1829458	6.74566			CUFF.1021	TGME49_chrIV:1834833-1845199	8.88937
	CUFF.949	TGME49_chrIV:1830813-1831104	2.58409			CUFF.1022	TGME49_chrIV:1729172-1730217	2.28553
	CUFF.951	TGME49_chrIV:1814201-1822026	10.9318			CUFF.1023	TGME49_chrIV:1731619-1735229	161.865
	CUFF.952	TGME49_chrIV:1860733-1869434	2.11476			CUFF.1000	TGME49_chrIV:1122761-1125545	4.88032
	CUFF.903	TGME49_chrIV:803054-805078	10.8757			CUFF.1001	TGME49_chrIV:1125931-1127116	5.57186
	CUFF.953	TGME49_chrIV:814651-819700	291.302			CUFF.1002	TGME49_chrIV:1128539-1132515	2.52913
	CUFF.955	TGME49_chrIV:1801261-1811854	2.61939			CUFF.1024	TGME49_chrIV:1140106-1143436	16.6749
	CUFF.950	TGME49_chrIV:1657375-1658104	104.117			CUFF.1025	TGME49_chrIV:1169956-1173420	90.0198
	CUFF.956	TGME49_chrIV:1658261-1659702	239.528			CUFF.1027	TGME49_chrIV:1158282-1162397	57.4983
	CUFF.958	TGME49_chrIV:1891697-1895095	11.0983			CUFF.1029	TGME49_chrIV:1173866-1177613	2.22663
	CUFF.959	TGME49_chrIV:1915294-1916073	1.14758			CUFF.1031	TGME49_chrIV:1930110-1932324	5.80586
	CUFF.957	TGME49_chrIV:1912904-1914444	1.79047			CUFF.1026	TGME49_chrIV:1801261-1811601	12.3188
	CUFF.961	TGME49_chrIV:1916327-1916936	0.571527			CUFF.1028	TGME49_chrIV:1811732-1811854	8.73327
	CUFF.960	TGME49_chrIV:1930161-1932324	0.811289			CUFF.1032	TGME49_chrIV:1814201-1822026	23.1819
	CUFF.962	TGME49_chrIV:1943945-1944262	9.3925			CUFF.1030	TGME49_chrIV:1847509-1849103	7.21965
	CUFF.966	TGME49_chrIV:1955865-1957592	25.5283			CUFF.1033	TGME49_chrIV:1850523-1852993	118.556
	CUFF.965	TGME49_chrIV:1937820-1939606	7.71547			CUFF.1034	TGME49_chrIV:1937820-1942398	26.4274
	CUFF.967	TGME49_chrIV:1942326-1943012	8.25779			CUFF.1035	TGME49_chrIV:1943945-1944261	24.9568
	CUFF.969	TGME49_chrIV:1940436-1942400	8.29287			CUFF.1039	TGME49_chrIV:1982202-1983237	1.44
	CUFF.968	TGME49_chrIV:1920220-1930018	1.46045			CUFF.1037	TGME49_chrIV:1920220-1928079	18.2033
	CUFF.970	TGME49_chrIV:1662391-1667062	35.8035			CUFF.1040	TGME49_chrIV:1912335-1912633	4.41582
	CUFF.971	TGME49_chrIV:1669749-1677955	20.0232			CUFF.1041	TGME49_chrIV:1913107-1913333	22.0057
	CUFF.973	TGME49_chrIV:1959475-1961940	29.3107			CUFF.1042	TGME49_chrIV:1928553-1930043	7.74136
	CUFF.972	TGME49_chrIV:1898221-1901266	29.8673			CUFF.1046	TGME49_chrIV:1955865-1957592	101.756
	CUFF.974	TGME49_chrIV:1903320-1908213	5.91082			CUFF.1047	TGME49_chrIV:1959475-1961940	12.5371
	CUFF.964	TGME49_chrIV:1728950-1730217	1.92239			CUFF.1038	TGME49_chrIV:1380420-1381496	63.3017
	CUFF.975	TGME49_chrIV:1731619-1735229	154.722			CUFF.1043	TGME49_chrIV:1358046-1358251	20.7079
	CUFF.976	TGME49_chrIV:2000862-2006192	2.37602			CUFF.1044	TGME49_chrIV:1385941-1387551	26.79
	CUFF.977	TGME49_chrIV:2031098-2035095	17.7787			CUFF.1045	TGME49_chrIV:1860733-1877887	19.9841
	CUFF.978	TGME49_chrIV:2061707-2062607	10.5605			CUFF.1048	TGME49_chrIV:1855039-1856014	3.74125
	CUFF.979	TGME49_chrIV:2050198-2058920	12.4959			CUFF.1049	TGME49_chrIV:1856158-1856474	5.21749
	CUFF.980	TGME49_chrIV:2060076-2060374	9.34968			CUFF.1050	TGME49_chrIV:1998170-1998724	4.24658
	CUFF.981	TGME49_chrIV:2080697-2086790	8.22284			CUFF.1051	TGME49_chrIV:2034812-2035095	2.04568
	CUFF.982	TGME49_chrIV:2086883-2087213	7.95549			CUFF.1052	TGME49_chrIV:1989880-1991979	19.2383
	CUFF.984	TGME49_chrIV:2095692-2096148	0.973751			CUFF.1053	TGME49_chrIV:1996940-1997875	23.1345
	CUFF.985	TGME49_chrIV:2122488-2123408	0.675735			CUFF.1054	TGME49_chrIV:1996940-1997024	62.3584
	CUFF.986	TGME49_chrIV:2125307-2126550	0.89449			CUFF.1056	TGME49_chrIV:2031098-2034706	14.8309
	CUFF.987	TGME49_chrIV:2131525-2133703	0.779566			CUFF.1057	TGME49_chrIV:2031098-2031446	2.34462
	CUFF.989	TGME49_chrIV:2136394-2138499	0.716994			CUFF.1055	TGME49_chrIV:2012873-2019245	20.6185
	CUFF.988	TGME49_chrIV:1996940-1997875	17.2359			CUFF.1058	TGME49_chrIV:2022776-2022815	9.11711
	CUFF.990	TGME49_chrIV:1996940-1997286	58.8029			CUFF.1059	TGME49_chrIV:2022776-2027298	2.34118
	CUFF.991	TGME49_chrIV:2138622-2154366	5.56009			CUFF.1060	TGME49_chrIV:2050198-2054101	12.3464
	CUFF.992	TGME49_chrIV:2089481-2091508	45.3183			CUFF.1061	TGME49_chrIV:2054575-2060374	14.1285
	CUFF.994	TGME49_chrIV:2012873-2021601	25.9005			CUFF.1062	TGME49_chrIV:2061707-2062607	4.12997
	CUFF.995	TGME49_chrIV:2022776-2027298	15.4503			CUFF.1063	TGME49_chrIV:2056601-2057073	2.05951
	CUFF.993	TGME49_chrIV:2103474-2107384	39.7652			CUFF.1064	TGME49_chrIV:2066826-2072070	12.2251
	CUFF.996	TGME49_chrIV:2117738-2118639	22.6161			CUFF.1065	TGME49_chrIV:2089481-2091508	17.5228
	CUFF.997	TGME49_chrIV:1140106-1143436	47.4005			CUFF.1066	TGME49_chrIV:2095692-2098413	9.41124
	CUFF.998	TGME49_chrIV:1160663-1162397	72.5086			CUFF.1067	TGME49_chrIV:2037926-2038028	209.731
	CUFF.999	TGME49_chrIV:1173866-1176828	1.91288			CUFF.1068	TGME49_chrIV:2041181-2043873	12.7658
	CUFF.1000	TGME49_chrIV:2066826-2078212	19.6799			CUFF.1069	TGME49_chrIV:2044410-2046806	13.9688
	CUFF.1002	TGME49_chrIV:2037926-2038028	231.394			CUFF.1070	TGME49_chrIV:2117738-2118639	29.8253
	CUFF.1003	TGME49_chrIV:1886967-1888705	84.4346			CUFF.1073	TGME49_chrIV:1969872-1970667	54.3615
	CUFF.1004	TGME49_chrIV:1969872-1970667	127.315			CUFF.1074	TGME49_chrIV:1972660-1978098	26.257
	CUFF.1005	TGME49_chrIV:1972660-1978054	59.596			CUFF.1071	TGME49_chrIV:2072493-2078212	35.6222
	CUFF.1006	TGME49_chrIV:550949-553977	868.051			CUFF.1075	TGME49_chrIV:2086883-2087879	14.2232
	CUFF.1007	TGME49_chrIV:562111-564188	19.661			CUFF.1084	TGME49_chrIV:2247579-2248386	1.71886
	CUFF.1012	TGME49_chrIV:2166337-2168014	1.49534			CUFF.1085	TGME49_chrIV:2260499-2265821	3.38353
	CUFF.1013	TGME49_chrIV:2163213-2163727	13.0525			CUFF.1086	TGME49_chrIV:2262352-2262957	1.32014
	CUFF.1015	TGME49_chrIV:2260499-2261163	1.3091			CUFF.1087	TGME49_chrIV:2250092-2252190	5.06873
	CUFF.1016	TGME49_chrIV:2264841-2265821	1.24953			CUFF.1088	TGME49_chrIV:2250904-2251317	2.83419
	CUFF.1017	TGME49_chrIV:2251568-2252190	15.2082			CUFF.1090	TGME49_chrIV:2289662-2290529	1.0322
	CUFF.1018	TGME49_chrIV:2268672-2271930	4.31671			CUFF.1092	TGME49_chrIV:2245316-2247129	9.04272
	CUFF.1020	TGME49_chrIV:2298996-2300119	1.21969			CUFF.1093	TGME49_chrIV:2287392-2288588	1.03927
	CUFF.1022	TGME49_chrIV:2282596-2283935	25.8564			CUFF.1094	TGME49_chrIV:2298944-2300119	0.872923
	CUFF.1021	TGME49_chrIV:2275130-2279244	12.333			CUFF.1095	TGME49_chrIV:2282596-2283935	48.2293
	CUFF.1023	TGME49_chrIV:2279607-2280093	11.18			CUFF.1097	TGME49_chrIV:2163213-2163727	353.313
	CUFF.1025	TGME49_chrIV:2309882-2314928	15.6297			CUFF.1098	TGME49_chrIV:2309882-2314928	15.774
	CUFF.1026	TGME49_chrIV:2336527-2340084	2.74571			CUFF.1099	TGME49_chrIV:2268672-2271930	19.851
	CUFF.1027	TGME49_chrIV:2347977-2350882	13.3454			CUFF.1100	TGME49_chrIV:2275130-2280093	12.7946
	CUFF.1029	TGME49_chrIV:2418150-2418269	0.644901			CUFF.1101	TGME49_chrIV:2336527-2340084	7.75087
	CUFF.1028	TGME49_chrIV:2404640-2405785	0.794501			CUFF.1104	TGME49_chrIV:2404411-2405802	3.86065
	CUFF.1030	TGME49_chrIV:2401866-2402720	4.04538			CUFF.1105	TGME49_chrIV:2418150-2419176	5.27155
	CUFF.1031	TGME49_chrIV:2249157-2250396	8.38987			CUFF.1106	TGME49_chrIV:2401866-2402968	7.28744
	CUFF.1032	TGME49_chrIV:2421587-2431864	6.7868			CUFF.1107	TGME49_chrIV:2421587-2431864	5.05897
	CUFF.1033	TGME49_chrIV:2316223-2323337	25.2285			CUFF.1108	TGME49_chrIV:2324963-2333824	16.6985
	CUFF.1034	TGME49_chrIV:2324646-2324732	23.0091			CUFF.1109	TGME49_chrIV:2318010-2318308	4.41582
	CUFF.1035	TGME49_chrIV:2355193-2355261	14.7462			CUFF.1110	TGME49_chrIV:1886967-1888705	58.5886
	CUFF.1036	TGME49_chrIV:2367884-2368294	2.1383			CUFF.1111	TGME49_chrIV:1891697-1895095	14.4528
	CUFF.1037	TGME49_chrIV:2373595-2374198	20.3293			CUFF.1112	TGME49_chrIV:1903320-1908213	19.4199
	CUFF.1038	TGME49_chrIV:2382506-2385732	3.37203			CUFF.1113	TGME49_chrIV:2347977-2350882	117.999
	CUFF.1039	TGME49_chrIV:2379502-2381743	5.26644			CUFF.1114	TGME49_chrIV:2156530-2157308	9.91211
	CUFF.1040	TGME49_chrIV:2388415-2392862	48.6791			CUFF.1117	TGME49_chrIV:2505351-2510536	3.03712
	CUFF.1041	TGME49_chrIV:2473244-2476046	7.39438			CUFF.1118	TGME49_chrIV:2491013-2498474	7.15853
	CUFF.1044	TGME49_chrIV:1013539-1015280	405.46			CUFF.1120	TGME49_chrIV:2498967-2502568	19.067
	CUFF.1043	TGME49_chrIV:2467886-2471238	27.9446			CUFF.1124	TGME49_chrIV:2593180-2596622	0.783956
	CUFF.1045	TGME49_chrIV:2458925-2464407	11.1117			CUFF.1126	TGME49_chrIV:2596778-2600305	1.2333
	CUFF.1047	TGME49_chrIV:2480041-2486303	43.5705			CUFF.1127	TGME49_chrIV:2601010-2606079	1.26242
	CUFF.1046	TGME49_chrIV:2491013-2502568	9.09122			CUFF.1128	TGME49_chrIV:2606136-2607054	1.97755
	CUFF.1048	TGME49_chrIV:2505351-2511116	3.12519			CUFF.1130	TGME49_chrIV:2607148-2610250	2.13749
	CUFF.1049	TGME49_chrIV:2510590-2510984	3.9419			CUFF.1131	TGME49_chrIV:2510589-2511116	2.71207
	CUFF.1050	TGME49_chrIV:2614938-2622289	3.97707			CUFF.1133	TGME49_chrIV:2514234-2515433	2.97594
	CUFF.1051	TGME49_chrIV:2581065-2584926	1.64684			CUFF.1134	TGME49_chrIV:2519568-2523485	4.07111
	CUFF.1052	TGME49_chrIV:2625499-2625993	25.6073			CUFF.1135	TGME49_chrIV:2559724-2561300	12.5027
	CUFF.1053	TGME49_chrIV:2559724-2561300	17.5101			CUFF.1137	TGME49_chrIV:2614938-2622289	8.44981
	CUFF.1055	TGME49_chrIV:2565282-2576684	4.83356			CUFF.1138	TGME49_chrIV:2581065-2584926	5.25715
	CUFF.1054	TGME49_chrIV:2593087-2610250	3.32572			CUFF.1139	TGME49_chrIV:2625499-2625993	39.6729
	CUFF.1056	TGME49_chrIV:2630765-2643024	9.79347			CUFF.1140	TGME49_chrIV:2630765-2643169	4.21747
	CUFF.1068	TGME49_chrIX:133736-134480	5.48209			CUFF.1141	TGME49_chrIV:2640673-2641299	1.11172
	CUFF.1070	TGME49_chrIX:183941-184353	0.789766			CUFF.1143	TGME49_chrIV:2565282-2576798	7.11381
	CUFF.1075	TGME49_chrIX:177598-178358	9.6484			CUFF.1165	TGME49_chrIX:177655-178358	6.74989
	CUFF.1076	TGME49_chrIX:197977-199594	2.91758			CUFF.1167	TGME49_chrIX:133736-134480	5.93129
	CUFF.1077	TGME49_chrIX:203223-204794	7.22801			CUFF.1168	TGME49_chrIX:182971-184353	4.57748
	CUFF.1078	TGME49_chrIX:188904-189607	192.337			CUFF.1169	TGME49_chrIX:184963-186885	0.524437
	CUFF.1080	TGME49_chrIX:254885-255199	4.08987			CUFF.1176	TGME49_chrIV:2527832-2529001	9.57327
	CUFF.1081	TGME49_chrIX:255346-255442	26.3401			CUFF.1180	TGME49_chrIV:2537149-2537706	10.8019
	CUFF.1082	TGME49_chrIX:207771-212387	38.1465			CUFF.1182	TGME49_chrIX:188904-189607	38.2247
	CUFF.1083	TGME49_chrIX:190876-194865	43.4244			CUFF.1166	TGME49_chrIV:2355174-2355261	28.0912
	CUFF.1092	TGME49_chrIX:340233-343561	3.32393			CUFF.1170	TGME49_chrIV:2367819-2368293	4.87521
	CUFF.1086	TGME49_chrIX:142900-143196	7.13452			CUFF.1178	TGME49_chrIV:2373584-2374198	16.946
	CUFF.1095	TGME49_chrIX:359468-361046	1.80232			CUFF.1179	TGME49_chrIV:2379502-2381674	10.993
	CUFF.1096	TGME49_chrIX:384341-387596	1.92834			CUFF.1184	TGME49_chrIV:2382506-2385732	15.3937
	CUFF.1099	TGME49_chrIX:387699-390781	3.61827			CUFF.1185	TGME49_chrIV:2386936-2387646	23.8209
	CUFF.1097	TGME49_chrIX:361217-363323	1.13902			CUFF.1183	TGME49_chrIV:2669610-2674756	34.081
	CUFF.1098	TGME49_chrIX:364165-370563	1.64343			CUFF.1186	TGME49_chrIV:2675345-2676886	37.7769
	CUFF.1102	TGME49_chrIX:373882-380737	3.79414			CUFF.1188	TGME49_chrIX:254885-255212	11.3461
	CUFF.1100	TGME49_chrIX:305427-306695	0.814181			CUFF.1189	TGME49_chrIX:255352-255442	19.4624
	CUFF.1103	TGME49_chrIX:306840-318669	1.53515			CUFF.1190	TGME49_chrIX:302259-302614	2.32468
	CUFF.1101	TGME49_chrIX:346566-353252	14.9543			CUFF.1191	TGME49_chrIX:294587-301560	3.0425
	CUFF.1104	TGME49_chrIX:353459-356769	9.21718			CUFF.1192	TGME49_chrIX:229288-232226	145.696
	CUFF.1105	TGME49_chrIX:405991-407175	11.7003			CUFF.1193	TGME49_chrIX:190876-194865	29.7598
	CUFF.1106	TGME49_chrIX:395977-397805	33.8236			CUFF.1194	TGME49_chrIX:340233-343561	17.2494
	CUFF.1107	TGME49_chrIX:229288-232226	114.652			CUFF.1196	TGME49_chrIX:384341-387582	8.99013
	CUFF.1110	TGME49_chrIX:427457-428848	0.951766			CUFF.1197	TGME49_chrIX:387704-390781	5.91911
	CUFF.1111	TGME49_chrIX:428956-432349	1.09527			CUFF.1199	TGME49_chrIX:346566-356769	13.737
	CUFF.1108	TGME49_chrIX:321654-326465	5.641			CUFF.1201	TGME49_chrIX:359468-361022	6.87448
	CUFF.1109	TGME49_chrIX:328132-335838	13.3677			CUFF.1202	TGME49_chrIX:361188-363323	3.93539
	CUFF.1113	TGME49_chrIV:2664273-2667883	31.5882			CUFF.1203	TGME49_chrIX:364165-370654	7.12161
	CUFF.1112	TGME49_chrIX:432450-442035	5.42613			CUFF.1204	TGME49_chrIX:207771-212387	33.8976
	CUFF.1114	TGME49_chrIX:214977-219772	96.714			CUFF.1205	TGME49_chrIX:214977-219835	42.9777
	CUFF.1115	TGME49_chrIX:222865-227173	2.92018			CUFF.1206	TGME49_chrIX:222865-227173	25.7999
	CUFF.1116	TGME49_chrIX:445696-446184	29.7651			CUFF.1207	TGME49_chrIX:512128-512655	8.90509
	CUFF.1117	TGME49_chrIX:446145-446481	2.97119			CUFF.1210	TGME49_chrIX:472283-476682	39.3854
	CUFF.1118	TGME49_chrIX:472283-476682	16.4604			CUFF.1211	TGME49_chrIX:513461-520445	20.9395
	CUFF.1119	TGME49_chrIX:411720-422358	22.4819			CUFF.1212	TGME49_chrIX:521081-521539	13.6943
	CUFF.1120	TGME49_chrIX:534330-536529	1.42793			CUFF.1214	TGME49_chrIX:522207-524375	32.4865
	CUFF.1121	TGME49_chrIX:282754-283101	6.03837			CUFF.1218	TGME49_chrIX:524937-529805	24.8858
	CUFF.1124	TGME49_chrIX:301920-302614	1.10779			CUFF.1216	TGME49_chrIX:305427-318669	3.86513
	CUFF.1123	TGME49_chrIV:2156530-2158101	1429.13			CUFF.1217	TGME49_chrIX:321654-326465	31.5564
	CUFF.1125	TGME49_chrIX:460511-469316	64.1698			CUFF.1221	TGME49_chrIX:334024-334561	2.17274
	CUFF.1126	TGME49_chrIX:512128-520445	49.4944			CUFF.1215	TGME49_chrIX:242306-242320	9.6544
	CUFF.1127	TGME49_chrIX:521081-521539	32.4703			CUFF.1222	TGME49_chrIX:248699-248783	94.8533
	CUFF.1130	TGME49_chrIX:572094-573585	1.3325			CUFF.1228	TGME49_chrIX:598335-600857	3.77115
	CUFF.1128	TGME49_chrIX:573687-575231	1.37846			CUFF.1224	TGME49_chrIX:493790-494260	24.3372
	CUFF.1131	TGME49_chrIX:589230-590374	0.962222			CUFF.1229	TGME49_chrIX:497840-507248	8.5414
	CUFF.1132	TGME49_chrIX:593776-594926	1.06197			CUFF.1223	TGME49_chrIX:427457-432503	8.97752
	CUFF.1133	TGME49_chrIX:600788-600857	0.5416			CUFF.1225	TGME49_chrIX:433369-442035	11.3161
	CUFF.1135	TGME49_chrIX:578797-583649	7.73561			CUFF.1226	TGME49_chrIX:445696-446199	8.63939
	CUFF.1136	TGME49_chrIX:583967-585063	8.02017			CUFF.1227	TGME49_chrIX:446238-446481	2.17609
	CUFF.1137	TGME49_chrIX:605141-609011	6.42165			CUFF.1232	TGME49_chrIX:451963-457827	36.4231
	CUFF.1138	TGME49_chrIX:625034-625838	1.94552			CUFF.1233	TGME49_chrIX:628518-632109	5.49631
	CUFF.1139	TGME49_chrIX:650051-654132	5.11895			CUFF.1234	TGME49_chrIX:667920-669088	0.922998
	CUFF.1140	TGME49_chrIX:628518-632109	1.52247			CUFF.1235	TGME49_chrIX:262577-277480	15.0102
	CUFF.1141	TGME49_chrIX:636510-640694	3.08188			CUFF.1236	TGME49_chrIX:289743-289821	18.4211
	CUFF.1142	TGME49_chrIX:641131-648607	5.27007			CUFF.1237	TGME49_chrIX:701006-704009	1.6964
	CUFF.1143	TGME49_chrIX:262577-277480	5.17747			CUFF.1240	TGME49_chrIX:718947-719308	1.5488
	CUFF.1144	TGME49_chrIX:671039-671771	1.90842			CUFF.1238	TGME49_chrIX:636510-638727	23.8961
	CUFF.1145	TGME49_chrIX:614023-615920	12.001			CUFF.1239	TGME49_chrIX:639514-648578	25.0525
	CUFF.1147	TGME49_chrIX:522207-529805	97.1604			CUFF.1243	TGME49_chrIX:654379-654820	17.2503
	CUFF.1146	TGME49_chrIX:610582-611880	96.2678			CUFF.1244	TGME49_chrIX:756995-758164	1.40113
	CUFF.1148	TGME49_chrIX:613048-613262	3.22838			CUFF.1245	TGME49_chrIX:761313-762467	3.0126
	CUFF.1149	TGME49_chrIX:479709-492502	30.4244			CUFF.1247	TGME49_chrIX:765315-766487	1.16604
	CUFF.1150	TGME49_chrIX:493790-507248	4.32919			CUFF.1246	TGME49_chrIX:696929-699185	15.6638
	CUFF.1152	TGME49_chrIX:725003-727730	2.78242			CUFF.1251	TGME49_chrIX:708895-710004	57.3717
	CUFF.1153	TGME49_chrIX:725980-726966	1.71435			CUFF.1252	TGME49_chrIX:710487-716309	11.8275
	CUFF.1154	TGME49_chrIX:748744-754813	2.06539			CUFF.1253	TGME49_chrIX:395977-397869	99.8153
	CUFF.1157	TGME49_chrIX:737411-737884	15.1178			CUFF.1254	TGME49_chrIX:411720-422358	54.4157
	CUFF.1158	TGME49_chrIX:732809-736895	9.62476			CUFF.1250	TGME49_chrIX:656532-662192	43.6302
	CUFF.1155	TGME49_chrIX:756995-758164	2.79178			CUFF.1255	TGME49_chrIX:664265-666668	445.967
	CUFF.1159	TGME49_chrIX:761313-762467	1.40102			CUFF.1256	TGME49_chrIX:767829-768998	32.3569
	CUFF.1161	TGME49_chrIX:765315-766487	1.00086			CUFF.1257	TGME49_chrIX:769710-771703	44.1927
	CUFF.1162	TGME49_chrIX:740607-745040	9.92607			CUFF.1258	TGME49_chrIX:732809-736895	18.1531
	CUFF.1164	TGME49_chrIX:784608-786293	2.07237			CUFF.1260	TGME49_chrIX:748744-753405	14.1731
	CUFF.1165	TGME49_chrIX:767829-768998	27.1852			CUFF.1261	TGME49_chrIX:752078-752321	11.1643
	CUFF.1166	TGME49_chrIX:769710-771703	19.6082			CUFF.1262	TGME49_chrIX:754037-754813	20.3755
	CUFF.1156	TGME49_chrIX:656532-662192	41.1224			CUFF.1259	TGME49_chrIX:775624-780751	26.9093
	CUFF.1167	TGME49_chrIX:664265-666668	104.413			CUFF.1263	TGME49_chrIX:784608-786293	3.71363
	CUFF.1168	TGME49_chrIX:775624-780751	41.9921			CUFF.1264	TGME49_chrIX:613048-613355	171.965
	CUFF.1169	TGME49_chrIX:829526-833698	0.547437			CUFF.1265	TGME49_chrIX:613508-615920	12.4851
	CUFF.1170	TGME49_chrIX:834860-840062	1.35309			CUFF.1266	TGME49_chrIX:674407-675385	527.744
	CUFF.1171	TGME49_chrIX:809373-816550	3.31097			CUFF.1267	TGME49_chrIX:806207-806842	0.82891
	CUFF.1173	TGME49_chrIX:847319-847756	3.83894			CUFF.1269	TGME49_chrIX:835257-835832	1.26317
	CUFF.1172	TGME49_chrIX:843170-846432	3.77824			CUFF.1270	TGME49_chrIX:830768-834190	1.73099
	CUFF.1174	TGME49_chrIX:801864-802659	8.29716			CUFF.1272	TGME49_chrIX:836663-840062	0.784602
	CUFF.1175	TGME49_chrIX:803008-804492	25.6647			CUFF.1273	TGME49_chrIX:809373-812065	18.4961
	CUFF.1176	TGME49_chrIX:850298-851250	7.06739			CUFF.1274	TGME49_chrIX:812590-816550	20.9124
	CUFF.1179	TGME49_chrIX:885485-889016	4.81506			CUFF.1275	TGME49_chrIX:801864-803956	18.8687
	CUFF.1178	TGME49_chrIX:878257-882411	2.81895			CUFF.1276	TGME49_chrIX:843170-847756	8.39344
	CUFF.1180	TGME49_chrIX:868819-869427	78.1534			CUFF.1277	TGME49_chrIX:850298-851250	22.6646
	CUFF.1185	TGME49_chrIX:975799-978874	5.53549			CUFF.1280	TGME49_chrIX:920975-922126	1.31581
	CUFF.1182	TGME49_chrIX:926595-929183	6.48415			CUFF.1281	TGME49_chrIX:926595-929183	12.8259
	CUFF.1183	TGME49_chrIX:929803-931957	6.53159			CUFF.1282	TGME49_chrIX:929803-931957	12.8859
	CUFF.1186	TGME49_chrIX:951595-952041	3.33398			CUFF.1283	TGME49_chrIX:966356-967532	0.925557
	CUFF.1188	TGME49_chrIX:989170-989902	1.39644			CUFF.1285	TGME49_chrIX:972978-974624	0.970084
	CUFF.1190	TGME49_chrIX:994225-999640	1.99189			CUFF.1286	TGME49_chrIX:974778-974954	0.794416
	CUFF.1184	TGME49_chrIX:959519-963985	2.94244			CUFF.1287	TGME49_chrIX:975799-978874	4.74582
	CUFF.1191	TGME49_chrIX:1026928-1028179	0.67203			CUFF.1288	TGME49_chrIX:982616-987635	27.78
	CUFF.1194	TGME49_chrIX:953369-956632	32.1966			CUFF.1290	TGME49_chrIX:994225-999640	13.3986
	CUFF.1196	TGME49_chrIX:1088122-1088991	8.8607			CUFF.1291	TGME49_chrIX:951595-952041	13.8255
	CUFF.1197	TGME49_chrIX:1010789-1017489	7.68083			CUFF.1292	TGME49_chrIX:953369-956632	26.7994
	CUFF.1198	TGME49_chrIX:1050563-1059596	6.66656			CUFF.1293	TGME49_chrIX:965954-966175	2.02791
	CUFF.1199	TGME49_chrIX:1110141-1111424	23.5327			CUFF.1294	TGME49_chrIX:1118655-1120963	2.36346
	CUFF.1195	TGME49_chrIX:1075357-1079951	3.77703			CUFF.1295	TGME49_chrIX:1123719-1129786	4.10306
	CUFF.1201	TGME49_chrIX:1118655-1120963	6.79929			CUFF.1296	TGME49_chrIX:1185378-1192899	4.30098
	CUFF.1202	TGME49_chrIX:1094561-1095749	2.49922			CUFF.1299	TGME49_chrIX:1179369-1182419	4.86486
	CUFF.1203	TGME49_chrIX:1020501-1024429	21.2929			CUFF.1297	TGME49_chrIX:1129972-1138151	5.05758
	CUFF.1205	TGME49_chrIX:1113557-1114435	16.5068			CUFF.1298	TGME49_chrIX:1138623-1144297	5.62915
	CUFF.1206	TGME49_chrIX:1106048-1108539	9.89086			CUFF.1300	TGME49_chrIX:1144505-1150129	7.8525
	CUFF.1209	TGME49_chrIX:1185378-1185982	1.15772			CUFF.1301	TGME49_chrIX:1088122-1088991	12.6611
	CUFF.1210	TGME49_chrIX:1186037-1192899	0.852472			CUFF.1302	TGME49_chrIX:1106027-1108539	36.3739
	CUFF.1207	TGME49_chrIX:1064123-1068969	12.1455			CUFF.1303	TGME49_chrIX:1218034-1218231	1.08531
	CUFF.1208	TGME49_chrIX:1071127-1073277	4.5514			CUFF.1304	TGME49_chrIX:1224811-1224867	6.56817
	CUFF.1211	TGME49_chrIX:1179369-1181327	1.89292			CUFF.1307	TGME49_chrIX:1220732-1224751	4.92459
	CUFF.1212	TGME49_chrIX:982616-987635	64.5581			CUFF.1306	TGME49_chrIX:1226207-1232864	5.38758
	CUFF.1213	TGME49_chrIX:1123719-1138703	7.74268			CUFF.1305	TGME49_chrIX:1210407-1211435	10.1448
	CUFF.1214	TGME49_chrIX:1138986-1144392	12.7188			CUFF.1308	TGME49_chrIX:1234729-1235547	18.6245
	CUFF.1215	TGME49_chrIX:1144507-1146256	11.8053			CUFF.1310	TGME49_chrIX:1110141-1111424	12.3182
	CUFF.1216	TGME49_chrIX:1146383-1150129	15.1337			CUFF.1311	TGME49_chrIX:1113557-1114435	142.904
	CUFF.1181	TGME49_chrIV:2514234-2515433	5.60664			CUFF.1309	TGME49_chrIX:1263377-1265971	59.6333
	CUFF.1189	TGME49_chrIV:2527832-2529001	31.1616			CUFF.1312	TGME49_chrIX:1266854-1269529	3.12365
	CUFF.1217	TGME49_chrIV:2537149-2537706	111.578			CUFF.1318	TGME49_chrIX:1272279-1278758	40.3358
	CUFF.1218	TGME49_chrIX:1224380-1224867	1.48275			CUFF.1319	TGME49_chrIX:1277922-1278266	10.496
	CUFF.1219	TGME49_chrIX:1226207-1232864	2.22799			CUFF.1315	TGME49_chrIX:1152953-1154713	21.1591
	CUFF.1220	TGME49_chrIX:1220732-1224255	1.72948			CUFF.1316	TGME49_chrIX:1155997-1168118	12.0229
	CUFF.1221	TGME49_chrIX:1234729-1235547	26.8739			CUFF.1313	TGME49_chrIX:1239446-1241700	16.7846
	CUFF.1222	TGME49_chrIX:1254023-1256164	1.20729			CUFF.1314	TGME49_chrIX:1242332-1243528	13.2691
	CUFF.1223	TGME49_chrIX:1272279-1278758	8.96832			CUFF.1317	TGME49_chrIX:1244077-1251938	14.4738
	CUFF.1225	TGME49_chrIX:1295007-1299211	1.06822			CUFF.1320	TGME49_chrIX:1254023-1261765	4.6653
	CUFF.1224	TGME49_chrIX:1263377-1266047	6.26172			CUFF.1321	TGME49_chrIX:1305593-1307065	22.2165
	CUFF.1226	TGME49_chrIX:1266854-1269529	2.65089			CUFF.1322	TGME49_chrIX:1288667-1292356	73.1959
	CUFF.1228	TGME49_chrIX:1308223-1309501	7.97957			CUFF.1323	TGME49_chrIX:1290620-1292148	16.5014
	CUFF.1230	TGME49_chrIX:1309795-1311306	10.2972			CUFF.1324	TGME49_chrIX:1293712-1299211	6.1462
	CUFF.1229	TGME49_chrIX:1238402-1238411	10.8049			CUFF.1325	TGME49_chrIX:1300200-1301173	1.40197
	CUFF.1231	TGME49_chrIX:1288667-1292356	40.9314			CUFF.1326	TGME49_chrIX:1301731-1302805	0.845344
	CUFF.1232	TGME49_chrIX:1152953-1154713	57.1034			CUFF.1327	TGME49_chrIX:1301192-1302497	0.336008
	CUFF.1233	TGME49_chrIX:1155997-1168118	30.6369			CUFF.1328	TGME49_chrIX:1197015-1197102	73.8851
	CUFF.1234	TGME49_chrIX:1170952-1176479	3.34594			CUFF.1329	TGME49_chrIX:1197015-1199999	61.053
	CUFF.1235	TGME49_chrIV:2432795-2441442	112.536			CUFF.1331	TGME49_chrIX:1347954-1349265	35.0261
	CUFF.1236	TGME49_chrIV:2449357-2453585	227.332			CUFF.1332	TGME49_chrIX:1329006-1329773	65.017
	CUFF.1237	TGME49_chrIX:674407-675385	379.634			CUFF.1333	TGME49_chrIX:1336516-1338810	1.85401
	CUFF.1238	TGME49_chrIX:680583-681767	3.21116			CUFF.1334	TGME49_chrIX:1341047-1344898	6.78807
	CUFF.1239	TGME49_chrIX:682427-685610	16.2103			CUFF.1335	TGME49_chrIX:1340497-1344895	1.62794
	CUFF.1240	TGME49_chrIX:686160-694266	20.9342			CUFF.1336	TGME49_chrIX:1347691-1347766	42.4993
	CUFF.1241	TGME49_chrIX:696929-699341	2.38028			CUFF.1337	TGME49_chrIX:1400079-1402599	6.04028
	CUFF.1242	TGME49_chrIX:699478-701748	0.723564			CUFF.1338	TGME49_chrIX:1443406-1446049	8.52005
	CUFF.1243	TGME49_chrIX:701891-703036	0.747765			CUFF.1342	TGME49_chrIX:1418195-1425315	12.0256
	CUFF.1244	TGME49_chrIX:703628-704009	1.17392			CUFF.1345	TGME49_chrIX:1325582-1327921	389.593
	CUFF.1245	TGME49_chrIX:708895-710004	103.622			CUFF.1346	TGME49_chrIX:1454621-1455998	0.818426
	CUFF.1246	TGME49_chrIX:710487-716309	44.0673			CUFF.1350	TGME49_chrIX:1436382-1441574	8.51467
	CUFF.1248	TGME49_chrIX:1329006-1329773	6.70075			CUFF.1339	TGME49_chrIX:1020501-1020904	22.9121
	CUFF.1249	TGME49_chrIX:1197015-1197103	186.895			CUFF.1340	TGME49_chrIX:1020501-1024429	20.5396
	CUFF.1250	TGME49_chrIX:1197015-1199999	155.542			CUFF.1341	TGME49_chrIX:1026360-1028637	0.66251
	CUFF.1251	TGME49_chrIX:1400079-1402599	4.20333			CUFF.1343	TGME49_chrIX:1028776-1031209	0.71911
	CUFF.1252	TGME49_chrIX:1428665-1434295	4.80378			CUFF.1344	TGME49_chrIX:1032113-1033585	0.745442
	CUFF.1253	TGME49_chrIX:1443406-1446049	6.63524			CUFF.1351	TGME49_chrIX:1050563-1059596	24.9466
	CUFF.1254	TGME49_chrIX:1454007-1454170	0.780056			CUFF.1352	TGME49_chrIX:1071127-1073277	9.10771
	CUFF.1255	TGME49_chrIX:1449765-1450916	36.9495			CUFF.1355	TGME49_chrIX:1056739-1057039	6.9231
	CUFF.1256	TGME49_chrIX:1436382-1441574	13.3052			CUFF.1361	TGME49_chrIX:1560657-1562267	1.19275
	CUFF.1258	TGME49_chrIX:1483804-1485726	11.2388			CUFF.1359	TGME49_chrIX:1531783-1535102	7.04917
	CUFF.1257	TGME49_chrIX:1405802-1414268	13.7261			CUFF.1362	TGME49_chrIX:1537067-1540001	31.9292
	CUFF.1259	TGME49_chrIX:1418195-1425346	8.20865			CUFF.1356	TGME49_chrIX:1516330-1518710	33.3961
	CUFF.1260	TGME49_chrIX:1520272-1525453	1.63543			CUFF.1360	TGME49_chrIX:1520272-1530142	6.90787
	CUFF.1261	TGME49_chrIX:1529749-1530142	1.20629			CUFF.1363	TGME49_chrIX:1456285-1466393	1.98922
	CUFF.1262	TGME49_chrIX:1530786-1530866	1.5501			CUFF.1364	TGME49_chrIX:1564694-1569639	27.0956
	CUFF.1263	TGME49_chrIX:1525726-1529695	1.76281			CUFF.1366	TGME49_chrIX:1552513-1556933	34.6122
	CUFF.1264	TGME49_chrIX:1516330-1518710	23.4947			CUFF.1368	TGME49_chrIX:1577636-1580104	5.2833
	CUFF.1265	TGME49_chrIX:1552513-1556933	19.5902			CUFF.1371	TGME49_chrIX:1573290-1575113	22.717
	CUFF.1266	TGME49_chrIX:1564694-1569639	21.0287			CUFF.1372	TGME49_chrIX:1583961-1584779	17.8989
	CUFF.1267	TGME49_chrIX:1531783-1535102	4.29121			CUFF.1374	TGME49_chrIX:1585288-1591038	31.2356
	CUFF.1269	TGME49_chrIX:1537067-1540001	25.8702			CUFF.1375	TGME49_chrIX:1449765-1450916	171.578
	CUFF.1270	TGME49_chrIX:1596087-1601020	2.89154			CUFF.1369	TGME49_chrIX:1388438-1389672	16.7301
	CUFF.1271	TGME49_chrIX:1603702-1604587	42.9085			CUFF.1370	TGME49_chrIX:1350404-1387262	14.7815
	CUFF.1272	TGME49_chrIX:1543911-1547614	24.5733			CUFF.1373	TGME49_chrIX:1542213-1543316	1.97084
	CUFF.1274	TGME49_chrIX:1577636-1580104	3.25288			CUFF.1377	TGME49_chrIX:1543911-1547614	57.4362
	CUFF.1273	TGME49_chrIX:547818-548835	147.86			CUFF.1380	TGME49_chrIX:547818-548835	92.1996
	CUFF.1275	TGME49_chrIX:1583961-1591038	6.7081			CUFF.1381	TGME49_chrIX:596756-597279	5.41066
	CUFF.1276	TGME49_chrIX:1457870-1466393	4.21234			CUFF.1386	TGME49_chrIX:1686017-1689008	4.00975
	CUFF.1277	TGME49_chrIX:1469252-1481107	37.4423			CUFF.1388	TGME49_chrIX:1682831-1685654	2.65823
	CUFF.1281	TGME49_chrIX:1497268-1500356	75.3288			CUFF.1390	TGME49_chrIX:1704475-1704879	1.52906
	CUFF.1282	TGME49_chrIX:1622549-1628560	16.9162			CUFF.1389	TGME49_chrIX:1673385-1680283	9.07507
	CUFF.1283	TGME49_chrIX:1631898-1635599	2.58447			CUFF.1393	TGME49_chrIX:1690438-1693418	21.5235
	CUFF.1287	TGME49_chrIX:1673385-1676829	2.62854			CUFF.1396	TGME49_chrIX:1695191-1700238	1.8869
	CUFF.1284	TGME49_chrIX:1607707-1610076	2.29139			CUFF.1397	TGME49_chrIX:1728537-1730265	10.562
	CUFF.1285	TGME49_chrIX:1612888-1614697	92.835			CUFF.1398	TGME49_chrIX:1749238-1750649	1.76286
	CUFF.1288	TGME49_chrIX:1676879-1680283	2.78798			CUFF.1401	TGME49_chrIX:1772584-1772884	0.625414
	CUFF.1289	TGME49_chrIX:1682831-1685634	5.66293			CUFF.1402	TGME49_chrIX:1760831-1768355	7.11695
	CUFF.1290	TGME49_chrIX:1686058-1689008	5.59107			CUFF.1403	TGME49_chrIX:1734150-1735061	1.53952
	CUFF.1291	TGME49_chrIX:1504112-1512608	75.5016			CUFF.1404	TGME49_chrIX:1739229-1745785	7.53655
	CUFF.1296	TGME49_chrIX:1728537-1730265	4.89608			CUFF.1394	TGME49_chrIX:788659-794078	60.6983
	CUFF.1297	TGME49_chrIX:1720417-1725039	10.7032			CUFF.1405	TGME49_chrIX:795853-797133	26.4788
	CUFF.1298	TGME49_chrIX:1739229-1745785	5.31072			CUFF.1406	TGME49_chrIX:798309-800008	664.278
	CUFF.1299	TGME49_chrIX:1748573-1750649	7.93953			CUFF.1407	TGME49_chrIX:1819117-1820534	0.494782
	CUFF.1301	TGME49_chrIX:1772486-1772884	2.02012			CUFF.1408	TGME49_chrIX:1828485-1829825	6.35872
	CUFF.1303	TGME49_chrIX:1795843-1797353	5.31813			CUFF.1412	TGME49_chrIX:1824576-1825445	8.64203
	CUFF.1304	TGME49_chrIX:1638910-1641187	121.338			CUFF.1413	TGME49_chrIX:1852082-1858178	3.38727
	CUFF.1305	TGME49_chrIX:1808437-1808937	2.68959			CUFF.1417	TGME49_chrIX:1832938-1837975	20.4383
	CUFF.1306	TGME49_chrIX:1808789-1808937	1.13484			CUFF.1419	TGME49_chrIX:1840639-1847419	21.3455
	CUFF.1307	TGME49_chrIX:1797464-1805276	3.49993			CUFF.1420	TGME49_chrIX:1867206-1871117	2.99773
	CUFF.1308	TGME49_chrIX:1828485-1829825	7.01448			CUFF.1421	TGME49_chrIX:1862051-1863741	65.8774
	CUFF.1309	TGME49_chrIX:1824576-1825445	6.24022			CUFF.1422	TGME49_chrIX:1711745-1722922	11.4662
	CUFF.1310	TGME49_chrIX:1760831-1768355	18.3618			CUFF.1424	TGME49_chrIX:1919025-1926561	5.61272
	CUFF.1311	TGME49_chrIX:1832938-1837975	7.46513			CUFF.1425	TGME49_chrIX:1928675-1930395	4.74956
	CUFF.1312	TGME49_chrIX:1852082-1858093	1.15817			CUFF.1427	TGME49_chrIX:1930458-1936026	4.81913
	CUFF.1315	TGME49_chrIX:1867251-1871117	1.42977			CUFF.1428	TGME49_chrIX:1932224-1935720	1.72629
	CUFF.1316	TGME49_chrIX:1840639-1847419	9.45075			CUFF.1423	TGME49_chrIX:1596087-1596426	4.45184
	CUFF.1317	TGME49_chrIX:1779446-1793072	17.0314			CUFF.1435	TGME49_chrIX:1597175-1601020	32.7347
	CUFF.1318	TGME49_chrIX:1862051-1863741	47.0326			CUFF.1436	TGME49_chrIX:1612888-1614697	114.837
	CUFF.1319	TGME49_chrIX:1660047-1669656	37.3853			CUFF.1415	TGME49_chrIV:2446107-2453585	236.048
	CUFF.1321	TGME49_chrIX:1919025-1926561	4.98792			CUFF.1437	TGME49_chrIV:2466347-2466524	15.2306
	CUFF.1322	TGME49_chrIX:1896391-1906624	5.58321			CUFF.1438	TGME49_chrIV:2480041-2486303	138.419
	CUFF.1324	TGME49_chrIX:1711745-1720079	8.63442			CUFF.1441	TGME49_chrIV:2470000-2470323	14.0543
	CUFF.1323	TGME49_chrIX:1928715-1930459	6.83423			CUFF.1444	TGME49_chrIX:1963726-1975741	8.28742
	CUFF.1325	TGME49_chrIX:1930958-1936026	6.30495			CUFF.1382	TGME49_chrIV:1626551-1628375	384.292
	CUFF.1326	TGME49_chrIX:1690438-1693418	80.4679			CUFF.1383	TGME49_chrIV:1630730-1632808	121.872
	CUFF.1327	TGME49_chrIX:1700887-1704879	4.15886			CUFF.1384	TGME49_chrIV:1644684-1654674	17.1738
	CUFF.1328	TGME49_chrIX:1963726-1976344	3.77721			CUFF.1418	TGME49_chrIV:1657375-1659702	351.511
	CUFF.1329	TGME49_chrIX:2007197-2009630	1.41272			CUFF.1430	TGME49_chrIV:1662391-1667062	26.3233
	CUFF.1330	TGME49_chrIX:1908879-1913725	40.3406			CUFF.1433	TGME49_chrIV:1669749-1677955	22.234
	CUFF.1331	TGME49_chrIX:2036991-2039320	4.22627			CUFF.1434	TGME49_chrIV:1697186-1700229	36.6346
	CUFF.1332	TGME49_chrIX:2031446-2035719	1.97518			CUFF.1439	TGME49_chrIV:1702780-1709803	3.51257
	CUFF.1333	TGME49_chrIX:2043206-2055258	2.48746			CUFF.1440	TGME49_chrIV:1710770-1721979	5.68114
	CUFF.1334	TGME49_chrIX:2070287-2070294	1.09826			CUFF.1442	TGME49_chrIV:1714287-1714843	2.41948
	CUFF.1335	TGME49_chrIX:2071456-2071523	5.90905			CUFF.1445	TGME49_chrIX:1961769-1962425	6.59166
	CUFF.1336	TGME49_chrIX:2070287-2070535	0.765287			CUFF.1446	TGME49_chrIX:1961769-1961857	4.77198
	CUFF.1337	TGME49_chrIX:2056664-2069190	4.26639			CUFF.1447	TGME49_chrIX:1896391-1906540	16.6379
	CUFF.1338	TGME49_chrIX:1983821-1993528	10.6869			CUFF.1448	TGME49_chrIX:1908879-1913725	29.2832
	CUFF.1339	TGME49_chrIX:1995359-2004928	5.09113			CUFF.1449	TGME49_chrIX:2043206-2043523	5.16519
	CUFF.1343	TGME49_chrIX:2011319-2028040	14.7086			CUFF.1450	TGME49_chrIX:2043829-2050229	5.62649
	CUFF.1340	TGME49_chrIX:1874801-1882179	15.5954			CUFF.1453	TGME49_chrIX:2050584-2055258	11.2041
	CUFF.1341	TGME49_chrIX:1887688-1892733	31.2439			CUFF.1456	TGME49_chrIX:2050741-2051059	3.66327
	CUFF.1342	TGME49_chrIX:1884388-1886498	14.3734			CUFF.1426	TGME49_chrIX:1469252-1481107	7.55545
	CUFF.1344	TGME49_chrIX:2089804-2095088	5.3251			CUFF.1429	TGME49_chrIX:1483804-1485726	9.78068
	CUFF.1345	TGME49_chrIX:2085914-2086977	22.7067			CUFF.1431	TGME49_chrIX:1492281-1493084	0.728298
	CUFF.1346	TGME49_chrIX:2102976-2104684	19.7027			CUFF.1432	TGME49_chrIX:1493273-1494150	1.32239
	CUFF.1347	TGME49_chrIX:2102976-2103376	1.97753			CUFF.1451	TGME49_chrIX:1497268-1500356	48.2868
	CUFF.1348	TGME49_chrIX:2116655-2124989	1.03084			CUFF.1454	TGME49_chrIX:1504112-1512608	87.2608
	CUFF.1349	TGME49_chrIX:2125102-2133337	2.96515			CUFF.1452	TGME49_chrIX:2031446-2035719	4.45371
	CUFF.1350	TGME49_chrIX:1941762-1941820	94.6345			CUFF.1455	TGME49_chrIX:2036991-2039274	13.5088
	CUFF.1351	TGME49_chrIX:1961769-1962425	4.40478			CUFF.1457	TGME49_chrIX:2070287-2070307	3.79822
	CUFF.1352	TGME49_chrIX:1961769-1961857	1.74485			CUFF.1458	TGME49_chrIX:1315534-1317720	186.252
	CUFF.1353	TGME49_chrIX:2112489-2112884	65.4228			CUFF.1459	TGME49_chrIX:1323178-1323970	3.4956
	CUFF.1354	TGME49_chrIX:2078288-2078609	96.9673			CUFF.1461	TGME49_chrIX:2011319-2028040	7.29432
	CUFF.1356	TGME49_chrIX:2162862-2163520	7.92067			CUFF.1463	TGME49_chrIX:2085914-2086977	21.2723
	CUFF.1357	TGME49_chrIX:1652849-1653996	59.0126			CUFF.1460	TGME49_chrIX:1874801-1882179	35.5441
	CUFF.1358	TGME49_chrIX:1652849-1653996	46.5572			CUFF.1462	TGME49_chrIX:1884388-1886498	10.286
	CUFF.1361	TGME49_chrIX:2198995-2199317	0.770488			CUFF.1464	TGME49_chrIX:1891162-1893288	17.4819
	CUFF.1360	TGME49_chrIX:2197165-2198404	0.722314			CUFF.1465	TGME49_chrIX:1941745-1941820	89.5582
	CUFF.1362	TGME49_chrIX:2201543-2203183	8.82732			CUFF.1468	TGME49_chrIX:2089804-2095088	12.6581
	CUFF.1364	TGME49_chrIX:2238618-2242495	4.25248			CUFF.1469	TGME49_chrIX:2102976-2103595	18.086
	CUFF.1363	TGME49_chrIX:2182679-2183818	15.5613			CUFF.1470	TGME49_chrIX:2102976-2103392	1.67722
	CUFF.1365	TGME49_chrIX:2187459-2196972	6.95646			CUFF.1466	TGME49_chrIX:1983821-1993532	16.0669
	CUFF.1355	TGME49_chrIX:1336561-1338810	19.2173			CUFF.1471	TGME49_chrIX:1995359-2001685	17.6834
	CUFF.1366	TGME49_chrIX:1347691-1349265	144.612			CUFF.1472	TGME49_chrIX:2006823-2009630	7.05665
	CUFF.1367	TGME49_chrIX:1355899-1356607	0.960213			CUFF.1473	TGME49_chrIX:2112489-2112884	18.9407
	CUFF.1368	TGME49_chrIX:1376403-1387262	20.8257			CUFF.1474	TGME49_chrIX:2110053-2110273	37.3508
	CUFF.1369	TGME49_chrIX:1388438-1389672	27.5086			CUFF.1475	TGME49_chrIX:1779446-1791345	45.4667
	CUFF.1370	TGME49_chrIX:1386403-1386873	3.14489			CUFF.1477	TGME49_chrIX:1809972-1810682	1.12609
	CUFF.1371	TGME49_chrIX:2268350-2275944	2.87008			CUFF.1480	TGME49_chrIX:2074643-2078609	31.5749
	CUFF.1375	TGME49_chrIX:2286038-2287431	10.3765			CUFF.1482	TGME49_chrIX:2169957-2170333	1.03484
	CUFF.1376	TGME49_chrIX:2279390-2286127	9.42998			CUFF.1483	TGME49_chrIX:2162862-2163520	13.6424
	CUFF.1374	TGME49_chrIX:2356186-2361869	1.42709			CUFF.1484	TGME49_chrIX:2225125-2233395	5.30316
	CUFF.1379	TGME49_chrIX:2396348-2399984	2.28456			CUFF.1485	TGME49_chrIX:2233568-2236532	12.6878
	CUFF.1381	TGME49_chrIX:2410751-2410909	14.8907			CUFF.1486	TGME49_chrIX:2238618-2242495	16.2971
	CUFF.1378	TGME49_chrIX:2328245-2341704	10.9444			CUFF.1488	TGME49_chrIX:2268350-2275944	7.21568
	CUFF.1382	TGME49_chrIX:2343532-2345484	0.295784			CUFF.1489	TGME49_chrIX:2286038-2287431	28.479
	CUFF.1383	TGME49_chrIX:2343532-2345484	1.42184			CUFF.1490	TGME49_chrIX:2279295-2286127	22.7208
	CUFF.1384	TGME49_chrIX:2406112-2409033	2.41907			CUFF.1491	TGME49_chrIX:2337483-2338503	1.45173
	CUFF.1385	TGME49_chrIX:2419615-2420013	0.716426			CUFF.1492	TGME49_chrIX:2338605-2339276	1.14062
	CUFF.1380	TGME49_chrIX:2312238-2323295	22.6045			CUFF.1493	TGME49_chrIX:2341141-2341664	2.13374
	CUFF.1386	TGME49_chrIX:2313643-2314289	2.28961			CUFF.1495	TGME49_chrIX:2354207-2354796	4.55685
	CUFF.1387	TGME49_chrIX:2401937-2404897	1.31954			CUFF.1498	TGME49_chrIX:2390857-2394145	4.68162
	CUFF.1389	TGME49_chrIX:2436528-2437451	0.856436			CUFF.1499	TGME49_chrIX:2398719-2399984	1.86306
	CUFF.1390	TGME49_chrIX:2383345-2394145	7.11049			CUFF.1501	TGME49_chrIX:2343038-2346060	3.63156
	CUFF.1391	TGME49_chrIX:2437552-2438905	1.16147			CUFF.1502	TGME49_chrIX:2343218-2346060	1.72713
	CUFF.1392	TGME49_chrIX:2444667-2445380	0.97289			CUFF.1500	TGME49_chrIX:2383345-2390387	5.73255
	CUFF.1393	TGME49_chrIX:2440027-2441913	17.3218			CUFF.1504	TGME49_chrIX:2414127-2420013	2.81892
	CUFF.1394	TGME49_chrIX:2446168-2451971	4.04771			CUFF.1506	TGME49_chrIX:2444667-2445380	12.8806
	CUFF.1395	TGME49_chrIX:2423061-2426000	13.9847			CUFF.1508	TGME49_chrIX:2446168-2451825	9.08011
	CUFF.1396	TGME49_chrIX:2174061-2179837	128.3			CUFF.1510	TGME49_chrIX:2423061-2426377	38.7298
	CUFF.1397	TGME49_chrIX:2430256-2433008	21.5783			CUFF.1513	TGME49_chrIX:2401937-2404897	6.17864
	CUFF.1398	TGME49_chrIX:2434121-2436464	0.979101			CUFF.1514	TGME49_chrIX:2410751-2410909	24.2797
	CUFF.1388	TGME49_chrIX:2206883-2207807	19.3263			CUFF.1515	TGME49_chrIX:2406112-2409033	6.01923
	CUFF.1399	TGME49_chrIX:2214070-2215547	64.5269			CUFF.1505	TGME49_chrIX:2312238-2314167	17.8789
	CUFF.1400	TGME49_chrIX:2218983-2233410	29.3921			CUFF.1507	TGME49_chrIX:2314717-2317458	17.6444
	CUFF.1401	TGME49_chrIX:2233542-2236461	10.3181			CUFF.1511	TGME49_chrIX:2325105-2326586	5.94366
	CUFF.1402	TGME49_chrIX:2235095-2236031	1.63034			CUFF.1512	TGME49_chrIX:2318014-2323295	14.0552
	CUFF.1403	TGME49_chrIX:2363380-2371626	21.8397			CUFF.1516	TGME49_chrIX:2430256-2433008	20.7879
	CUFF.1404	TGME49_chrIX:2371807-2379419	7.89674			CUFF.1517	TGME49_chrIX:2440027-2441913	12.9598
	CUFF.1405	TGME49_chrIX:2303066-2304169	14.359			CUFF.1518	TGME49_chrIX:2434121-2438905	4.78813
	CUFF.1406	TGME49_chrIX:2510690-2521049	1.662			CUFF.1520	TGME49_chrIX:2363380-2379419	7.08499
	CUFF.1407	TGME49_chrIX:2551589-2553778	0.836252			CUFF.1521	TGME49_chrIX:2456727-2462189	12.4583
	CUFF.1409	TGME49_chrIX:2575522-2579659	10.7511			CUFF.1522	TGME49_chrIX:2464006-2465815	37.8798
	CUFF.1408	TGME49_chrIX:2556865-2570918	3.67437			CUFF.1523	TGME49_chrIX:2466498-2469930	19.6913
	CUFF.1410	TGME49_chrIX:2595156-2596448	7.3936			CUFF.1528	TGME49_chrIX:2503674-2505836	17.7616
	CUFF.1411	TGME49_chrIX:2595156-2597178	2.46528			CUFF.1529	TGME49_chrIX:2506611-2507134	11.9153
	CUFF.1413	TGME49_chrIX:2626169-2627328	10.8998			CUFF.1531	TGME49_chrIX:2495334-2502737	9.44335
	CUFF.1414	TGME49_chrIX:2622863-2624884	7.26293			CUFF.1526	TGME49_chrIX:2174061-2180163	63.5772
	CUFF.1415	TGME49_chrIX:2636201-2639397	3.71087			CUFF.1527	TGME49_chrIX:2198995-2203183	8.53522
	CUFF.1416	TGME49_chrIX:2630068-2632413	10.6133			CUFF.1530	TGME49_chrIX:2206820-2207807	12.3893
	CUFF.1417	TGME49_chrIX:2598483-2604284	34.0598			CUFF.1532	TGME49_chrIX:2510690-2521049	4.31384
	CUFF.1418	TGME49_chrIX:2606731-2609455	6.01605			CUFF.1519	TGME49_chrIX:1618604-1620112	30.4373
	CUFF.1419	TGME49_chrIX:2611187-2614214	6.14357			CUFF.1533	TGME49_chrIX:1631898-1635599	27.0187
	CUFF.1420	TGME49_chrIX:2615415-2619499	10.3301			CUFF.1534	TGME49_chrIX:1652849-1653996	34.5163
	CUFF.1421	TGME49_chrIX:2581313-2585504	16.3617			CUFF.1535	TGME49_chrIX:2598483-2603913	19.6641
	CUFF.1422	TGME49_chrIX:2548040-2548048	23.4723			CUFF.1536	TGME49_chrIX:2622863-2624884	10.4603
	CUFF.1423	TGME49_chrIX:788659-794078	66.6009			CUFF.1537	TGME49_chrIX:2630068-2632413	24.9029
	CUFF.1424	TGME49_chrIX:798309-800212	1255.14			CUFF.1538	TGME49_chrIX:2606731-2608307	13.8099
	CUFF.1426	TGME49_chrIX:2661033-2665365	1.67084			CUFF.1539	TGME49_chrIX:2611187-2611277	39.1665
	CUFF.1427	TGME49_chrIX:2700053-2705671	1.7971			CUFF.1540	TGME49_chrIX:2615415-2619499	26.8583
	CUFF.1428	TGME49_chrIX:2683389-2696620	3.74535			CUFF.1541	TGME49_chrIX:2303066-2304286	51.7133
	CUFF.1429	TGME49_chrIX:2697413-2697596	7.08064			CUFF.1542	TGME49_chrIX:2712817-2717191	3.26775
	CUFF.1430	TGME49_chrIX:2667994-2672957	39.5503			CUFF.1543	TGME49_chrIX:2718526-2721007	18.8598
	CUFF.1431	TGME49_chrIX:2674845-2679111	4.6375			CUFF.1545	TGME49_chrIX:2724939-2727335	30.2469
	CUFF.1432	TGME49_chrIX:2724939-2727335	41.4849			CUFF.1546	TGME49_chrIX:2709769-2711535	301.355
	CUFF.1433	TGME49_chrIX:2718526-2721007	33.8926			CUFF.1549	TGME49_chrIX:2246458-2255058	10.4997
	CUFF.1434	TGME49_chrIX:2795758-2796921	1.46745			CUFF.1550	TGME49_chrIX:2262646-2264709	9.59958
	CUFF.1436	TGME49_chrIX:2837749-2839167	0.688218			CUFF.1552	TGME49_chrIX:2732326-2740606	47.0544
	CUFF.1437	TGME49_chrIX:2841216-2841869	1.17594			CUFF.1558	TGME49_chrIX:2837520-2837548	2.22766
	CUFF.1438	TGME49_chrIX:2820189-2833078	2.66737			CUFF.1560	TGME49_chrIX:2747067-2749322	52.1419
	CUFF.1439	TGME49_chrIX:2842826-2844110	0.936513			CUFF.1561	TGME49_chrIX:2820189-2833078	4.94525
	CUFF.1441	TGME49_chrIX:2845351-2849131	0.79033			CUFF.1562	TGME49_chrIX:2809348-2815442	14.6381
	CUFF.1442	TGME49_chrIX:2732326-2740606	35.2888			CUFF.1563	TGME49_chrIX:2837603-2859249	3.85047
	CUFF.1443	TGME49_chrIX:2849324-2851469	0.906084			CUFF.1564	TGME49_chrIX:2862695-2867236	4.29391
	CUFF.1445	TGME49_chrIX:2809348-2815442	11.5529			CUFF.1567	TGME49_chrIX:2887802-2887985	0.868003
	CUFF.1446	TGME49_chrIX:2851927-2859249	2.06688			CUFF.1568	TGME49_chrIX:2876982-2879379	0.684349
	CUFF.1440	TGME49_chrIX:2135664-2143297	191.798			CUFF.1547	TGME49_chrIX:2548040-2548116	35.0802
	CUFF.1444	TGME49_chrIX:2154400-2158822	84.6534			CUFF.1548	TGME49_chrIX:2528377-2528785	4.56113
	CUFF.1449	TGME49_chrIX:2862695-2867236	2.32406			CUFF.1551	TGME49_chrIX:2555240-2555769	8.50879
	CUFF.1447	TGME49_chrIX:2799858-2801483	3.07671			CUFF.1553	TGME49_chrIX:2566006-2570918	15.3629
	CUFF.1448	TGME49_chrIX:2800722-2801483	6.30425			CUFF.1555	TGME49_chrIX:2573078-2573340	42.8592
	CUFF.1450	TGME49_chrIX:2787488-2790391	31.0477			CUFF.1565	TGME49_chrIX:2581313-2585504	21.2581
	CUFF.1451	TGME49_chrIX:2791562-2794858	1.23093			CUFF.1570	TGME49_chrIX:2888919-2889281	1.04556
	CUFF.1452	TGME49_chrIX:2795040-2795662	1.26324			CUFF.1571	TGME49_chrIX:2800718-2801483	17.6004
	CUFF.1453	TGME49_chrIX:2747067-2749322	49.7695			CUFF.1572	TGME49_chrIX:2799858-2801483	9.09995
	CUFF.1454	TGME49_chrIX:2886803-2887985	0.618815			CUFF.1574	TGME49_chrIX:2871703-2874558	28.7285
	CUFF.1455	TGME49_chrIX:2901705-2905698	1.6618			CUFF.1575	TGME49_chrIX:2895554-2899672	5.38803
	CUFF.1456	TGME49_chrIX:2888919-2889281	4.71194			CUFF.1576	TGME49_chrIX:2909845-2915066	15.5206
	CUFF.1458	TGME49_chrIX:2906068-2907616	0.496591			CUFF.1577	TGME49_chrIX:2924850-2927045	6.60448
	CUFF.1459	TGME49_chrIX:2957951-2958283	2.75402			CUFF.1578	TGME49_chrIX:2927780-2930495	46.8677
	CUFF.1462	TGME49_chrIX:2960258-2966339	1.1493			CUFF.1579	TGME49_chrIX:2954496-2955783	2.5691
	CUFF.1463	TGME49_chrIX:2966450-2971111	3.64445			CUFF.1580	TGME49_chrIX:2957951-2958283	3.37868
	CUFF.1461	TGME49_chrIX:2909845-2911645	11.1087			CUFF.1583	TGME49_chrIX:2958347-2971111	3.40729
	CUFF.1464	TGME49_chrIX:2911942-2915066	17.0817			CUFF.1584	TGME49_chrIX:2973519-2977127	9.58105
	CUFF.1465	TGME49_chrIX:2927814-2930525	2.24272			CUFF.1586	TGME49_chrIX:3040244-3041076	0.680888
	CUFF.1466	TGME49_chrIX:2992910-2994223	16.3302			CUFF.1587	TGME49_chrIX:3037441-3038779	5.77699
	CUFF.1467	TGME49_chrIX:2984785-2992728	11.6219			CUFF.1588	TGME49_chrIX:3002117-3016979	3.68622
	CUFF.1468	TGME49_chrIX:3005537-3008789	0.86341			CUFF.1589	TGME49_chrIX:3057996-3066098	4.38836
	CUFF.1469	TGME49_chrIX:3002117-3003640	0.719307			CUFF.1590	TGME49_chrIX:3052780-3057569	7.69191
	CUFF.1470	TGME49_chrIX:3008848-3014720	0.801958			CUFF.1591	TGME49_chrIX:3103924-3104292	0.673422
	CUFF.1471	TGME49_chrIX:2996879-3000487	1.51372			CUFF.1592	TGME49_chrIX:3046266-3049349	29.2828
	CUFF.1472	TGME49_chrIX:3014883-3016979	3.31993			CUFF.1594	TGME49_chrIX:2984785-2994223	33.5628
	CUFF.1473	TGME49_chrIX:2895554-2899672	8.5153			CUFF.1595	TGME49_chrIX:2996879-3000487	4.61105
	CUFF.1474	TGME49_chrIX:2973519-2977127	8.95694			CUFF.1597	TGME49_chrIX:3099516-3101072	7.47639
	CUFF.1475	TGME49_chrIX:2937099-2949221	5.02783			CUFF.1598	TGME49_chrIX:3067928-3081281	6.20225
	CUFF.1478	TGME49_chrIX:3046266-3049349	6.58347			CUFF.1599	TGME49_chrIX:3082325-3083138	8.49628
	CUFF.1479	TGME49_chrIX:3037441-3038500	28.3059			CUFF.1602	TGME49_chrIX:3085859-3086913	0.604504
	CUFF.1480	TGME49_chrIX:3100704-3101072	0.616026			CUFF.1601	TGME49_chrIX:3149043-3151742	10.8967
	CUFF.1476	TGME49_chrIX:893261-895745	193.767			CUFF.1604	TGME49_chrIX:3152258-3152571	29.6554
	CUFF.1477	TGME49_chrIX:908281-909671	87.8447			CUFF.1600	TGME49_chrIX:3022995-3024422	26.5585
	CUFF.1482	TGME49_chrIX:920506-920697	6.09979			CUFF.1603	TGME49_chrIX:3025908-3029560	8.45202
	CUFF.1481	TGME49_chrIX:3086952-3090020	1.973			CUFF.1605	TGME49_chrIX:3029874-3030749	9.32749
	CUFF.1483	TGME49_chrIX:3089104-3090020	1.2029			CUFF.1607	TGME49_chrIX:3166722-3176302	5.3242
	CUFF.1484	TGME49_chrIX:3108683-3110902	0.666422			CUFF.1609	TGME49_chrIX:3158174-3162976	21.8584
	CUFF.1485	TGME49_chrIX:3091830-3092344	3.45583			CUFF.1608	TGME49_chrIX:3114094-3116737	43.0063
	CUFF.1488	TGME49_chrIX:3052780-3055648	14.7453			CUFF.1610	TGME49_chrIX:3118587-3123177	1.00231
	CUFF.1490	TGME49_chrIX:3055814-3059519	15.1744			CUFF.1611	TGME49_chrIX:3123609-3124319	2.73524
	CUFF.1494	TGME49_chrIX:3059765-3066098	11.2557			CUFF.1612	TGME49_chrIX:3126033-3127189	2.52038
	CUFF.1489	TGME49_chrIX:3120929-3123177	1.81993			CUFF.1613	TGME49_chrIX:3131113-3131365	8.20354
	CUFF.1492	TGME49_chrIX:3124044-3127189	4.08848			CUFF.1615	TGME49_chrIX:3209955-3213057	20.3423
	CUFF.1491	TGME49_chrIX:3135432-3142080	2.28634			CUFF.1614	TGME49_chrIX:3217967-3229665	4.56422
	CUFF.1493	TGME49_chrIX:3142505-3143861	1.1892			CUFF.1616	TGME49_chrIX:3231571-3234869	23.2912
	CUFF.1497	TGME49_chrIX:3166722-3176302	2.56208			CUFF.1617	TGME49_chrIX:3234233-3234491	8.24487
	CUFF.1495	TGME49_chrIX:3081531-3083138	5.70213			CUFF.1618	TGME49_chrIX:3235067-3235538	6.00659
	CUFF.1496	TGME49_chrIX:3067928-3081281	8.49815			CUFF.1620	TGME49_chrIX:2764943-2766889	60.4354
	CUFF.1500	TGME49_chrIX:3209955-3213057	8.6806			CUFF.1621	TGME49_chrIX:2787488-2790391	7.13585
	CUFF.1501	TGME49_chrIX:3196200-3208299	3.38907			CUFF.1624	TGME49_chrIX:3255355-3259709	4.08125
	CUFF.1504	TGME49_chrIX:3158174-3162976	16.1392			CUFF.1625	TGME49_chrIX:3263376-3268503	12.0101
	CUFF.1503	TGME49_chrIX:3217967-3229665	18.5128			CUFF.1628	TGME49_chrIX:3269832-3283985	7.39614
	CUFF.1505	TGME49_chrIX:3231571-3235538	40.9227			CUFF.1629	TGME49_chrIX:3240158-3240469	61.2976
	CUFF.1506	TGME49_chrIX:3149043-3152571	44.3704			CUFF.1631	TGME49_chrIX:3185117-3191756	54.1448
	CUFF.1507	TGME49_chrIX:3185117-3191756	18.8911			CUFF.1632	TGME49_chrIX:3198652-3208299	24.3048
	CUFF.1508	TGME49_chrIX:3114094-3116737	135.782			CUFF.1633	TGME49_chrIX:3310644-3314202	22.3122
	CUFF.1510	TGME49_chrIX:3118539-3119696	1.64519			CUFF.1634	TGME49_chrIX:3315457-3326294	14.4537
	CUFF.1511	TGME49_chrIX:3258915-3259709	4.15983			CUFF.1635	TGME49_chrIX:3327022-3329746	47.2734
	CUFF.1512	TGME49_chrIX:3255355-3258840	1.9737			CUFF.1636	TGME49_chrIX:2473710-2478137	406.676
	CUFF.1498	TGME49_chrIX:2754569-2757428	14.2673			CUFF.1637	TGME49_chrIX:2483404-2487673	468.879
	CUFF.1502	TGME49_chrIX:2764943-2766889	10.2133			CUFF.1638	TGME49_chrIX:2489847-2493502	25.2329
	CUFF.1509	TGME49_chrIX:2777345-2782766	100.286			CUFF.1619	TGME49_chrIX:2116655-2133337	3.61773
	CUFF.1514	TGME49_chrIX:2783027-2784866	57.3535			CUFF.1639	TGME49_chrIX:2135664-2143297	181.436
	CUFF.1515	TGME49_chrIX:3240158-3240469	241.929			CUFF.1640	TGME49_chrIX:2154400-2158822	44.5535
	CUFF.1516	TGME49_chrIX:3244017-3249294	23.284			CUFF.1627	TGME49_chrIX:864781-866762	99.7089
	CUFF.1517	TGME49_chrIX:3022995-3024422	115.771			CUFF.1641	TGME49_chrIX:895338-895745	377.258
	CUFF.1518	TGME49_chrIX:3025908-3027554	10.6367			CUFF.1642	TGME49_chrIX:908281-909671	110.667
	CUFF.1519	TGME49_chrIX:3028095-3030749	19.1325			CUFF.1643	TGME49_chrIX:2934393-2934407	73.3276
	CUFF.1521	TGME49_chrIX:1315534-1317720	545.41			CUFF.1645	TGME49_chrIX:3411531-3412797	6.94562
	CUFF.1522	TGME49_chrIX:1325582-1327921	886.044			CUFF.1646	TGME49_chrIX:3287920-3290474	599.37
	CUFF.1523	TGME49_chrIX:2246458-2253588	16.2832			CUFF.1647	TGME49_chrIX:3291692-3295474	112.157
	CUFF.1524	TGME49_chrIX:2871703-2874558	218.337			CUFF.1648	TGME49_chrIX:3297377-3302199	46.1674
	CUFF.1525	TGME49_chrIX:3332822-3333093	8.07124			CUFF.1649	TGME49_chrIX:3304023-3306292	13.7392
	CUFF.1526	TGME49_chrIX:3333423-3338264	10.7032			CUFF.1650	TGME49_chrIX:3400141-3410661	11.5128
	CUFF.1527	TGME49_chrIX:3357831-3362224	16.0522			CUFF.1653	TGME49_chrIX:3458643-3459518	6.6297
	CUFF.1528	TGME49_chrIX:3363047-3364379	16.9103			CUFF.1654	TGME49_chrIX:3456949-3458569	6.16291
	CUFF.1529	TGME49_chrIX:3310644-3329707	15.3752			CUFF.1655	TGME49_chrIX:3397566-3397958	4.69419
	CUFF.1530	TGME49_chrIX:3400141-3412797	5.12211			CUFF.1656	TGME49_chrIX:3442383-3452851	6.32736
	CUFF.1531	TGME49_chrIX:3426282-3427121	2.12472			CUFF.1657	TGME49_chrIX:3481874-3482550	1.08521
	CUFF.1532	TGME49_chrIX:3383280-3385046	18.6529			CUFF.1658	TGME49_chrIX:3482631-3483109	2.01496
	CUFF.1533	TGME49_chrIX:3414766-3417243	7.25856			CUFF.1659	TGME49_chrIX:3483426-3483977	1.71781
	CUFF.1534	TGME49_chrIX:3417344-3420028	14.4318			CUFF.1660	TGME49_chrIX:3485310-3486430	0.841659
	CUFF.1535	TGME49_chrIX:3397566-3397958	1.93656			CUFF.1661	TGME49_chrIX:3486574-3487276	1.20042
	CUFF.1536	TGME49_chrIX:3432223-3434931	3.125			CUFF.1662	TGME49_chrIX:3485129-3485254	0.994922
	CUFF.1537	TGME49_chrIX:3381082-3381336	387.737			CUFF.1664	TGME49_chrIX:3490309-3490929	1.73587
	CUFF.1539	TGME49_chrIX:3452191-3452851	0.721829			CUFF.1665	TGME49_chrIX:3507623-3511262	5.28286
	CUFF.1540	TGME49_chrIX:3456949-3458134	1.22372			CUFF.1666	TGME49_chrIX:3512191-3513490	19.3959
	CUFF.1542	TGME49_chrIX:3458268-3460132	0.808658			CUFF.1667	TGME49_chrIX:3473649-3478897	54.5662
	CUFF.1543	TGME49_chrIX:3461263-3461967	5.51298			CUFF.1668	TGME49_chrIX:3461263-3461967	14.4108
	CUFF.1541	TGME49_chrIX:3442383-3448811	0.770906			CUFF.1669	TGME49_chrIX:3493935-3505748	27.6087
	CUFF.1544	TGME49_chrIX:3465336-3471084	9.30655			CUFF.1670	TGME49_chrIX:3414766-3420028	40.7908
	CUFF.1545	TGME49_chrIX:2709769-2711467	816.022			CUFF.1671	TGME49_chrIX:3417022-3417259	16.5534
	CUFF.1546	TGME49_chrIX:3490309-3490520	2.03976			CUFF.1672	TGME49_chrIX:3417658-3417995	4.72922
	CUFF.1547	TGME49_chrIX:3485129-3487386	1.54376			CUFF.1673	TGME49_chrIX:3426282-3427121	73.2532
	CUFF.1548	TGME49_chrIX:3512191-3513490	4.40263			CUFF.1674	TGME49_chrIX:3432223-3434931	11.9607
	CUFF.1549	TGME49_chrIX:3507623-3511262	7.08716			CUFF.1675	TGME49_chrIX:3436819-3438111	30.8074
	CUFF.1553	TGME49_chrIX:3436819-3438111	75.1643			CUFF.1677	TGME49_chrIX:3532709-3539786	5.79258
	CUFF.1550	TGME49_chrIX:3365112-3368307	416.505			CUFF.1680	TGME49_chrIX:3550720-3554113	7.86096
	CUFF.1552	TGME49_chrIX:3374058-3377385	119.133			CUFF.1681	TGME49_chrIX:3551863-3552426	3.08456
	CUFF.1551	TGME49_chrIX:3493935-3500159	13.4091			CUFF.1682	TGME49_chrIX:3541422-3548537	28.2436
	CUFF.1554	TGME49_chrIX:3500507-3505748	8.74735			CUFF.1683	TGME49_chrIX:3585280-3585415	12.3108
	CUFF.1555	TGME49_chrIX:3339807-3339887	268.333			CUFF.1684	TGME49_chrIX:3631515-3632813	10.1438
	CUFF.1556	TGME49_chrIX:3351423-3356693	55.6402			CUFF.1686	TGME49_chrIX:3662897-3666837	18.8512
	CUFF.1558	TGME49_chrIX:3473649-3478897	171.505			CUFF.1687	TGME49_chrIX:3646949-3649207	7.90103
	CUFF.1559	TGME49_chrIX:3427848-3428983	783.52			CUFF.1688	TGME49_chrIX:3618166-3625307	25.2233
	CUFF.1560	TGME49_chrIX:3550720-3551786	1.4603			CUFF.1689	TGME49_chrIX:3626124-3628235	22.4494
	CUFF.1561	TGME49_chrIX:3552108-3554113	0.731545			CUFF.1693	TGME49_chrIX:3695969-3705257	9.82419
	CUFF.1562	TGME49_chrIX:3532709-3539786	6.61619			CUFF.1694	TGME49_chrIX:3639665-3642572	39.6713
	CUFF.1563	TGME49_chrIX:3541422-3548537	11.8795			CUFF.1695	TGME49_chrIX:3642994-3644302	20.4517
	CUFF.1564	TGME49_chrIX:3578174-3582242	4.93623			CUFF.1696	TGME49_chrIX:3752337-3752677	3.39343
	CUFF.1565	TGME49_chrIX:3568223-3568603	18.4052			CUFF.1698	TGME49_chrIX:3732959-3733453	11.117
	CUFF.1566	TGME49_chrIX:3569056-3572547	10.9542			CUFF.1697	TGME49_chrIX:3669016-3671361	68.6185
	CUFF.1567	TGME49_chrIX:3585252-3585415	14.5522			CUFF.1701	TGME49_chrIX:3673821-3676646	38.1419
	CUFF.1568	TGME49_chrIX:3575729-3576298	45.1633			CUFF.1700	TGME49_chrIX:3736467-3739430	2.89757
	CUFF.1569	TGME49_chrIX:3631515-3632813	1.56246			CUFF.1702	TGME49_chrIX:3739825-3750164	3.28017
	CUFF.1570	TGME49_chrIX:3639692-3642575	25.6781			CUFF.1703	TGME49_chrIX:3770272-3775698	6.38463
	CUFF.1571	TGME49_chrIX:3642968-3644302	21.2844			CUFF.1704	TGME49_chrIX:3776275-3780808	3.57515
	CUFF.1573	TGME49_chrIX:3635595-3637952	12.9717			CUFF.1705	TGME49_chrIX:3776726-3777130	2.32542
	CUFF.1572	TGME49_chrIX:3594517-3597835	82.7179			CUFF.1706	TGME49_chrIX:3795907-3807798	7.45775
	CUFF.1574	TGME49_chrIX:3562783-3564790	61.9807			CUFF.1707	TGME49_chrIX:3760535-3764070	38.8387
	CUFF.1575	TGME49_chrIX:3681333-3691332	11.3508			CUFF.1708	TGME49_chrIX:3764621-3766794	21.2153
	CUFF.1580	TGME49_chrIX:3702469-3703482	2.1746			CUFF.1711	TGME49_chrIX:3784973-3793429	10.7834
	CUFF.1582	TGME49_chrIX:3703532-3705257	1.4662			CUFF.1714	TGME49_chrIX:3712904-3722183	5.55089
	CUFF.1578	TGME49_chrIX:3646949-3649207	9.15838			CUFF.1715	TGME49_chrIX:3727613-3730142	12.4455
	CUFF.1581	TGME49_chrIX:3662897-3666837	10.6878			CUFF.1716	TGME49_chrIX:3722416-3726332	10.2197
	CUFF.1583	TGME49_chrIX:3695969-3700792	4.47644			CUFF.1709	TGME49_chrIX:3562783-3564790	143.314
	CUFF.1585	TGME49_chrIX:3752258-3754256	1.62463			CUFF.1710	TGME49_chrIX:3568223-3568728	30.9556
	CUFF.1586	TGME49_chrIX:3778049-3778506	1.7404			CUFF.1717	TGME49_chrIX:3575729-3576298	19.5762
	CUFF.1587	TGME49_chrIX:3778609-3779809	1.10384			CUFF.1718	TGME49_chrIX:3569319-3569605	6.04396
	CUFF.1588	TGME49_chrIX:3780286-3780808	1.06525			CUFF.1712	TGME49_chrIX:3594517-3597835	65.6886
	CUFF.1576	TGME49_chrIX:3598874-3600024	102.112			CUFF.1713	TGME49_chrIX:3598874-3600716	55.4109
	CUFF.1577	TGME49_chrIX:3600656-3600716	209.822			CUFF.1719	TGME49_chrIX:3601508-3601586	29.1153
	CUFF.1584	TGME49_chrIX:3618166-3624127	20.0777			CUFF.1720	TGME49_chrIX:3610308-3610591	13.0503
	CUFF.1589	TGME49_chrIX:3625224-3628235	16.9443			CUFF.1721	TGME49_chrIX:3692526-3693623	71.9042
	CUFF.1590	TGME49_chrIX:3770272-3777779	2.24213			CUFF.1723	TGME49_chrIX:3870136-3872626	6.02329
	CUFF.1591	TGME49_chrIX:3732999-3733453	48.3193			CUFF.1724	TGME49_chrIX:3875812-3876454	8.468
	CUFF.1592	TGME49_chrIX:3784973-3793429	2.37253			CUFF.1725	TGME49_chrIX:3874490-3874785	9.11245
	CUFF.1593	TGME49_chrIX:3811024-3811892	0.91253			CUFF.1726	TGME49_chrIX:3919217-3923066	28.9109
	CUFF.1594	TGME49_chrIX:3736348-3750164	7.75528			CUFF.1729	TGME49_chrIX:3926382-3928424	4.40855
	CUFF.1596	TGME49_chrIX:3744142-3744484	3.51466			CUFF.1730	TGME49_chrIX:3930101-3931800	2.87781
	CUFF.1595	TGME49_chrIX:3760535-3764070	33.6382			CUFF.1732	TGME49_chrIX:3995949-4001025	11.0387
	CUFF.1597	TGME49_chrIX:3764617-3766794	4.79351			CUFF.1733	TGME49_chrIX:3996838-3997307	2.08254
	CUFF.1601	TGME49_chrIX:3795907-3807798	8.31265			CUFF.1735	TGME49_chrIX:3515085-3517723	257.867
	CUFF.1598	TGME49_chrIX:3712904-3722171	3.05957			CUFF.1731	TGME49_chrIX:3950103-3950267	1.20994
	CUFF.1600	TGME49_chrIX:3731011-3731975	9.23614			CUFF.1736	TGME49_chrIX:3951040-3958581	41.3852
	CUFF.1602	TGME49_chrIX:3722416-3726332	6.50494			CUFF.1738	TGME49_chrIX:3984474-3995832	7.30684
	CUFF.1603	TGME49_chrIX:3731942-3731975	12.7588			CUFF.1737	TGME49_chrIX:3938663-3942826	22.5873
	CUFF.1604	TGME49_chrIX:3692526-3693623	355.852			CUFF.1734	TGME49_chrIX:3899376-3901370	17.8244
	CUFF.1605	TGME49_chrIX:3826347-3826751	8.05804			CUFF.1740	TGME49_chrIX:3904302-3908905	32.7003
	CUFF.1599	TGME49_chrIX:3669016-3671361	12.9815			CUFF.1743	TGME49_chrIX:3911273-3916015	6.27027
	CUFF.1606	TGME49_chrIX:3672841-3676646	78.6463			CUFF.1741	TGME49_chrIX:3876598-3878023	10.2295
	CUFF.1607	TGME49_chrIX:3678219-3678499	352.942			CUFF.1742	TGME49_chrIX:3881340-3881748	2.48789
	CUFF.1609	TGME49_chrIX:3899376-3901370	3.6097			CUFF.1744	TGME49_chrIX:3886856-3892169	75.2572
	CUFF.1610	TGME49_chrIX:3904302-3908905	3.17035			CUFF.1745	TGME49_chrIX:3892641-3894301	98.1755
	CUFF.1611	TGME49_chrIX:3911273-3916015	3.43046			CUFF.1746	TGME49_chrIX:3962472-3974679	29.9098
	CUFF.1612	TGME49_chrIX:3930101-3930790	0.918848			CUFF.1747	TGME49_chrIX:4037796-4038095	2.09402
	CUFF.1614	TGME49_chrIX:3926382-3928420	2.68978			CUFF.1749	TGME49_chrIX:4042026-4042676	4.85066
	CUFF.1613	TGME49_chrIX:3931920-3935586	1.50481			CUFF.1750	TGME49_chrIX:4029731-4033345	13.2859
	CUFF.1615	TGME49_chrIX:3919217-3923066	18.7499			CUFF.1751	TGME49_chrIX:4033824-4034042	9.10218
	CUFF.1608	TGME49_chrIX:3813201-3819479	5.79712			CUFF.1753	TGME49_chrIX:4075200-4080020	9.76576
	CUFF.1616	TGME49_chrIX:3822235-3826228	241.692			CUFF.1754	TGME49_chrIX:4048085-4049257	21.9885
	CUFF.1617	TGME49_chrIX:3984474-3995328	3.07097			CUFF.1755	TGME49_chrIX:4049748-4056822	13.2207
	CUFF.1619	TGME49_chrIX:3997988-4001025	6.21793			CUFF.1757	TGME49_chrIX:4057564-4070130	8.91046
	CUFF.1621	TGME49_chrIX:3962472-3974679	6.79954			CUFF.1758	TGME49_chrIX:4070536-4071470	8.68473
	CUFF.1618	TGME49_chrIX:3829311-3834438	78.8382			CUFF.1759	TGME49_chrIX:4099371-4101339	3.25359
	CUFF.1620	TGME49_chrIX:3835086-3845931	8.51897			CUFF.1760	TGME49_chrIX:4130241-4132148	5.963
	CUFF.1623	TGME49_chrIX:4042026-4042676	0.736815			CUFF.1761	TGME49_chrIX:4132300-4141430	10.165
	CUFF.1624	TGME49_chrIX:3951040-3958581	31.9523			CUFF.1762	TGME49_chrIX:4138896-4139383	2.25188
	CUFF.1625	TGME49_chrIX:4029731-4034042	1.70798			CUFF.1766	TGME49_chrIX:4166125-4166240	1.58944
	CUFF.1626	TGME49_chrIX:4075200-4080020	5.592			CUFF.1768	TGME49_chrIX:4166344-4171058	2.11129
	CUFF.1628	TGME49_chrIX:3938663-3942826	79.2734			CUFF.1765	TGME49_chrIX:4113576-4123827	11.3254
	CUFF.1630	TGME49_chrIX:3940524-3940773	81.1896			CUFF.1767	TGME49_chrIX:4120922-4121131	59.3446
	CUFF.1627	TGME49_chrIX:4048085-4049255	7.16153			CUFF.1770	TGME49_chrIX:4124963-4127342	10.1868
	CUFF.1629	TGME49_chrIX:4049659-4051963	5.36695			CUFF.1769	TGME49_chrIX:4107950-4109734	28.1406
	CUFF.1631	TGME49_chrIX:4052340-4071470	3.18645			CUFF.1772	TGME49_chrIX:4239875-4242794	6.02029
	CUFF.1632	TGME49_chrIX:4107950-4109734	2.23594			CUFF.1773	TGME49_chrIX:4234553-4237497	23.0371
	CUFF.1633	TGME49_chrIX:4099371-4101339	1.59773			CUFF.1774	TGME49_chrIX:4258197-4259142	0.577521
	CUFF.1636	TGME49_chrIX:4130241-4141430	1.78388			CUFF.1775	TGME49_chrIX:4254461-4255089	1.49276
	CUFF.1637	TGME49_chrIX:4102425-4106734	1.60822			CUFF.1776	TGME49_chrIX:4255791-4257531	1.75786
	CUFF.1638	TGME49_chrIX:4113576-4127342	8.05226			CUFF.1777	TGME49_chrIX:4255191-4255561	2.53845
	CUFF.1639	TGME49_chrIX:4169646-4171058	0.651077			CUFF.1778	TGME49_chrIX:4246860-4249430	65.8993
	CUFF.1641	TGME49_chrIX:4239875-4243092	3.45775			CUFF.1779	TGME49_chrIX:4082079-4083647	48.9997
	CUFF.1642	TGME49_chrIX:4234553-4237497	16.0142			CUFF.1781	TGME49_chrIX:4309350-4311021	12.6247
	CUFF.1643	TGME49_chrIX:4278250-4278507	1.25518			CUFF.1782	TGME49_chrIX:4311174-4313535	16.7485
	CUFF.1644	TGME49_chrIX:4229749-4230417	12.0061			CUFF.1784	TGME49_chrIX:4315160-4316473	7.05195
	CUFF.1646	TGME49_chrIX:4304559-4305266	13.3801			CUFF.1785	TGME49_chrIX:4150030-4161209	41.0074
	CUFF.1647	TGME49_chrIX:4309350-4313592	12.0075			CUFF.1786	TGME49_chrIX:4378344-4379314	2.40265
	CUFF.1648	TGME49_chrIX:4315160-4316473	9.31964			CUFF.1787	TGME49_chrIX:4377681-4378281	2.42536
	CUFF.1650	TGME49_chrIX:4319564-4321612	1.96881			CUFF.1788	TGME49_chrIX:4341960-4345193	6.5009
	CUFF.1649	TGME49_chrIX:4246860-4249430	99.9085			CUFF.1789	TGME49_chrIX:4348909-4351911	4.31468
	CUFF.1654	TGME49_chrIX:4341960-4345193	3.01586			CUFF.1790	TGME49_chrIX:4343149-4343858	1.52215
	CUFF.1653	TGME49_chrIX:4348909-4351911	3.12971			CUFF.1791	TGME49_chrIX:4360922-4364134	36.0696
	CUFF.1655	TGME49_chrIX:4150030-4161209	45.6506			CUFF.1792	TGME49_chrIX:4360922-4364129	3.01386
	CUFF.1656	TGME49_chrIX:4325023-4326037	17.7373			CUFF.1795	TGME49_chrIX:4366720-4373779	16.1958
	CUFF.1657	TGME49_chrIX:4326618-4327739	0.719386			CUFF.1793	TGME49_chrIX:4318703-4319379	1.32225
	CUFF.1660	TGME49_chrIX:4328359-4339147	11.7226			CUFF.1796	TGME49_chrIX:4325023-4339147	40.9647
	CUFF.1662	TGME49_chrIX:4360922-4364134	10.1045			CUFF.1797	TGME49_chrIX:4007008-4008980	50.3413
	CUFF.1645	TGME49_chrIX:4258064-4260136	0.98791			CUFF.1798	TGME49_chrIX:4194366-4194457	7.07532
	CUFF.1661	TGME49_chrIX:4264226-4273369	24.6335			CUFF.1799	TGME49_chrIX:4196049-4223727	41.1535
	CUFF.1663	TGME49_chrIX:4268472-4268897	6.17795			CUFF.1801	TGME49_chrIX:4229749-4230417	18.4417
	CUFF.1664	TGME49_chrIX:4366720-4373779	6.83532			CUFF.1802	TGME49_chrIX:4264226-4273369	6.37261
	CUFF.1651	TGME49_chrIX:4194366-4194484	7.54317			CUFF.1803	TGME49_chrIX:4285703-4288125	67.6829
	CUFF.1652	TGME49_chrIX:4193014-4194037	2.08559			CUFF.1804	TGME49_chrIX:4288448-4290751	74.9151
	CUFF.1659	TGME49_chrIX:4196072-4223727	8.69772			CUFF.1805	TGME49_chrIX:4293221-4301296	29.8379
	CUFF.1635	TGME49_chrIX:3875812-3876195	4.28897			CUFF.1807	TGME49_chrIX:4466024-4469104	5.71586
	CUFF.1665	TGME49_chrIX:3877243-3878023	53.9174			CUFF.1808	TGME49_chrIX:4436055-4438065	77.2404
	CUFF.1666	TGME49_chrIX:3886856-3894301	73.8457			CUFF.1809	TGME49_chrIX:4472098-4474365	12.7637
	CUFF.1667	TGME49_chrIX:4395345-4396980	3.07566			CUFF.1812	TGME49_chrIX:4439790-4440173	19.1345
	CUFF.1669	TGME49_chrIX:4402874-4402956	4.54073			CUFF.1810	TGME49_chrIX:4413465-4417684	5.03272
	CUFF.1670	TGME49_chrIX:4402874-4404496	7.92928			CUFF.1811	TGME49_chrIX:4419730-4432244	34.9939
	CUFF.1671	TGME49_chrIX:4386569-4389800	26.2428			CUFF.1813	TGME49_chrIX:4570287-4570622	11.7556
	CUFF.1674	TGME49_chrIX:4390183-4393152	38.0134			CUFF.1814	TGME49_chrIX:4583576-4584904	14.8885
	CUFF.1668	TGME49_chrIX:4280112-4284315	2.00689			CUFF.1815	TGME49_chrIX:4594691-4600076	9.98215
	CUFF.1672	TGME49_chrIX:4285703-4290751	27.8473			CUFF.1816	TGME49_chrIX:4652457-4653128	1.68372
	CUFF.1673	TGME49_chrIX:4293221-4301296	26.4513			CUFF.1818	TGME49_chrIX:4649539-4650627	9.32204
	CUFF.1658	TGME49_chrIX:3263376-3268503	63.3343			CUFF.1819	TGME49_chrIX:4641832-4642299	12.6468
	CUFF.1676	TGME49_chrIX:3287920-3290474	93.8516			CUFF.1820	TGME49_chrIX:4656138-4657241	1.07294
	CUFF.1677	TGME49_chrIX:3291692-3295474	147.042			CUFF.1821	TGME49_chrIX:4658367-4658849	4.09269
	CUFF.1679	TGME49_chrIX:3297377-3302199	107.113			CUFF.1823	TGME49_chrIX:4666526-4669714	8.58112
	CUFF.1680	TGME49_chrIX:3297377-3297508	12.5235			CUFF.1822	TGME49_chrIX:4633001-4640171	7.94885
	CUFF.1682	TGME49_chrIX:4466024-4466647	0.949357			CUFF.1824	TGME49_chrIX:4637816-4638223	2.49994
	CUFF.1683	TGME49_chrIX:4466702-4469002	0.629299			CUFF.1825	TGME49_chrIX:4567863-4570023	459.039
	CUFF.1684	TGME49_chrIX:4435057-4438065	8.08261			CUFF.1828	TGME49_chrIX:4713960-4715236	7.34448
	CUFF.1681	TGME49_chrIX:4377681-4379483	4.96959			CUFF.1831	TGME49_chrIX:4698011-4702267	15.4705
	CUFF.1685	TGME49_chrIX:4381850-4382437	3842.54			CUFF.1829	TGME49_chrIX:4705745-4705930	1.1041
	CUFF.1686	TGME49_chrIX:4494700-4496304	0.785204			CUFF.1830	TGME49_chrIX:4708574-4713909	10.8377
	CUFF.1687	TGME49_chrIX:4472098-4474365	14.4634			CUFF.1832	TGME49_chrIX:4552368-4554631	58.7222
	CUFF.1688	TGME49_chrIX:4413465-4417684	4.34784			CUFF.1834	TGME49_chrIX:4770789-4771413	1.32005
	CUFF.1689	TGME49_chrIX:4419730-4432244	25.2244			CUFF.1835	TGME49_chrIX:4771568-4772181	1.45952
	CUFF.1691	TGME49_chrIX:4440360-4461039	16.1126			CUFF.1833	TGME49_chrIX:4763677-4766676	1.25024
	CUFF.1692	TGME49_chrIX:4553566-4554631	16.0666			CUFF.1836	TGME49_chrIX:4759995-4762405	0.665293
	CUFF.1690	TGME49_chrIX:4003148-4005052	355.835			CUFF.1837	TGME49_chrIX:4767444-4769185	0.68192
	CUFF.1693	TGME49_chrIX:4007008-4008980	15.2465			CUFF.1838	TGME49_chrIX:4768965-4769185	1.24455
	CUFF.1695	TGME49_chrIX:4591013-4591785	1.08429			CUFF.1841	TGME49_chrIX:4748252-4756685	1.6564
	CUFF.1696	TGME49_chrIX:4591880-4593049	1.00923			CUFF.1842	TGME49_chrIX:4805645-4806673	15.2253
	CUFF.1694	TGME49_chrIX:3849200-3849347	195.679			CUFF.1844	TGME49_chrIX:4817930-4818838	0.867455
	CUFF.1697	TGME49_chrIX:4572291-4579161	11.4231			CUFF.1843	TGME49_chrIX:4816096-4817753	0.796969
	CUFF.1699	TGME49_chrIX:4641832-4642299	2.86098			CUFF.1846	TGME49_chrIX:4814774-4816041	1.18238
	CUFF.1700	TGME49_chrIX:4633001-4640171	2.66974			CUFF.1847	TGME49_chrIX:4782427-4782631	14.5845
	CUFF.1698	TGME49_chrIX:4652623-4653306	1.42371			CUFF.1848	TGME49_chrIX:4786289-4789020	5.65426
	CUFF.1701	TGME49_chrIX:4656138-4657241	1.71129			CUFF.1849	TGME49_chrIX:4793052-4801671	7.2483
	CUFF.1704	TGME49_chrIX:4666526-4669714	6.5722			CUFF.1850	TGME49_chrIX:4855230-4857967	1.49327
	CUFF.1705	TGME49_chrIX:4658367-4658849	2.36608			CUFF.1851	TGME49_chrIX:4680138-4682876	13.7885
	CUFF.1706	TGME49_chrIX:4602724-4614729	14.3845			CUFF.1852	TGME49_chrIX:4682798-4682876	29.4178
	CUFF.1707	TGME49_chrIX:4617149-4617394	33.1903			CUFF.1853	TGME49_chrIX:4858067-4866023	2.02512
	CUFF.1708	TGME49_chrIX:4618032-4624014	27.1206			CUFF.1854	TGME49_chrIX:4808749-4810070	44.408
	CUFF.1709	TGME49_chrIX:4583576-4584904	105.379			CUFF.1855	TGME49_chrIX:4846258-4853393	24.875
	CUFF.1710	TGME49_chrIX:4587572-4590855	1.45461			CUFF.1859	TGME49_chrIX:4907468-4914666	7.63446
	CUFF.1711	TGME49_chrIX:4708574-4713729	3.87387			CUFF.1857	TGME49_chrIX:4868601-4868905	1.2214
	CUFF.1712	TGME49_chrIX:4594827-4600076	82.1812			CUFF.1860	TGME49_chrIX:4870931-4871980	6.62456
	CUFF.1713	TGME49_chrIX:4698011-4702267	17.4147			CUFF.1861	TGME49_chrIX:4873318-4881538	10.6249
	CUFF.1714	TGME49_chrIX:4405615-4411375	390.798			CUFF.1862	TGME49_chrIX:4886420-4896680	16.1806
	CUFF.1715	TGME49_chrIX:3515085-3517723	472.918			CUFF.1863	TGME49_chrIX:4900782-4904389	5.21232
	CUFF.1716	TGME49_chrIX:4567863-4570030	689.272			CUFF.1865	TGME49_chrIX:4955238-4955489	31.1152
	CUFF.1717	TGME49_chrIX:4570320-4570622	1.64088			CUFF.1869	TGME49_chrIX:4953947-4954229	19.0234
	CUFF.1720	TGME49_chrIX:4759920-4761489	0.901985			CUFF.1864	TGME49_chrIX:4602724-4614729	41.3024
	CUFF.1719	TGME49_chrIX:4771152-4772183	0.850896			CUFF.1868	TGME49_chrIX:4617149-4624014	38.9966
	CUFF.1718	TGME49_chrIX:4754651-4757085	1.40633			CUFF.1866	TGME49_chrIX:4916562-4924250	18.1147
	CUFF.1722	TGME49_chrIX:4680138-4682876	27.6513			CUFF.1871	TGME49_chrIX:4926674-4926887	23.264
	CUFF.1723	TGME49_chrIX:4682790-4682876	20.9634			CUFF.1873	TGME49_chrIX:4841023-4842462	41.7215
	CUFF.1725	TGME49_chrIX:4788349-4789020	11.458			CUFF.1875	TGME49_chrIX:4831875-4832402	4.84306
	CUFF.1724	TGME49_chrIX:4763929-4769185	2.11401			CUFF.1876	TGME49_chrIX:4833280-4835477	9.45426
	CUFF.1726	TGME49_chrIX:4744921-4746947	2.99939			CUFF.1877	TGME49_chrIX:4836091-4837532	3.97986
	CUFF.1727	TGME49_chrIX:4782413-4782631	9.65861			CUFF.1878	TGME49_chrIX:4837758-4837981	28.7211
	CUFF.1728	TGME49_chrIX:4805645-4806673	7.79456			CUFF.1867	TGME49_chrIX:4507970-4508054	12.2001
	CUFF.1729	TGME49_chrIX:4816154-4817661	0.80993			CUFF.1870	TGME49_chrIX:4507970-4522723	6.07142
	CUFF.1730	TGME49_chrIX:4817727-4818838	0.430827			CUFF.1872	TGME49_chrIX:4512752-4513420	0.919825
	CUFF.1731	TGME49_chrIX:4793052-4801671	6.52123			CUFF.1879	TGME49_chrIX:4534792-4535526	47.1037
	CUFF.1732	TGME49_chrIX:4855230-4857928	1.64683			CUFF.1880	TGME49_chrIX:4536660-4548159	30.8414
	CUFF.1733	TGME49_chrIX:4858033-4866023	2.02039			CUFF.1881	TGME49_chrIX:5012773-5013384	4.32377
	CUFF.1734	TGME49_chrIX:4900782-4904389	3.29846			CUFF.1882	TGME49_chrIX:5034866-5035373	0.843878
	CUFF.1735	TGME49_chrIX:4886420-4896680	1.61491			CUFF.1883	TGME49_chrIX:5014907-5018162	14.8845
	CUFF.1736	TGME49_chrIX:4907468-4914666	2.64738			CUFF.1885	TGME49_chrIX:5038482-5042012	5.21135
	CUFF.1737	TGME49_chrIX:4808749-4810070	33.9174			CUFF.1890	TGME49_chrIX:5089930-5095968	7.23251
	CUFF.1738	TGME49_chrIX:4870931-4871980	2.90828			CUFF.1888	TGME49_chrIX:4974551-4979708	33.829
	CUFF.1739	TGME49_chrIX:4873318-4881538	3.33565			CUFF.1889	TGME49_chrIX:4982404-4988226	18.6429
	CUFF.1740	TGME49_chrIX:4536660-4548159	75.0807			CUFF.1891	TGME49_chrIX:4988520-4990162	16.3842
	CUFF.1741	TGME49_chrIX:4534792-4535526	22.3406			CUFF.1892	TGME49_chrIX:4993822-4994447	1.11434
	CUFF.1743	TGME49_chrIX:4955238-4955488	17.3985			CUFF.1898	TGME49_chrIX:5165099-5170065	2.86631
	CUFF.1742	TGME49_chrIX:4841023-4842462	35.2486			CUFF.1899	TGME49_chrIX:5170126-5177961	6.34584
	CUFF.1744	TGME49_chrIX:4846928-4847429	11.7834			CUFF.1901	TGME49_chrIX:5177155-5177377	30.018
	CUFF.1745	TGME49_chrIX:4916562-4924250	23.259			CUFF.1904	TGME49_chrIX:5179791-5182098	6.19968
	CUFF.1746	TGME49_chrIX:4917872-4918175	4.45898			CUFF.1906	TGME49_chrIX:5162097-5163383	66.9786
	CUFF.1747	TGME49_chrIX:4921594-4922281	2.27727			CUFF.1900	TGME49_chrIX:5145582-5145664	15.3765
	CUFF.1748	TGME49_chrIX:4082079-4083647	297.365			CUFF.1902	TGME49_chrIX:5145666-5146123	17.6526
	CUFF.1750	TGME49_chrIX:4821972-4824943	70.8077			CUFF.1903	TGME49_chrIX:5146410-5148545	11.1071
	CUFF.1751	TGME49_chrIX:4826763-4827290	8.85895			CUFF.1905	TGME49_chrIX:5149468-5157355	12.8465
	CUFF.1752	TGME49_chrIX:4827587-4829347	11.5636			CUFF.1908	TGME49_chrIX:5158076-5158861	3.07781
	CUFF.1753	TGME49_chrIX:4829936-4838829	6.89107			CUFF.1907	TGME49_chrIX:5186039-5186632	10.0175
	CUFF.1754	TGME49_chrIX:4833027-4835543	7.61764			CUFF.1909	TGME49_chrIX:5187469-5200896	10.2422
	CUFF.1755	TGME49_chrIX:4835730-4837809	2.93144			CUFF.1915	TGME49_chrIX:5223276-5223937	0.946629
	CUFF.1756	TGME49_chrIX:5012773-5013384	2.39586			CUFF.1916	TGME49_chrIX:5131603-5142301	28.288
	CUFF.1757	TGME49_chrIX:5038482-5042012	7.8724			CUFF.1887	TGME49_chrIX:3810696-3811892	9.06441
	CUFF.1758	TGME49_chrIX:5014907-5018162	2.16674			CUFF.1893	TGME49_chrIX:3822235-3826751	121.761
	CUFF.1759	TGME49_chrIX:5093884-5095968	1.19254			CUFF.1894	TGME49_chrIX:3835086-3845931	17.0313
	CUFF.1760	TGME49_chrIX:5089930-5093762	1.60944			CUFF.1895	TGME49_chrIX:3829481-3834438	99.9676
	CUFF.1761	TGME49_chrIX:5049142-5049185	31.6826			CUFF.1896	TGME49_chrIX:3848730-3849025	9.11245
	CUFF.1762	TGME49_chrIX:5165099-5165481	1.24037			CUFF.1910	TGME49_chrIX:3849164-3849347	440.551
	CUFF.1764	TGME49_chrIX:5203644-5204045	2.84098			CUFF.1911	TGME49_chrIX:3856668-3856756	43.7586
	CUFF.1763	TGME49_chrIX:5165571-5177961	2.04221			CUFF.1917	TGME49_chrIX:5217074-5219999	1.54367
	CUFF.1765	TGME49_chrIX:5190526-5200896	5.85841			CUFF.1918	TGME49_chrIX:5213486-5214259	39.6537
	CUFF.1766	TGME49_chrIX:5179791-5182098	3.05954			CUFF.1920	TGME49_chrIX:5226336-5227961	25.6058
	CUFF.1767	TGME49_chrIX:5218485-5219362	2.51768			CUFF.1921	TGME49_chrIX:5259734-5260084	5.94237
	CUFF.1768	TGME49_chrIX:5213486-5214259	15.0295			CUFF.1922	TGME49_chrIX:5295832-5297204	1.1015
	CUFF.1769	TGME49_chrIX:5217074-5218273	0.971349			CUFF.1923	TGME49_chrIX:5299102-5304262	1.35611
	CUFF.1770	TGME49_chrIX:5217074-5217246	0.730845			CUFF.1924	TGME49_chrIX:5263807-5271922	10.8884
	CUFF.1771	TGME49_chrIX:5110264-5122407	21.5061			CUFF.1925	TGME49_chrIX:5230659-5241912	21.3525
	CUFF.1772	TGME49_chrIX:5226336-5227961	7.91502			CUFF.1926	TGME49_chrIX:5203644-5204045	42.4594
	CUFF.1773	TGME49_chrIX:5253888-5254467	1.17355			CUFF.1927	TGME49_chrIX:5206035-5208217	79.909
	CUFF.1774	TGME49_chrIX:5254966-5256892	1.32184			CUFF.1928	TGME49_chrIX:5326221-5330716	21.2966
	CUFF.1776	TGME49_chrIX:5259734-5260084	1.76999			CUFF.1929	TGME49_chrIX:5275842-5281251	27.4994
	CUFF.1777	TGME49_chrIX:5162097-5163383	116.263			CUFF.1930	TGME49_chrIX:5282539-5289427	20.1425
	CUFF.1779	TGME49_chrIX:5263807-5271922	2.63355			CUFF.1931	TGME49_chrIX:5289877-5292594	25.003
	CUFF.1781	TGME49_chrIX:5299102-5300793	0.643109			CUFF.1932	TGME49_chrIX:5351982-5352691	13.8411
	CUFF.1780	TGME49_chrIX:5230659-5241912	18.0923			CUFF.1933	TGME49_chrIX:5334840-5337967	70.9465
	CUFF.1782	TGME49_chrIX:5326221-5330716	13.0253			CUFF.1934	TGME49_chrIX:5376196-5377355	22.2685
	CUFF.1783	TGME49_chrIX:5206035-5208217	61.5252			CUFF.1936	TGME49_chrIX:5436886-5437186	2.23145
	CUFF.1784	TGME49_chrIX:5334840-5337967	43.5527			CUFF.1941	TGME49_chrIX:5412095-5424144	8.23624
	CUFF.1785	TGME49_chrIX:5351982-5352691	10.8909			CUFF.1938	TGME49_chrIX:5438062-5440731	11.353
	CUFF.1786	TGME49_chrIX:5412095-5413875	2.45067			CUFF.1942	TGME49_chrIX:5441943-5441968	16.0264
	CUFF.1787	TGME49_chrIX:5414070-5417384	0.819005			CUFF.1940	TGME49_chrIX:5436170-5436187	8.77864
	CUFF.1788	TGME49_chrIX:5419729-5421860	1.1787			CUFF.1939	TGME49_chrIX:5377408-5381105	24.286
	CUFF.1789	TGME49_chrIX:5423384-5424144	0.845809			CUFF.1943	TGME49_chrIX:5381749-5389817	47.884
	CUFF.1790	TGME49_chrIX:5131603-5142301	61.6579			CUFF.1944	TGME49_chrIX:5444552-5447072	29.0654
	CUFF.1791	TGME49_chrIX:5152457-5157355	6.15569			CUFF.1945	TGME49_chrIX:5473075-5473546	1.14897
	CUFF.1792	TGME49_chrIX:5158076-5158412	2.41392			CUFF.1948	TGME49_chrIX:5466485-5470075	3.55279
	CUFF.1796	TGME49_chrIX:5376196-5389817	16.1561			CUFF.1950	TGME49_chrIX:5495529-5498125	16.4356
	CUFF.1793	TGME49_chrIX:5275842-5281251	24.4459			CUFF.1951	TGME49_chrIX:5519086-5519722	0.689198
	CUFF.1795	TGME49_chrIX:5282539-5292594	30.0796			CUFF.1952	TGME49_chrIX:5524434-5525747	0.811563
	CUFF.1797	TGME49_chrIX:5399256-5404851	26.0756			CUFF.1953	TGME49_chrIX:5525823-5526177	0.651914
	CUFF.1794	TGME49_chrIX:5305770-5308807	20.8056			CUFF.1955	TGME49_chrIX:5509657-5514615	6.22307
	CUFF.1798	TGME49_chrIX:5315417-5318091	47.1074			CUFF.1956	TGME49_chrIX:5482563-5493116	7.50137
	CUFF.1799	TGME49_chrIX:5473075-5473336	0.805862			CUFF.1957	TGME49_chrIX:5483263-5484124	1.23687
	CUFF.1800	TGME49_chrIX:5482563-5482826	8.59436			CUFF.1958	TGME49_chrIX:5501117-5506525	23.3429
	CUFF.1801	TGME49_chrIX:5495529-5498125	5.03248			CUFF.1959	TGME49_chrIX:5553849-5557651	5.30975
	CUFF.1802	TGME49_chrIX:5509657-5514251	0.903541			CUFF.1961	TGME49_chrIX:5559353-5561983	7.84359
	CUFF.1805	TGME49_chrIX:5511898-5512939	0.840725			CUFF.1962	TGME49_chrIX:5562541-5563681	29.4993
	CUFF.1806	TGME49_chrIX:5513042-5514020	0.681895			CUFF.1960	TGME49_chrIX:5543417-5543508	16.7157
	CUFF.1808	TGME49_chrIX:5532652-5533321	1.37145			CUFF.1963	TGME49_chrIX:5544665-5552111	10.9948
	CUFF.1804	TGME49_chrIX:5501117-5506525	5.80153			CUFF.1965	TGME49_chrIX:5530025-5530642	2.67257
	CUFF.1807	TGME49_chrIX:5503235-5503523	13.6731			CUFF.1966	TGME49_chrIX:5532652-5541899	8.52786
	CUFF.1809	TGME49_chrIX:5533379-5535812	1.27579			CUFF.1967	TGME49_chrIX:5611478-5611689	0.517707
	CUFF.1810	TGME49_chrIX:5538463-5541864	0.952087			CUFF.1968	TGME49_chrIX:5613721-5617093	10.4934
	CUFF.1811	TGME49_chrIX:5482880-5493116	9.04802			CUFF.1969	TGME49_chrIX:5391801-5394363	16.1316
	CUFF.1812	TGME49_chrIX:5353348-5360600	61.0136			CUFF.1970	TGME49_chrIX:5399256-5404851	72.8865
	CUFF.1803	TGME49_chrIX:5428124-5431410	34.581			CUFF.1972	TGME49_chrIX:5064943-5069824	117.134
	CUFF.1817	TGME49_chrIX:5436170-5437186	47.9035			CUFF.1973	TGME49_chrIX:5081617-5087131	47.9109
	CUFF.1820	TGME49_chrIX:5444552-5447072	14.9523			CUFF.1971	TGME49_chrIX:5596692-5599145	7.13247
	CUFF.1822	TGME49_chrIX:5596692-5599145	1.55906			CUFF.1974	TGME49_chrIX:5600114-5601823	11.8284
	CUFF.1821	TGME49_chrIX:5571957-5577509	3.24434			CUFF.1977	TGME49_chrIX:5643547-5647660	2.00383
	CUFF.1823	TGME49_chrIX:5578371-5581439	5.48131			CUFF.1978	TGME49_chrIX:5647768-5649017	1.17685
	CUFF.1824	TGME49_chrIX:5600114-5601823	2.3571			CUFF.1979	TGME49_chrIX:5640351-5641676	20.9074
	CUFF.1825	TGME49_chrIX:5604206-5608101	17.6333			CUFF.1980	TGME49_chrIX:5649972-5651987	1.9214
	CUFF.1826	TGME49_chrIX:5613721-5617093	3.6086			CUFF.1981	TGME49_chrIX:5619286-5623402	36.8241
	CUFF.1827	TGME49_chrIX:5585770-5592649	5.59392			CUFF.1982	TGME49_chrIX:5571957-5581439	8.35748
	CUFF.1829	TGME49_chrIX:5640351-5641676	2.00295			CUFF.1983	TGME49_chrIX:5585770-5592649	5.17457
	CUFF.1828	TGME49_chrIX:5643547-5644738	1.11877			CUFF.1954	TGME49_chrIX:5305770-5311378	17.5915
	CUFF.1830	TGME49_chrIX:5644902-5645857	0.761357			CUFF.1984	TGME49_chrIX:5315417-5318091	66.169
	CUFF.1835	TGME49_chrIX:5666065-5666771	0.948095			CUFF.1985	TGME49_chrIX:5629850-5637411	34.6601
	CUFF.1834	TGME49_chrIX:5664235-5666013	1.2299			CUFF.1986	TGME49_chrIX:5689542-5700645	7.12294
	CUFF.1836	TGME49_chrIX:5660947-5662222	3.91119			CUFF.1987	TGME49_chrIX:5700934-5701675	3.94499
	CUFF.1831	TGME49_chrIX:4974516-4979708	124.927			CUFF.1988	TGME49_chrIX:5728175-5731300	2.48202
	CUFF.1832	TGME49_chrIX:4980876-4981642	20.1764			CUFF.1989	TGME49_chrIX:5723840-5723964	2.13372
	CUFF.1837	TGME49_chrIX:5629850-5635457	14.1675			CUFF.1992	TGME49_chrIX:5452726-5453171	191.425
	CUFF.1838	TGME49_chrIX:5636125-5637411	40.4561			CUFF.1995	TGME49_chrIX:5456073-5462581	34.2364
	CUFF.1833	TGME49_chrIX:5646636-5647466	0.702683			CUFF.1990	TGME49_chrIX:5353348-5359836	12.3037
	CUFF.1839	TGME49_chrIX:5650846-5651987	0.742837			CUFF.1991	TGME49_chrIX:5358947-5360550	7.91448
	CUFF.1840	TGME49_chrIX:5619286-5621694	21.037			CUFF.2000	TGME49_chrIX:5362702-5366742	55.7102
	CUFF.1841	TGME49_chrIX:5622269-5623402	30.0125			CUFF.1994	TGME49_chrIX:5660947-5662164	19.623
	CUFF.1843	TGME49_chrIX:5705752-5706908	0.860525			CUFF.1996	TGME49_chrIX:5664235-5666771	5.86766
	CUFF.1845	TGME49_chrIX:5707457-5709401	0.945644			CUFF.1997	TGME49_chrIX:5668173-5671357	7.1798
	CUFF.1842	TGME49_chrIX:5543417-5552111	38.9624			CUFF.1998	TGME49_chrIX:5672871-5674694	1.42785
	CUFF.1848	TGME49_chrIX:5725812-5726391	1.2909			CUFF.1999	TGME49_chrIX:5671883-5674731	16.3586
	CUFF.1849	TGME49_chrIX:5728868-5731728	0.999316			CUFF.2001	TGME49_chrIX:5675736-5678408	58.85
	CUFF.1850	TGME49_chrIX:5726562-5727676	0.821579			CUFF.2002	TGME49_chrIX:5681004-5687592	28.1838
	CUFF.1851	TGME49_chrIX:5727803-5728815	0.653187			CUFF.2006	TGME49_chrIX:5805344-5815544	4.71485
	CUFF.1852	TGME49_chrIX:5723688-5723964	1.05859			CUFF.2005	TGME49_chrIX:5800184-5803081	7.36422
	CUFF.1854	TGME49_chrIX:5732084-5737458	1.07364			CUFF.2008	TGME49_chrIX:5863038-5863708	6.05398
	CUFF.1855	TGME49_chrIX:5756666-5758735	5.57262			CUFF.2007	TGME49_chrIX:5871299-5871642	1.85553
	CUFF.1856	TGME49_chrIX:5758918-5762769	3.7682			CUFF.2011	TGME49_chrIX:5710982-5712756	40.0927
	CUFF.1853	TGME49_chrIX:5689542-5701675	6.29689			CUFF.2009	TGME49_chrIX:5848045-5849473	8.28944
	CUFF.1846	TGME49_chrIX:5064156-5069824	115.226			CUFF.2012	TGME49_chrIX:5850132-5861215	5.70746
	CUFF.1847	TGME49_chrIX:5075656-5076259	2.53663			CUFF.2010	TGME49_chrIX:5872256-5880034	2.79413
	CUFF.1857	TGME49_chrIX:5081617-5087131	42.0598			CUFF.2013	TGME49_chrIX:5906757-5907539	50.5938
	CUFF.1858	TGME49_chrIX:5737567-5755268	3.68377			CUFF.2015	TGME49_chrIX:5959510-5966281	2.62523
	CUFF.1859	TGME49_chrIX:5765890-5766198	14.4966			CUFF.2014	TGME49_chrIX:5910022-5916775	6.39398
	CUFF.1861	TGME49_chrIX:5808023-5814330	0.943445			CUFF.2016	TGME49_chrIX:5911195-5911469	6.4466
	CUFF.1862	TGME49_chrIX:5814441-5815544	1.21597			CUFF.2019	TGME49_chrIX:5917188-5919927	8.42642
	CUFF.1863	TGME49_chrIX:5805344-5807136	0.937792			CUFF.2020	TGME49_chrIX:5920739-5921196	12.364
	CUFF.1865	TGME49_chrIX:5711091-5712756	40.2183			CUFF.2021	TGME49_chrIX:5968718-5971499	8.48414
	CUFF.1864	TGME49_chrIX:5681004-5687592	46.29			CUFF.2024	TGME49_chrIX:6021794-6022647	1.25226
	CUFF.1866	TGME49_chrIX:5675736-5678408	87.6218			CUFF.2025	TGME49_chrIX:6025024-6025694	1.68553
	CUFF.1867	TGME49_chrIX:5852057-5856441	0.879842			CUFF.2026	TGME49_chrIX:6022625-6022647	2.10599
	CUFF.1868	TGME49_chrIX:5857720-5861244	1.11924			CUFF.2027	TGME49_chrIX:5896352-5898598	6.14096
	CUFF.1869	TGME49_chrIX:5875020-5880034	1.40895			CUFF.2028	TGME49_chrIX:5903896-5904339	20.0946
	CUFF.1870	TGME49_chrIX:5896352-5898598	1.85424			CUFF.2029	TGME49_chrIX:5900095-5903070	12.0232
	CUFF.1871	TGME49_chrIX:5900095-5903070	1.16376			CUFF.2030	TGME49_chrIX:6026045-6026784	31.1629
	CUFF.1872	TGME49_chrIX:5903896-5904339	1.78957			CUFF.2031	TGME49_chrIX:5836272-5843400	31.514
	CUFF.1873	TGME49_chrIX:5906757-5907539	39.6049			CUFF.2034	TGME49_chrIX:4723753-4728450	40.5442
	CUFF.1874	TGME49_chrIX:5962069-5962925	0.877037			CUFF.2037	TGME49_chrIX:4735712-4735933	8.55293
	CUFF.1877	TGME49_chrIX:5965547-5966281	2.42589			CUFF.2039	TGME49_chrIX:4739951-4743581	7.33867
	CUFF.1875	TGME49_chrIX:5962987-5965478	1.67321			CUFF.2043	TGME49_chrIX:6060999-6061360	6.28868
	CUFF.1876	TGME49_chrIX:5910022-5921196	6.98783			CUFF.2044	TGME49_chrIX:5780561-5794847	66.7521
	CUFF.1878	TGME49_chrIX:5959510-5961295	0.963824			CUFF.2033	TGME49_chrIX:5973580-5988426	5.55563
	CUFF.1879	TGME49_chrIX:5968718-5969957	2.93156			CUFF.2036	TGME49_chrIX:5988731-6016617	6.60352
	CUFF.1880	TGME49_chrIX:5970209-5971499	3.08758			CUFF.2045	TGME49_chrIX:6017178-6021705	1.84838
	CUFF.1882	TGME49_chrIX:6032303-6033349	17.4315			CUFF.2046	TGME49_chrIX:5818330-5822297	76.9444
	CUFF.1883	TGME49_chrIX:6042363-6042860	17.295			CUFF.2047	TGME49_chrIX:5827653-5828024	19.7537
	CUFF.1884	TGME49_chrIX:6053318-6058278	10.9778			CUFF.2048	TGME49_chrIX:5108948-5114081	57.6609
	CUFF.1881	TGME49_chrIX:5973553-6000687	6.89913			CUFF.2049	TGME49_chrIX:5107149-5122407	216.803
	CUFF.1885	TGME49_chrIX:6060999-6068019	2.70203			CUFF.2050	TGME49_chrIX:6053318-6058278	16.134
	CUFF.1886	TGME49_chrIX:6068448-6068880	1.40209			CUFF.2038	TGME49_chrIX:5732414-5755268	5.97846
	CUFF.1887	TGME49_chrIX:6070575-6078287	5.31799			CUFF.2040	TGME49_chrIX:5756666-5760084	10.3227
	CUFF.1891	TGME49_chrIX:6109009-6110666	2.57347			CUFF.2041	TGME49_chrIX:5760256-5761286	8.44543
	CUFF.1892	TGME49_chrIX:6115638-6117710	0.6372			CUFF.2042	TGME49_chrIX:5760464-5761054	2.09779
	CUFF.1893	TGME49_chrIX:6117939-6120893	0.855927			CUFF.2051	TGME49_chrIX:5765918-5766198	26.2811
	CUFF.1896	TGME49_chrIX:6127703-6131665	2.57651			CUFF.2055	TGME49_chrIX:6115638-6115752	1.00401
	CUFF.1888	TGME49_chrIX:5818330-5822297	31.1875			CUFF.2056	TGME49_chrIX:6115810-6121828	2.1268
	CUFF.1897	TGME49_chrIX:5826029-5826941	44.3076			CUFF.2057	TGME49_chrIX:6137195-6144708	5.696
	CUFF.1898	TGME49_chrIX:5827653-5828024	50.8616			CUFF.2058	TGME49_chrIX:6107183-6110648	11.4217
	CUFF.1899	TGME49_chrIX:5836272-5843400	67.2278			CUFF.2059	TGME49_chrIX:6109915-6110132	25.6243
	CUFF.1900	TGME49_chrIX:5780561-5794847	117.369			CUFF.2060	TGME49_chrIX:5924483-5933470	9.82475
	CUFF.1902	TGME49_chrIX:6163055-6164329	1.31885			CUFF.2061	TGME49_chrIX:5936647-5957462	2.74068
	CUFF.1904	TGME49_chrIX:6164401-6164455	2.27127			CUFF.2063	TGME49_chrIX:6175254-6175631	1.02385
	CUFF.1906	TGME49_chrIX:6166258-6171367	1.36296			CUFF.2062	TGME49_chrIX:6166258-6167906	4.48838
	CUFF.1907	TGME49_chrIX:6171984-6172736	1.33778			CUFF.2064	TGME49_chrIX:6171984-6174818	2.04604
	CUFF.1908	TGME49_chrIX:6155517-6160562	6.62861			CUFF.2065	TGME49_chrIX:6168611-6171367	4.02925
	CUFF.1911	TGME49_chrIX:6188727-6191700	0.504175			CUFF.2066	TGME49_chrIX:6148230-6150737	25.9763
	CUFF.1910	TGME49_chrIX:6047246-6049974	13.3792			CUFF.2067	TGME49_chrIX:6181639-6182327	16.0558
	CUFF.1912	TGME49_chrIX:6047246-6049974	90.1419			CUFF.2068	TGME49_chrIX:6182728-6186669	6.88758
	CUFF.1915	TGME49_chrIX:6181639-6186669	2.61112			CUFF.2069	TGME49_chrIX:6187678-6191279	1.31054
	CUFF.1905	TGME49_chrIX:5924483-5932332	9.83397			CUFF.2070	TGME49_chrIX:6127703-6131665	26.8796
	CUFF.1913	TGME49_chrIX:5936647-5957462	4.23809			CUFF.2071	TGME49_chrIX:6205657-6208590	22.5637
	CUFF.1914	TGME49_chrIX:6025024-6026784	46.6684			CUFF.2072	TGME49_chrIX:6199085-6202305	20.5095
	CUFF.1916	TGME49_chrIX:6137195-6144708	32.8137			CUFF.2076	TGME49_chrIX:6155517-6160562	30.3299
	CUFF.1920	TGME49_chrIX:6148230-6150737	64.8791			CUFF.2078	TGME49_chrIX:6163055-6164455	3.79044
	CUFF.1917	TGME49_chrIX:6078906-6090943	7.26786			CUFF.2075	TGME49_chrIX:6042363-6042860	40.9864
	CUFF.1918	TGME49_chrIX:6087692-6090943	0.990336			CUFF.2079	TGME49_chrIX:6047246-6049974	16.357
	CUFF.1919	TGME49_chrIX:6091623-6093677	9.58101			CUFF.2080	TGME49_chrIX:6047246-6049974	32.3007
	CUFF.1921	TGME49_chrIX:6107183-6108910	114.44			CUFF.2081	TGME49_chrIX:6236646-6238799	47.5999
	CUFF.1923	TGME49_chrIX:5099584-5101621	255.732			CUFF.2087	TGME49_chrIX:6288786-6289231	1.4773
	CUFF.1924	TGME49_chrIX:6199085-6202305	31.6213			CUFF.2088	TGME49_chrIX:6289302-6289316	0.933928
	CUFF.1925	TGME49_chrIX:5452726-5454009	331.968			CUFF.2092	TGME49_chrIX:6293128-6293905	5.0349
	CUFF.1926	TGME49_chrIX:6239551-6241640	4.43606			CUFF.2091	TGME49_chrIX:6277573-6281580	24.8735
	CUFF.1928	TGME49_chrIX:6236646-6238793	7.4272			CUFF.2073	TGME49_chrIX:6061747-6068158	6.06704
	CUFF.1932	TGME49_chrIX:6288786-6289288	3.04208			CUFF.2074	TGME49_chrIX:6068367-6068880	4.51795
	CUFF.1933	TGME49_chrIX:6325598-6325622	1.29102			CUFF.2082	TGME49_chrIX:6070575-6078287	20.6988
	CUFF.1931	TGME49_chrIX:6277573-6281492	5.90169			CUFF.2089	TGME49_chrIX:6078906-6090943	16.9489
	CUFF.1935	TGME49_chrIX:6268770-6270239	39.8673			CUFF.2090	TGME49_chrIX:6091623-6093677	10.0656
	CUFF.1936	TGME49_chrIa:11528-13724	11.7004			CUFF.2093	TGME49_chrIX:6095126-6095614	40.0402
	CUFF.1941	TGME49_chrIa:65084-67423	0.740057			CUFF.2097	TGME49_chrIX:6268770-6270239	67.945
	CUFF.1943	TGME49_chrIa:67601-68427	0.736585			CUFF.2096	TGME49_chrIa:18785-26214	21.6346
	CUFF.1942	TGME49_chrIa:63410-64984	0.738282			CUFF.2098	TGME49_chrIa:26819-27935	1.80986
	CUFF.1939	TGME49_chrIX:6293128-6293905	0.899609			CUFF.2101	TGME49_chrIa:103182-104290	0.473773
	CUFF.1945	TGME49_chrIX:6319541-6320252	10.5242			CUFF.2102	TGME49_chrIa:105379-105562	0.944065
	CUFF.1947	TGME49_chrIa:46161-50281	15.1478			CUFF.2103	TGME49_chrIa:101758-103132	0.622824
	CUFF.1948	TGME49_chrIa:52367-63247	8.43415			CUFF.2105	TGME49_chrIa:96593-98464	0.775158
	CUFF.1949	TGME49_chrIa:36664-42603	17.6154			CUFF.2107	TGME49_chrIa:98607-101302	0.603189
	CUFF.1950	TGME49_chrIa:138752-144044	6.66266			CUFF.2108	TGME49_chrIa:11294-13724	27.112
	CUFF.1951	TGME49_chrIa:159073-162371	3.45095			CUFF.2110	TGME49_chrIX:6306950-6312338	6.14099
	CUFF.1952	TGME49_chrIa:202468-203481	0.765543			CUFF.2112	TGME49_chrIX:6319541-6320252	8.40649
	CUFF.1953	TGME49_chrIa:148267-156009	7.36348			CUFF.2113	TGME49_chrIX:6325598-6325747	1.94262
	CUFF.1954	TGME49_chrIa:186967-190826	3.94263			CUFF.2115	TGME49_chrIa:36664-42603	22.524
	CUFF.1955	TGME49_chrIa:203557-207003	2.53901			CUFF.2116	TGME49_chrIa:110484-112286	16.284
	CUFF.1956	TGME49_chrIa:166300-174345	1.93554			CUFF.2117	TGME49_chrIa:113812-122664	7.22877
	CUFF.1957	TGME49_chrIa:176441-182733	7.28603			CUFF.2118	TGME49_chrIa:125509-135680	8.66693
	CUFF.1958	TGME49_chrIa:126793-135680	7.89753			CUFF.2119	TGME49_chrIa:159073-162371	10.7372
	CUFF.1959	TGME49_chrIa:98606-105562	2.19615			CUFF.2121	TGME49_chrIa:214321-214983	2.609
	CUFF.1960	TGME49_chrIa:110484-112286	28.7336			CUFF.2122	TGME49_chrIa:211984-213965	1.08655
	CUFF.1961	TGME49_chrIa:113812-122664	6.53858			CUFF.2123	TGME49_chrIa:215921-216240	1.30762
	CUFF.1962	TGME49_chrIa:73769-88830	34.5578			CUFF.2124	TGME49_chrIa:205658-207003	1.64647
	CUFF.1963	TGME49_chrIa:18785-26029	170.094			CUFF.2125	TGME49_chrIa:186967-190826	9.68032
	CUFF.1964	TGME49_chrIa:26819-27987	10.0671			CUFF.2126	TGME49_chrIa:148267-156009	44.1555
	CUFF.1965	TGME49_chrIX:6243955-6263562	37.0078			CUFF.2129	TGME49_chrIa:166300-174345	11.0828
	CUFF.1966	TGME49_chrIa:290836-292623	0.903973			CUFF.2130	TGME49_chrIa:173525-174345	8.69689
	CUFF.1967	TGME49_chrIa:292770-296380	1.15407			CUFF.2131	TGME49_chrIa:138752-144044	104.248
	CUFF.1968	TGME49_chrIa:299464-303509	3.24431			CUFF.2133	TGME49_chrIX:6211335-6213675	71.8507
	CUFF.1969	TGME49_chrIa:307276-307888	4.09308			CUFF.2134	TGME49_chrIX:6231852-6232054	3.90116
	CUFF.1970	TGME49_chrIa:333243-339949	1.26073			CUFF.2135	TGME49_chrIa:273178-276097	8.91045
	CUFF.1971	TGME49_chrIa:360262-360761	0.867184			CUFF.2083	TGME49_chrIX:3332822-3333254	11.4934
	CUFF.1972	TGME49_chrIa:360932-361827	0.891723			CUFF.2111	TGME49_chrIX:3339077-3339887	286.63
	CUFF.1973	TGME49_chrIa:317823-319058	20.679			CUFF.2114	TGME49_chrIX:3347802-3348271	1.76215
	CUFF.1974	TGME49_chrIa:321563-323179	12.9358			CUFF.2127	TGME49_chrIX:3351423-3356693	238.766
	CUFF.1975	TGME49_chrIa:353683-356869	2.2367			CUFF.2128	TGME49_chrIX:3357831-3362206	162.581
	CUFF.1976	TGME49_chrIa:283272-289399	6.55264			CUFF.2132	TGME49_chrIX:3365112-3368307	171.808
	CUFF.1977	TGME49_chrIa:348370-350681	24.3301			CUFF.2138	TGME49_chrIX:3379273-3381336	340.802
	CUFF.1978	TGME49_chrIa:366704-384326	14.6579			CUFF.2139	TGME49_chrIX:3383280-3385046	19.8647
	CUFF.1979	TGME49_chrIa:410038-412201	0.875313			CUFF.2140	TGME49_chrIa:293673-296380	4.27387
	CUFF.1980	TGME49_chrIa:417153-418891	17.3308			CUFF.2141	TGME49_chrIa:309887-311614	1.28182
	CUFF.1981	TGME49_chrIa:385907-387385	60.6779			CUFF.2142	TGME49_chrIa:307276-307888	10.9579
	CUFF.1982	TGME49_chrIa:439262-448019	4.99153			CUFF.2143	TGME49_chrIa:299464-303509	36.2194
	CUFF.1984	TGME49_chrIa:490467-490865	3.37174			CUFF.2145	TGME49_chrIa:333243-333631	0.362725
	CUFF.1983	TGME49_chrIa:423051-429569	9.50508			CUFF.2147	TGME49_chrIa:333243-335360	0.790294
	CUFF.1985	TGME49_chrIa:433606-435217	22.068			CUFF.2146	TGME49_chrIa:340409-343788	2.85098
	CUFF.1987	TGME49_chrIa:493952-498606	6.64719			CUFF.2144	TGME49_chrIa:335437-339872	1.93127
	CUFF.1988	TGME49_chrIa:450258-452322	11.8626			CUFF.2150	TGME49_chrIX:6243955-6263562	17.9647
	CUFF.1989	TGME49_chrIa:453213-458062	28.5574			CUFF.2148	TGME49_chrIa:372360-377931	1.42042
	CUFF.1990	TGME49_chrIa:499864-501120	66.733			CUFF.2149	TGME49_chrIa:366704-372273	1.73325
	CUFF.1991	TGME49_chrIa:390049-390200	36.3069			CUFF.2151	TGME49_chrIa:378741-384326	2.73989
	CUFF.1992	TGME49_chrIa:399151-406907	25.958			CUFF.2152	TGME49_chrIa:360262-361827	10.4934
	CUFF.1993	TGME49_chrIa:400152-400780	4.77382			CUFF.2154	TGME49_chrIa:409760-409936	1.57084
	CUFF.1994	TGME49_chrIa:463872-464061	49.1272			CUFF.2155	TGME49_chrIa:410985-412277	0.827179
	CUFF.1995	TGME49_chrIa:546613-548187	28.849			CUFF.2156	TGME49_chrIa:413969-416398	0.613986
	CUFF.1999	TGME49_chrIa:614136-617796	3.20847			CUFF.2158	TGME49_chrIa:413248-413887	1.17681
	CUFF.2000	TGME49_chrIa:607895-611221	4.60737			CUFF.2161	TGME49_chrIa:353683-357450	19.5053
	CUFF.2001	TGME49_chrIa:593869-603003	27.8808			CUFF.2162	TGME49_chrIa:321563-323179	36.492
	CUFF.1996	TGME49_chrIa:504308-507783	12.7781			CUFF.2163	TGME49_chrIa:462830-464061	0.844892
	CUFF.1997	TGME49_chrIa:510894-512235	153.695			CUFF.2164	TGME49_chrIa:439262-444056	16.7087
	CUFF.1998	TGME49_chrIa:514250-514570	36.0112			CUFF.2165	TGME49_chrIa:444701-448019	20.5465
	CUFF.2002	TGME49_chrIa:525024-526632	84.6548			CUFF.2166	TGME49_chrIa:417159-418891	59.9827
	CUFF.2003	TGME49_chrIa:520335-522398	194.89			CUFF.2167	TGME49_chrIa:450258-452322	17.7419
	CUFF.2006	TGME49_chrIa:619206-620416	177.61			CUFF.2168	TGME49_chrIa:453213-457953	14.2244
	CUFF.2007	TGME49_chrIa:664438-666162	6.26326			CUFF.2157	TGME49_chrIa:46161-50281	154.414
	CUFF.2010	TGME49_chrIa:653773-654567	4.67695			CUFF.2159	TGME49_chrIa:52344-66402	9.84469
	CUFF.2008	TGME49_chrIa:656696-656780	7.9661			CUFF.2160	TGME49_chrIa:53684-54045	3.7533
	CUFF.2009	TGME49_chrIa:656944-657022	7.08474			CUFF.2169	TGME49_chrIa:68015-68427	30.4062
	CUFF.2011	TGME49_chrIa:277840-279989	1313.65			CUFF.2173	TGME49_chrIa:433606-435217	33.6184
	CUFF.2013	TGME49_chrIa:756088-758268	0.904836			CUFF.2174	TGME49_chrIa:426360-426593	21.2546
	CUFF.2014	TGME49_chrIa:745336-753313	3.4006			CUFF.2136	TGME49_chrIX:4380548-4381491	49.6772
	CUFF.2016	TGME49_chrIa:761856-768096	2.12896			CUFF.2137	TGME49_chrIX:4384780-4385367	56.1044
	CUFF.2017	TGME49_chrIa:784737-785896	10.2588			CUFF.2170	TGME49_chrIX:4395345-4397688	1851.25
	CUFF.2018	TGME49_chrIa:790587-791861	2.53271			CUFF.2172	TGME49_chrIX:4405615-4411375	36.6303
	CUFF.2019	TGME49_chrIa:798329-800455	0.688287			CUFF.2177	TGME49_chrIa:465258-476270	27.8399
	CUFF.2020	TGME49_chrIa:771305-776883	9.46899			CUFF.2176	TGME49_chrIa:490467-490865	6.97305
	CUFF.2021	TGME49_chrIa:777625-780437	8.28509			CUFF.2178	TGME49_chrIa:493952-498606	13.8375
	CUFF.2023	TGME49_chrIa:853674-856733	4.66684			CUFF.2179	TGME49_chrIa:504308-507669	21.9962
	CUFF.2022	TGME49_chrIa:719089-720900	5.39717			CUFF.2180	TGME49_chrIa:506780-507119	9.01099
	CUFF.2025	TGME49_chrIa:724864-726231	8.4689			CUFF.2181	TGME49_chrIa:385907-387385	32.0111
	CUFF.2027	TGME49_chrIa:897823-901100	1.69836			CUFF.2182	TGME49_chrIa:390049-390200	16.1862
	CUFF.2026	TGME49_chrIa:840906-848755	78.4071			CUFF.2183	TGME49_chrIa:399151-406907	26.7221
	CUFF.2028	TGME49_chrIa:933739-945065	3.92973			CUFF.2185	TGME49_chrIa:525024-526632	78.9211
	CUFF.2029	TGME49_chrIa:945791-963583	8.22752			CUFF.2186	TGME49_chrIa:277840-279670	581.681
	CUFF.2031	TGME49_chrIa:966073-967912	5.12395			CUFF.2187	TGME49_chrIa:510894-512235	66.0323
	CUFF.2030	TGME49_chrIa:634317-638730	318.825			CUFF.2188	TGME49_chrIa:520335-522398	44.0813
	CUFF.2032	TGME49_chrIa:639335-642835	384.396			CUFF.2189	TGME49_chrIa:514250-518142	41.7607
	CUFF.2033	TGME49_chrIa:971403-975046	3.23749			CUFF.2190	TGME49_chrIa:594111-594689	1.36705
	CUFF.2034	TGME49_chrIa:697682-704903	119.276			CUFF.2191	TGME49_chrIa:594779-603003	2.86421
	CUFF.2035	TGME49_chrIa:677984-684861	45.3566			CUFF.2193	TGME49_chrIa:664438-666162	15.9682
	CUFF.2036	TGME49_chrIa:685834-695845	83.2087			CUFF.2194	TGME49_chrIa:653773-654567	14.4942
	CUFF.2038	TGME49_chrIa:666409-674305	78.1336			CUFF.2196	TGME49_chrIa:656933-657022	34.0998
	CUFF.2039	TGME49_chrIa:1015049-1016540	0.580835			CUFF.2197	TGME49_chrIa:677984-684861	26.5933
	CUFF.2040	TGME49_chrIa:1020490-1024364	1.0618			CUFF.2198	TGME49_chrIa:677997-678216	25.3913
	CUFF.2042	TGME49_chrIa:1035501-1035585	3.94219			CUFF.2199	TGME49_chrIa:224858-225373	103.06
	CUFF.2043	TGME49_chrIa:1035501-1040030	2.11944			CUFF.2200	TGME49_chrIa:238568-238651	30.8591
	CUFF.2047	TGME49_chrIa:879707-892551	100.122			CUFF.2201	TGME49_chrIa:246027-246392	24.1416
	CUFF.2046	TGME49_chrIa:1040628-1048775	1.42269			CUFF.2202	TGME49_chrIa:247206-260229	14.9889
	CUFF.2048	TGME49_chrIa:1050932-1051766	2.24527			CUFF.2203	TGME49_chrIa:269114-271954	83.485
	CUFF.2037	TGME49_chrIa:802883-808698	8.02306			CUFF.2204	TGME49_chrIa:619206-620559	321.122
	CUFF.2041	TGME49_chrIa:811964-815335	91.8132			CUFF.2206	TGME49_chrIa:666456-674305	28.0175
	CUFF.2044	TGME49_chrIa:816367-822138	19.1254			CUFF.2208	TGME49_chrIa:731409-732389	1.19476
	CUFF.2045	TGME49_chrIa:822685-831185	13.5789			CUFF.2209	TGME49_chrIa:740260-741137	1.14405
	CUFF.2049	TGME49_chrIa:831879-839205	12.7144			CUFF.2212	TGME49_chrIa:756060-758268	1.35624
	CUFF.2050	TGME49_chrIa:903326-906903	20.5958			CUFF.2210	TGME49_chrIa:733191-740168	2.05398
	CUFF.2051	TGME49_chrIa:916452-925605	10.2687			CUFF.2213	TGME49_chrIa:745336-752922	5.2166
	CUFF.2052	TGME49_chrIa:908138-914886	19.6374			CUFF.2215	TGME49_chrIa:719089-720900	11.1816
	CUFF.2053	TGME49_chrIa:925838-927825	5.51566			CUFF.2216	TGME49_chrIa:786321-786719	3.92093
	CUFF.2054	TGME49_chrIa:994154-999367	21.6273			CUFF.2214	TGME49_chrIa:634317-638810	226.667
	CUFF.2055	TGME49_chrIa:1010937-1010938	49.4445			CUFF.2217	TGME49_chrIa:639335-642835	26.4668
	CUFF.2056	TGME49_chrIa:860303-871923	30.6892			CUFF.2218	TGME49_chrIa:790587-791861	6.75856
	CUFF.2057	TGME49_chrIa:1104624-1107526	1.17432			CUFF.2219	TGME49_chrIa:798080-800455	1.04241
	CUFF.2058	TGME49_chrIa:1130175-1133631	5.78229			CUFF.2220	TGME49_chrIa:784737-785896	61.2765
	CUFF.2059	TGME49_chrIa:1112702-1124455	6.27433			CUFF.2221	TGME49_chrIa:724772-726231	36.4216
	CUFF.2060	TGME49_chrIa:1138955-1141690	6.91321			CUFF.2225	TGME49_chrIa:900183-901100	2.29216
	CUFF.2061	TGME49_chrIa:1126574-1127482	34.0348			CUFF.2226	TGME49_chrIa:840906-848857	23.4069
	CUFF.2062	TGME49_chrIa:1093316-1096315	15.1001			CUFF.2228	TGME49_chrIa:914210-914886	6.53616
	CUFF.2063	TGME49_chrIa:1100816-1104545	1.42932			CUFF.2230	TGME49_chrIa:903326-905713	2.85485
	CUFF.2064	TGME49_chrIa:541224-542910	1167.8			CUFF.2232	TGME49_chrIa:897823-900133	2.98105
	CUFF.2004	TGME49_chrIX:2456727-2462189	10.1093			CUFF.2238	TGME49_chrIa:879707-892551	12.1624
	CUFF.2005	TGME49_chrIX:2464006-2469930	58.616			CUFF.2234	TGME49_chrIa:905809-906903	6.07468
	CUFF.2066	TGME49_chrIX:2473710-2478137	934.979			CUFF.2237	TGME49_chrIa:908138-914045	3.20017
	CUFF.2067	TGME49_chrIX:2483404-2487798	1157.61			CUFF.2222	TGME49_chrIa:761856-765753	14.1667
	CUFF.2068	TGME49_chrIX:2489847-2493502	12.8666			CUFF.2224	TGME49_chrIa:766146-766896	1.25204
	CUFF.2069	TGME49_chrIX:2495334-2507134	4.89888			CUFF.2229	TGME49_chrIa:767186-768096	9.34071
	CUFF.2070	TGME49_chrIa:1163968-1165356	1.07706			CUFF.2231	TGME49_chrIa:771305-773980	12.4395
	CUFF.2071	TGME49_chrIa:1161521-1161649	1.12031			CUFF.2236	TGME49_chrIa:774511-776864	17.9773
	CUFF.2073	TGME49_chrIa:1165572-1166367	1.04206			CUFF.2239	TGME49_chrIa:781800-781844	19.6866
	CUFF.2074	TGME49_chrIa:1166622-1167890	0.764614			CUFF.2240	TGME49_chrIa:916452-920355	14.1541
	CUFF.2072	TGME49_chrIa:1154657-1157010	1.66982			CUFF.2241	TGME49_chrIa:920994-925623	13.5741
	CUFF.2075	TGME49_chrIa:1174107-1175001	0.637466			CUFF.2242	TGME49_chrIa:925898-927825	3.43489
	CUFF.2076	TGME49_chrIa:1150982-1151880	1.61604			CUFF.2243	TGME49_chrIa:933739-949795	9.62149
	CUFF.2077	TGME49_chrIa:1189223-1189852	1.13888			CUFF.2244	TGME49_chrIa:971926-975134	1.23761
	CUFF.2078	TGME49_chrIa:1190597-1191833	0.894865			CUFF.2247	TGME49_chrIa:966073-968403	13.1965
	CUFF.2079	TGME49_chrIa:1193498-1194128	1.1362			CUFF.2245	TGME49_chrIa:950228-951998	5.66191
	CUFF.2024	TGME49_chrIX:2641313-2641935	14.6367			CUFF.2248	TGME49_chrIa:952316-963583	19.9202
	CUFF.2080	TGME49_chrIX:2656853-2658646	3793.37			CUFF.2250	TGME49_chrIa:1040642-1041310	1.10379
	CUFF.2084	TGME49_chrIX:6211335-6213675	333.116			CUFF.2251	TGME49_chrIa:1043657-1045216	0.766407
	CUFF.2086	TGME49_chrIa:1222119-1226976	1.05086			CUFF.2252	TGME49_chrIa:1041602-1043574	1.26157
	CUFF.2087	TGME49_chrIa:1227076-1231108	1.53546			CUFF.2254	TGME49_chrIa:1035501-1040028	3.05773
	CUFF.2088	TGME49_chrIa:1244870-1248760	2.13308			CUFF.2256	TGME49_chrIa:1045405-1048775	0.594253
	CUFF.2089	TGME49_chrIa:1267360-1274142	3.80587			CUFF.2255	TGME49_chrIa:1028407-1032270	7.94461
	CUFF.2091	TGME49_chrIa:1273393-1273901	2.31682			CUFF.2258	TGME49_chrIa:1032741-1033884	8.53593
	CUFF.2092	TGME49_chrIa:1262302-1265571	0.868107			CUFF.2257	TGME49_chrIa:1004103-1004786	9.74501
	CUFF.2090	TGME49_chrIa:1252410-1260641	3.62697			CUFF.2259	TGME49_chrIa:1005039-1010938	24.9792
	CUFF.2093	TGME49_chrIa:1306918-1308562	1.09078			CUFF.2260	TGME49_chrIa:1014969-1024077	12.6736
	CUFF.2094	TGME49_chrIa:1312850-1315751	16.9097			CUFF.2261	TGME49_chrIa:994154-999367	24.8801
	CUFF.2095	TGME49_chrIa:1276904-1281521	50.5488			CUFF.2263	TGME49_chrIa:1104588-1107526	6.04375
	CUFF.2096	TGME49_chrIa:1283881-1287539	22.5529			CUFF.2264	TGME49_chrIa:1126574-1127482	19.2887
	CUFF.2097	TGME49_chrIa:1288807-1293960	3.50612			CUFF.2268	TGME49_chrIa:1130175-1133631	16.7369
	CUFF.2098	TGME49_chrIa:1283881-1284191	3.90594			CUFF.2269	TGME49_chrIa:853674-856733	15.5984
	CUFF.2099	TGME49_chrIa:1367979-1371261	1.62215			CUFF.2265	TGME49_chrIa:811964-815359	32.7284
	CUFF.2101	TGME49_chrIa:1361146-1365588	13.2206			CUFF.2267	TGME49_chrIa:816562-822132	17.3565
	CUFF.2102	TGME49_chrIa:1346755-1358175	30.1515			CUFF.2270	TGME49_chrIa:822793-839211	8.22146
	CUFF.2103	TGME49_chrIa:1206810-1210735	66.6807			CUFF.2271	TGME49_chrIa:1112702-1124455	12.9256
	CUFF.2104	TGME49_chrIa:1198573-1202256	70.7377			CUFF.2275	TGME49_chrIa:1093316-1096315	8.12719
	CUFF.2107	TGME49_chrIa:1215768-1217280	0.600328			CUFF.2276	TGME49_chrIa:1099278-1104277	8.49117
	CUFF.2106	TGME49_chrIa:1372826-1384916	53.7142			CUFF.2272	TGME49_chrIa:1073652-1079944	13.2065
	CUFF.2108	TGME49_chrIa:1148210-1149678	2080.45			CUFF.2273	TGME49_chrIa:1075074-1075379	13.5947
	CUFF.2109	TGME49_chrIa:1440877-1441017	323.352			CUFF.2274	TGME49_chrIa:1076513-1076833	9.0047
	CUFF.2110	TGME49_chrIa:1233810-1236646	377.478			CUFF.2277	TGME49_chrIa:1081570-1082298	25.8691
	CUFF.2111	TGME49_chrIa:1239987-1241506	0.705882			CUFF.2278	TGME49_chrIa:1161521-1161618	1.56445
	CUFF.2112	TGME49_chrIa:1420285-1420758	1.03058			CUFF.2279	TGME49_chrIa:1174269-1175087	1.18376
	CUFF.2113	TGME49_chrIa:1422903-1423193	37.1577			CUFF.2280	TGME49_chrIa:1178775-1180407	1.01414
	CUFF.2114	TGME49_chrIa:1426224-1436224	27.4368			CUFF.2281	TGME49_chrIa:1184594-1185311	0.874162
	CUFF.2116	TGME49_chrIa:224858-225373	217.629			CUFF.2282	TGME49_chrIa:1187525-1188280	1.55093
	CUFF.2117	TGME49_chrIa:238568-238653	208.612			CUFF.2283	TGME49_chrIa:1170685-1173981	0.49996
	CUFF.2118	TGME49_chrIa:246027-246392	15.303			CUFF.2284	TGME49_chrIa:1175540-1177820	0.723575
	CUFF.2119	TGME49_chrIa:247206-259889	39.256			CUFF.2285	TGME49_chrIa:1180797-1184464	1.24531
	CUFF.2120	TGME49_chrIa:269114-271954	51.857			CUFF.2287	TGME49_chrIa:1164209-1169359	1.99802
	CUFF.2121	TGME49_chrIa:273178-276097	3.82692			CUFF.2286	TGME49_chrIa:1150982-1151880	13.0501
	CUFF.2122	TGME49_chrIa:1541388-1543343	1.18168			CUFF.2288	TGME49_chrIa:1055400-1059986	63.9594
	CUFF.2123	TGME49_chrIa:1511154-1519697	5.00973			CUFF.2289	TGME49_chrIa:1061303-1061383	65.8432
	CUFF.2124	TGME49_chrIa:1543810-1544408	0.919666			CUFF.2291	TGME49_chrIa:1246550-1248760	7.55028
	CUFF.2125	TGME49_chrIa:1545035-1553365	4.19745			CUFF.2293	TGME49_chrIa:1306918-1310767	4.40701
	CUFF.2126	TGME49_chrIa:1557558-1558950	16.7147			CUFF.2294	TGME49_chrIa:1312850-1315751	5.36252
	CUFF.2127	TGME49_chrIa:1559596-1560968	13.2894			CUFF.2292	TGME49_chrIa:1188340-1197564	1.83514
	CUFF.2128	TGME49_chrIa:1624379-1625718	5.59504			CUFF.2295	TGME49_chrIa:1198573-1202256	41.7502
	CUFF.2129	TGME49_chrIa:1523034-1537782	21.8458			CUFF.2296	TGME49_chrIa:1206810-1210735	30.2272
	CUFF.2132	TGME49_chrIa:1653589-1657898	4.33844			CUFF.2297	TGME49_chrIa:1216772-1217858	5.1465
	CUFF.2130	TGME49_chrIa:1055400-1059986	121.107			CUFF.2298	TGME49_chrIa:1138955-1141690	118.558
	CUFF.2131	TGME49_chrIa:1081623-1082298	87.1697			CUFF.2301	TGME49_chrIa:697682-705095	203.755
	CUFF.2133	TGME49_chrIa:1061296-1061383	247.544			CUFF.2302	TGME49_chrIa:688210-688424	38.0373
	CUFF.2134	TGME49_chrIa:1611171-1612251	27.9976			CUFF.2303	TGME49_chrIa:708420-708798	1.21711
	CUFF.2135	TGME49_chrIa:1689324-1690127	0.734379			CUFF.2304	TGME49_chrIa:1440997-1441425	2.706
	CUFF.2136	TGME49_chrIa:1686817-1689114	0.567181			CUFF.2305	TGME49_chrIa:1233810-1236646	80.7318
	CUFF.2137	TGME49_chrIa:1692001-1692857	0.944501			CUFF.2306	TGME49_chrIa:1482317-1487388	2.14813
	CUFF.2139	TGME49_chrIa:1690177-1690908	1.41915			CUFF.2307	TGME49_chrIa:1541388-1543343	0.686074
	CUFF.2138	TGME49_chrIa:1681025-1681727	1.38165			CUFF.2309	TGME49_chrIa:1549360-1550154	0.869394
	CUFF.2140	TGME49_chrIa:1682393-1685293	1.79747			CUFF.2311	TGME49_chrIa:1550276-1553365	0.877191
	CUFF.2141	TGME49_chrIa:1698894-1700352	0.350662			CUFF.2312	TGME49_chrIa:1557558-1558808	11.0867
	CUFF.2142	TGME49_chrIa:1629308-1649856	8.46284			CUFF.2313	TGME49_chrIa:1559054-1560968	7.68585
	CUFF.2143	TGME49_chrIa:1707876-1716777	2.414			CUFF.2308	TGME49_chrIa:1416804-1417082	8.99788
	CUFF.2144	TGME49_chrIa:1745940-1746362	4.49338			CUFF.2310	TGME49_chrIa:1420285-1420370	4.49808
	CUFF.2145	TGME49_chrIa:1718622-1720475	16.8549			CUFF.2314	TGME49_chrIa:1426224-1436225	30.7785
	CUFF.2148	TGME49_chrIa:1732233-1742961	10.3865			CUFF.2316	TGME49_chrIa:1440841-1440849	38.0572
	CUFF.2146	TGME49_chrIa:1563486-1569419	27.5078			CUFF.2317	TGME49_chrIa:1608939-1610564	11.3012
	CUFF.2147	TGME49_chrIa:1572942-1574380	17.5856			CUFF.2320	TGME49_chrIa:1624379-1625718	4.01644
	CUFF.2149	TGME49_chrIa:1575217-1605585	5.78828			CUFF.2319	TGME49_chrIa:1611171-1612251	7.33241
	CUFF.2150	TGME49_chrIa:1803415-1805340	12.5028			CUFF.2321	TGME49_chrIa:1595307-1605585	7.39665
	CUFF.2155	TGME49_chrIa:1849826-1850892	2.3958			CUFF.2322	TGME49_chrIa:1616145-1618197	10.3137
	CUFF.2156	TGME49_chrIa:1823154-1834371	2.56973			CUFF.2323	TGME49_chrIa:1618982-1621606	10.8166
	CUFF.2151	TGME49_chrIa:1769419-1777322	4.6111			CUFF.2324	TGME49_chrIa:1662564-1663247	1.15859
	CUFF.2152	TGME49_chrIa:1779499-1783402	2.86592			CUFF.2325	TGME49_chrIa:1629308-1649856	4.10529
	CUFF.2153	TGME49_chrIa:1789983-1801282	10.0489			CUFF.2327	TGME49_chrIa:1653589-1657898	14.8681
	CUFF.2154	TGME49_chrIa:1789983-1790174	7.08653			CUFF.2329	TGME49_chrIa:1700552-1701801	1.76322
	CUFF.2157	TGME49_chrIb:4748-5327	29.9563			CUFF.2330	TGME49_chrIa:1692658-1697134	1.90856
	CUFF.2158	TGME49_chrIa:1332734-1337561	230.261			CUFF.2331	TGME49_chrIa:1697268-1699971	0.790229
	CUFF.2160	TGME49_chrIb:29823-33741	8.05765			CUFF.2332	TGME49_chrIa:1681025-1692554	2.63816
	CUFF.2159	TGME49_chrIb:21862-28980	3.50493			CUFF.2333	TGME49_chrIa:1736304-1742961	7.44371
	CUFF.2162	TGME49_chrIa:1835326-1839975	2.62241			CUFF.2334	TGME49_chrIa:1745940-1746362	12.1474
	CUFF.2163	TGME49_chrIa:1843095-1847175	5.18909			CUFF.2335	TGME49_chrIa:1707876-1716777	3.8368
	CUFF.2164	TGME49_chrIa:1847506-1848549	9.45204			CUFF.2338	TGME49_chrIa:1718622-1727718	19.3911
	CUFF.2165	TGME49_chrIa:1666372-1667649	16.4214			CUFF.2339	TGME49_chrIa:1732233-1735298	10.7124
	CUFF.2166	TGME49_chrIa:1672714-1676257	38.3112			CUFF.2336	TGME49_chrIa:1563486-1569419	8.31061
	CUFF.2170	TGME49_chrIb:11466-14778	53.9834			CUFF.2337	TGME49_chrIa:1572942-1574701	36.6945
	CUFF.2173	TGME49_chrIb:190409-191064	0.80702			CUFF.2340	TGME49_chrIa:1574931-1594790	13.9653
	CUFF.2175	TGME49_chrIb:208764-209803	3.75706			CUFF.2341	TGME49_chrIa:1666372-1667649	32.7751
	CUFF.2176	TGME49_chrIb:210342-210625	8.64492			CUFF.2342	TGME49_chrIa:1672714-1674397	20.3632
	CUFF.2178	TGME49_chrIb:224107-229190	9.06312			CUFF.2344	TGME49_chrIa:1858020-1858498	1.23186
	CUFF.2171	TGME49_chrIb:49268-52121	19.6452			CUFF.2346	TGME49_chrIa:1849826-1850892	8.04617
	CUFF.2172	TGME49_chrIb:46108-46324	26.2038			CUFF.2345	TGME49_chrIa:1823154-1834391	7.73498
	CUFF.2174	TGME49_chrIb:52612-53278	0.95235			CUFF.2347	TGME49_chrIb:4748-5657	12.6916
	CUFF.2177	TGME49_chrIb:53530-60103	28.3375			CUFF.2348	TGME49_chrIa:1835204-1839169	10.6276
	CUFF.2179	TGME49_chrIb:214235-217529	11.0752			CUFF.2349	TGME49_chrIa:1837500-1838111	1.57139
	CUFF.2167	TGME49_chrIa:1748728-1750099	66.0763			CUFF.2350	TGME49_chrIa:1843095-1848549	12.2637
	CUFF.2168	TGME49_chrIa:1751552-1753520	7.29205			CUFF.2351	TGME49_chrIb:21862-28980	9.74176
	CUFF.2169	TGME49_chrIa:1755140-1756261	4.05266			CUFF.2352	TGME49_chrIa:1494583-1496936	32.2565
	CUFF.2181	TGME49_chrIa:1758494-1764662	94.7559			CUFF.2353	TGME49_chrIa:1494583-1508220	24.9259
	CUFF.2183	TGME49_chrIb:232708-236885	11.3242			CUFF.2355	TGME49_chrIa:1532759-1537782	10.0741
	CUFF.2184	TGME49_chrIb:237478-244511	12.2128			CUFF.2361	TGME49_chrIb:37138-37438	1.88021
	CUFF.2180	TGME49_chrIb:69592-72856	15.7799			CUFF.2356	TGME49_chrIa:1748728-1750237	62.5954
	CUFF.2182	TGME49_chrIb:73344-75449	18.7593			CUFF.2357	TGME49_chrIa:1755140-1756261	34.1234
	CUFF.2185	TGME49_chrIb:76768-82014	158.007			CUFF.2358	TGME49_chrIa:1751552-1753518	23.3451
	CUFF.2186	TGME49_chrIb:62307-65198	331.914			CUFF.2362	TGME49_chrIa:1758816-1764662	103.342
	CUFF.2187	TGME49_chrIb:304418-306930	8.7456			CUFF.2363	TGME49_chrIb:10967-14778	39.5307
	CUFF.2188	TGME49_chrIb:313374-317963	16.4588			CUFF.2366	TGME49_chrIb:69592-75449	13.5071
	CUFF.2189	TGME49_chrIa:1808086-1809997	272.666			CUFF.2367	TGME49_chrIb:92820-96422	1.18386
	CUFF.2190	TGME49_chrIa:1811049-1812441	234.962			CUFF.2369	TGME49_chrIb:88861-91224	5.30621
	CUFF.2191	TGME49_chrIb:142474-145083	8.90819			CUFF.2368	TGME49_chrIb:123864-126665	3.28116
	CUFF.2192	TGME49_chrIb:146734-149548	14.6454			CUFF.2371	TGME49_chrIb:100085-123736	1.64316
	CUFF.2195	TGME49_chrIb:139090-139635	1.93605			CUFF.2370	TGME49_chrIb:127032-132437	2.08191
	CUFF.2193	TGME49_chrIb:155910-163530	50.6044			CUFF.2372	TGME49_chrIb:133154-139907	2.81633
	CUFF.2194	TGME49_chrIb:171234-186505	11.1565			CUFF.2375	TGME49_chrIb:62304-65198	198.732
	CUFF.2199	TGME49_chrIb:457864-458947	5.07318			CUFF.2354	TGME49_chrIa:1252410-1257968	27.5506
	CUFF.2196	TGME49_chrIb:426228-436054	13.7004			CUFF.2359	TGME49_chrIa:1258456-1260641	5.02449
	CUFF.2200	TGME49_chrIb:440921-442091	2.08805			CUFF.2360	TGME49_chrIa:1267360-1274142	36.6929
	CUFF.2201	TGME49_chrIb:463898-473025	5.74027			CUFF.2376	TGME49_chrIa:1296028-1297804	112.005
	CUFF.2202	TGME49_chrIb:489888-491606	2.20723			CUFF.2377	TGME49_chrIa:1288807-1293960	101.604
	CUFF.2203	TGME49_chrIb:484518-488368	2.30825			CUFF.2378	TGME49_chrIb:190405-191064	1.82153
	CUFF.2204	TGME49_chrIb:491672-493406	1.85287			CUFF.2379	TGME49_chrIb:76768-82014	127.079
	CUFF.2205	TGME49_chrIb:495703-497914	2.14207			CUFF.2381	TGME49_chrIb:81530-81811	12.3051
	CUFF.2206	TGME49_chrIb:496276-497291	1.21126			CUFF.2385	TGME49_chrIb:224107-229190	15.0231
	CUFF.2207	TGME49_chrIb:476049-481174	4.63373			CUFF.2386	TGME49_chrIb:232708-236888	7.27552
	CUFF.2198	TGME49_chrIb:332856-363571	13.5089			CUFF.2387	TGME49_chrIb:237477-244511	7.7294
	CUFF.2208	TGME49_chrIb:364034-369803	19.2222			CUFF.2390	TGME49_chrIb:208764-210625	39.3919
	CUFF.2210	TGME49_chrIb:448970-454620	35.4291			CUFF.2394	TGME49_chrIb:214235-214451	96.3881
	CUFF.2209	TGME49_chrIb:322320-325476	11.6838			CUFF.2396	TGME49_chrIb:214479-216775	3.10976
	CUFF.2211	TGME49_chrIb:327255-328280	507.172			CUFF.2397	TGME49_chrIb:218561-220396	4.47182
	CUFF.2212	TGME49_chrIb:443497-446119	105.953			CUFF.2382	TGME49_chrIb:49268-52134	31.1086
	CUFF.2213	TGME49_chrIb:510809-515097	3.98695			CUFF.2383	TGME49_chrIb:46250-46324	36.0788
	CUFF.2214	TGME49_chrIb:511630-512379	1.29152			CUFF.2384	TGME49_chrIb:52480-52900	1.95982
	CUFF.2215	TGME49_chrIb:572161-572368	4.39198			CUFF.2389	TGME49_chrIb:53530-60612	46.0095
	CUFF.2216	TGME49_chrIb:587165-588275	0.627629			CUFF.2393	TGME49_chrIb:57662-60612	5.03837
	CUFF.2218	TGME49_chrIb:536492-548405	5.84949			CUFF.2392	TGME49_chrIb:142474-145083	18.9385
	CUFF.2221	TGME49_chrIb:531695-533437	16.17			CUFF.2395	TGME49_chrIb:146734-149548	38.8528
	CUFF.2219	TGME49_chrIb:549830-570980	2.02198			CUFF.2398	TGME49_chrIb:300381-300698	0.917731
	CUFF.2220	TGME49_chrIb:582271-585957	1.28599			CUFF.2400	TGME49_chrIb:304418-306930	25.8466
	CUFF.2224	TGME49_chrIb:577249-582203	1.85299			CUFF.2402	TGME49_chrIb:313374-317963	36.7294
	CUFF.2222	TGME49_chrIb:591301-594355	1.31029			CUFF.2406	TGME49_chrIb:339399-344035	1.35381
	CUFF.2223	TGME49_chrIa:1296052-1298633	545.925			CUFF.2407	TGME49_chrIb:344471-345809	1.97229
	CUFF.2225	TGME49_chrIb:595881-601022	16.4425			CUFF.2408	TGME49_chrIb:29823-33210	38.573
	CUFF.2227	TGME49_chrIb:608427-610971	3.46978			CUFF.2409	TGME49_chrIb:332856-339306	7.57441
	CUFF.2226	TGME49_chrIb:603218-603983	1.9889			CUFF.2401	TGME49_chrIb:155910-161200	23.7877
	CUFF.2228	TGME49_chrIb:605186-607397	24.6632			CUFF.2403	TGME49_chrIb:161439-163530	18.4215
	CUFF.2229	TGME49_chrIb:500193-508947	80.2978			CUFF.2404	TGME49_chrIb:171234-186505	18.936
	CUFF.2230	TGME49_chrIb:521003-528163	22.8885			CUFF.2410	TGME49_chrIb:176483-176769	5.03663
	CUFF.2231	TGME49_chrIb:671084-682434	13.6667			CUFF.2411	TGME49_chrIb:396248-407033	11.5774
	CUFF.2235	TGME49_chrIb:710331-710948	21.6927			CUFF.2415	TGME49_chrIb:476699-481150	1.40959
	CUFF.2237	TGME49_chrIb:266961-276137	66.0352			CUFF.2418	TGME49_chrIb:484518-488329	1.88772
	CUFF.2240	TGME49_chrIb:792957-802356	5.32926			CUFF.2420	TGME49_chrIb:463898-473025	14.9231
	CUFF.2238	TGME49_chrIb:774883-776648	2.58501			CUFF.2421	TGME49_chrIb:465816-466177	3.48521
	CUFF.2239	TGME49_chrIb:777557-783090	4.74107			CUFF.2423	TGME49_chrIb:500193-508947	11.746
	CUFF.2241	TGME49_chrIb:730131-737318	13.4795			CUFF.2424	TGME49_chrIb:489859-493777	4.67164
	CUFF.2242	TGME49_chrIb:739366-745216	3.56876			CUFF.2425	TGME49_chrIb:495703-497914	8.69848
	CUFF.2243	TGME49_chrIb:813919-820297	2.66474			CUFF.2426	TGME49_chrIb:510809-515097	20.5089
	CUFF.2245	TGME49_chrIb:786180-790662	17.2848			CUFF.2427	TGME49_chrIb:511715-512299	6.95256
	CUFF.2246	TGME49_chrIb:804370-812276	31.8239			CUFF.2412	TGME49_chrIa:1332734-1337561	89.0398
	CUFF.2247	TGME49_chrIb:806353-806782	11.3529			CUFF.2413	TGME49_chrIa:1340609-1343060	4.2236
	CUFF.2248	TGME49_chrIb:721306-727108	89.9927			CUFF.2419	TGME49_chrIa:1346755-1355721	37.1802
	CUFF.2249	TGME49_chrIX:4723753-4728450	388.182			CUFF.2431	TGME49_chrIa:1356007-1358175	28.4424
	CUFF.2254	TGME49_chrIX:4735712-4735933	32.1522			CUFF.2432	TGME49_chrIa:1372826-1380361	13.0428
	CUFF.2255	TGME49_chrIX:4739951-4743581	19.4263			CUFF.2433	TGME49_chrIa:1361146-1365588	13.5632
	CUFF.2251	TGME49_chrIb:750200-751360	11.3965			CUFF.2430	TGME49_chrIb:266961-276137	35.9889
	CUFF.2252	TGME49_chrIb:752248-760456	10.0447			CUFF.2435	TGME49_chrIb:278826-284996	20.8512
	CUFF.2257	TGME49_chrIb:764259-771885	37.82			CUFF.2434	TGME49_chrIb:322320-325476	18.8652
	CUFF.2236	TGME49_chrIb:380763-382046	15.3081			CUFF.2438	TGME49_chrIb:327253-328280	488.012
	CUFF.2253	TGME49_chrIb:410015-422730	69.722			CUFF.2422	TGME49_chrIa:1386224-1388138	24.9632
	CUFF.2259	TGME49_chrIb:712174-715146	270.69			CUFF.2428	TGME49_chrIa:1405708-1406016	165.955
	CUFF.2262	TGME49_chrIb:857268-858941	5.47286			CUFF.2439	TGME49_chrIa:1408573-1410300	311.696
	CUFF.2263	TGME49_chrIb:845809-848674	13.1195			CUFF.2440	TGME49_chrIa:1413286-1413952	220.367
	CUFF.2264	TGME49_chrIb:849958-850557	1.55969			CUFF.2441	TGME49_chrIa:1414112-1414491	8.49069
	CUFF.2265	TGME49_chrIb:900862-903976	2.14341			CUFF.2442	TGME49_chrIb:349145-369803	10.9841
	CUFF.2266	TGME49_chrIb:904088-905069	1.05057			CUFF.2443	TGME49_chrIb:386444-389932	9.75445
	CUFF.2267	TGME49_chrIb:861208-862014	5.16327			CUFF.2448	TGME49_chrIb:549830-550265	1.91133
	CUFF.2269	TGME49_chrIb:862741-864661	7.71781			CUFF.2449	TGME49_chrIb:550340-551031	1.75336
	CUFF.2270	TGME49_chrIb:866290-869609	15.9483			CUFF.2450	TGME49_chrIb:551163-553764	1.43985
	CUFF.2268	TGME49_chrIb:873403-874474	1.1667			CUFF.2451	TGME49_chrIb:560370-560947	2.74137
	CUFF.2271	TGME49_chrIb:877028-886757	9.36288			CUFF.2452	TGME49_chrIb:561047-563522	1.37637
	CUFF.2272	TGME49_chrIb:911499-922815	6.58903			CUFF.2453	TGME49_chrIb:554923-560305	2.19162
	CUFF.2275	TGME49_chrIb:986467-990436	0.690915			CUFF.2454	TGME49_chrIb:572189-572368	2.26177
	CUFF.2277	TGME49_chrIb:983298-985603	0.813816			CUFF.2429	TGME49_chrIa:1449325-1452846	20.0507
	CUFF.2278	TGME49_chrIb:889212-890729	10.4825			CUFF.2456	TGME49_chrIa:1462070-1463025	104.647
	CUFF.2280	TGME49_chrIb:978005-978508	2.25744			CUFF.2457	TGME49_chrIa:1469677-1470284	97.4817
	CUFF.2274	TGME49_chrIb:692161-703239	134.641			CUFF.2458	TGME49_chrIb:563968-570973	4.15812
	CUFF.2276	TGME49_chrIb:702485-703239	52.8089			CUFF.2461	TGME49_chrIb:593863-594355	2.07119
	CUFF.2260	TGME49_chrIa:1398592-1404402	123.635			CUFF.2459	TGME49_chrIb:536492-548405	6.89031
	CUFF.2261	TGME49_chrIa:1405708-1406016	88.3841			CUFF.2462	TGME49_chrIb:542883-543248	2.87725
	CUFF.2273	TGME49_chrIa:1408573-1410300	865.941			CUFF.2445	TGME49_chrIa:1769419-1777322	14.6131
	CUFF.2279	TGME49_chrIa:1413184-1413952	221.393			CUFF.2446	TGME49_chrIa:1779499-1783402	7.94126
	CUFF.2281	TGME49_chrIa:1414112-1414491	21.4444			CUFF.2460	TGME49_chrIa:1808086-1809997	76.5989
	CUFF.2282	TGME49_chrIb:925242-927658	54.4622			CUFF.2463	TGME49_chrIa:1811049-1812441	70.5233
	CUFF.2284	TGME49_chrIb:1007064-1007895	1.56906			CUFF.2464	TGME49_chrIa:1813510-1819071	57.7037
	CUFF.2285	TGME49_chrIb:1011611-1015358	2.197			CUFF.2465	TGME49_chrIb:608427-610971	9.03886
	CUFF.2286	TGME49_chrIb:1020319-1027688	2.62631			CUFF.2467	TGME49_chrIb:595881-601022	19.6731
	CUFF.2287	TGME49_chrIb:936660-937940	22.6131			CUFF.2468	TGME49_chrIb:603218-603983	6.90363
	CUFF.2288	TGME49_chrIb:939704-977936	7.33535			CUFF.2470	TGME49_chrIb:605186-607397	21.8551
	CUFF.2289	TGME49_chrIb:1070854-1073774	2.09749			CUFF.2471	TGME49_chrIb:577249-588275	12.7323
	CUFF.2290	TGME49_chrIb:1070222-1070774	3.45924			CUFF.2472	TGME49_chrIb:586346-586647	5.14058
	CUFF.2292	TGME49_chrIb:1099877-1101193	6.95113			CUFF.2474	TGME49_chrIb:658587-659910	23.9666
	CUFF.2293	TGME49_chrIb:1076422-1079214	13.7321			CUFF.2477	TGME49_chrIb:660545-665807	11.3811
	CUFF.2294	TGME49_chrIb:1080369-1088759	5.16027			CUFF.2478	TGME49_chrIb:671084-682434	11.3617
	CUFF.2295	TGME49_chrIb:1103800-1108631	9.35804			CUFF.2374	TGME49_chrIX:2636201-2639397	14.2638
	CUFF.2297	TGME49_chrIb:1092061-1093311	33.6027			CUFF.2388	TGME49_chrIX:2641313-2642910	17.1323
	CUFF.2304	TGME49_chrIb:1178911-1180972	2.53146			CUFF.2391	TGME49_chrIX:2644741-2646097	32.7468
	CUFF.2305	TGME49_chrIb:1181074-1187513	5.65717			CUFF.2475	TGME49_chrIX:2661033-2665365	521.583
	CUFF.2296	TGME49_chrIb:614107-622612	54.0631			CUFF.2480	TGME49_chrIX:2674845-2675116	13.4065
	CUFF.2298	TGME49_chrIb:625653-627787	16.6806			CUFF.2483	TGME49_chrIX:2675335-2676251	12.6797
	CUFF.2300	TGME49_chrIb:630918-633875	2.19594			CUFF.2488	TGME49_chrIX:2676856-2679111	57.9171
	CUFF.2301	TGME49_chrIb:636374-640784	109.97			CUFF.2489	TGME49_chrIX:2683389-2697596	4.05162
	CUFF.2302	TGME49_chrIb:642353-644021	2.29405			CUFF.2491	TGME49_chrIX:2700053-2705671	4.938
	CUFF.2306	TGME49_chrIb:647064-651635	6.11643			CUFF.2476	TGME49_chrIb:410015-422730	24.7259
	CUFF.2307	TGME49_chrIb:654472-658172	12.5332			CUFF.2479	TGME49_chrIb:426228-436054	25.9905
	CUFF.2308	TGME49_chrIb:658587-659913	13.7681			CUFF.2485	TGME49_chrIb:421303-421569	10.5246
	CUFF.2309	TGME49_chrIb:660607-665807	7.46382			CUFF.2487	TGME49_chrIb:426230-426448	36.4453
	CUFF.2310	TGME49_chrIb:1208246-1209071	38.9934			CUFF.2490	TGME49_chrIb:448970-450777	56.9285
	CUFF.2315	TGME49_chrIb:1218129-1221089	0.895502			CUFF.2492	TGME49_chrIb:451369-454620	22.4935
	CUFF.2311	TGME49_chrIb:1205008-1206004	1.78336			CUFF.2493	TGME49_chrIb:459126-459868	29.26
	CUFF.2312	TGME49_chrIb:1206336-1206683	3.96583			CUFF.2498	TGME49_chrIb:531695-533437	110.92
	CUFF.2314	TGME49_chrIb:1206336-1206683	0.957746			CUFF.2500	TGME49_chrIb:721306-727108	22.9343
	CUFF.2316	TGME49_chrIb:1221199-1228786	1.98465			CUFF.2502	TGME49_chrIb:730131-737318	14.4091
	CUFF.2317	TGME49_chrIb:1230465-1230647	3.15012			CUFF.2503	TGME49_chrIb:739366-745216	7.43065
	CUFF.2318	TGME49_chrIb:1245169-1248544	2.16664			CUFF.2504	TGME49_chrIb:733741-734131	2.27033
	CUFF.2320	TGME49_chrIb:1211175-1214013	69.4679			CUFF.2501	TGME49_chrIb:692161-702350	73.9878
	CUFF.2319	TGME49_chrIb:1260355-1264562	3.63367			CUFF.2505	TGME49_chrIb:703525-708203	51.1653
	CUFF.2321	TGME49_chrIb:1231395-1238135	14.4466			CUFF.2495	TGME49_chrIa:541224-542910	776.52
	CUFF.2322	TGME49_chrIb:1153716-1157925	34.4739			CUFF.2496	TGME49_chrIa:546613-548187	86.4332
	CUFF.2324	TGME49_chrIb:1318238-1318947	0.871191			CUFF.2497	TGME49_chrIa:550266-555576	108.719
	CUFF.2325	TGME49_chrIb:1319149-1320510	1.25056			CUFF.2506	TGME49_chrIa:560537-561454	204.869
	CUFF.2323	TGME49_chrIb:998462-1000024	307.746			CUFF.2507	TGME49_chrIa:574090-585325	31.4247
	CUFF.2326	TGME49_chrIb:1001138-1005392	5.11918			CUFF.2508	TGME49_chrIb:750200-760456	18.1564
	CUFF.2329	TGME49_chrIb:1313827-1316629	2.10108			CUFF.2509	TGME49_chrIb:764259-765156	7.12619
	CUFF.2331	TGME49_chrIb:1293989-1306882	3.21081			CUFF.2510	TGME49_chrIb:765489-771885	11.1136
	CUFF.2330	TGME49_chrIb:1306969-1307264	1.67378			CUFF.2511	TGME49_chrIb:855189-855691	1.02051
	CUFF.2332	TGME49_chrIb:1308410-1310748	3.66394			CUFF.2512	TGME49_chrIb:873316-874818	1.88381
	CUFF.2333	TGME49_chrIb:1321525-1329374	3.40986			CUFF.2514	TGME49_chrIb:871949-873095	2.09175
	CUFF.2335	TGME49_chrIb:1370576-1371874	2.19739			CUFF.2515	TGME49_chrIb:871349-871828	1.34198
	CUFF.2337	TGME49_chrIb:1365262-1365941	3.00254			CUFF.2513	TGME49_chrIb:845809-848674	14.8572
	CUFF.2334	TGME49_chrIb:1346867-1351618	9.8135			CUFF.2516	TGME49_chrIb:857268-858941	20.3377
	CUFF.2340	TGME49_chrIb:1340514-1343202	22.8974			CUFF.2519	TGME49_chrIb:900801-905069	2.69631
	CUFF.2336	TGME49_chrIb:1035500-1037773	42.0336			CUFF.2520	TGME49_chrIb:907317-909059	1.3699
	CUFF.2338	TGME49_chrIb:1053746-1055176	55.6784			CUFF.2518	TGME49_chrIb:894338-899767	2.63071
	CUFF.2341	TGME49_chrIb:1405251-1406197	7.42056			CUFF.2521	TGME49_chrIb:877028-886832	7.52703
	CUFF.2342	TGME49_chrIb:1408981-1410383	9.25456			CUFF.2523	TGME49_chrIb:925242-927658	21.3702
	CUFF.2343	TGME49_chrIb:1411135-1412634	4.53407			CUFF.2527	TGME49_chrIb:982387-982520	1.8175
	CUFF.2344	TGME49_chrIb:1424263-1424934	6.24028			CUFF.2522	TGME49_chrIb:861208-862017	18.4847
	CUFF.2345	TGME49_chrIb:1414661-1422799	10.6628			CUFF.2524	TGME49_chrIb:862277-864661	15.767
	CUFF.2346	TGME49_chrIb:1356506-1358208	37.9252			CUFF.2525	TGME49_chrIb:866290-869609	51.2836
	CUFF.2348	TGME49_chrIb:1402434-1403766	81.2564			CUFF.2528	TGME49_chrIb:986241-986299	4.79277
	CUFF.2349	TGME49_chrIb:1191324-1191680	367.509			CUFF.2529	TGME49_chrIb:986241-992976	2.52659
[truncated: 5,748 more rows]
