# Supplementary material for: Comparative studies of Toxoplasma gondii transcriptomes: insights into stage conversion based on gene expression profiling and alternative splicing
Source: Parasit Vectors. 2018 Jul 11;11:402. doi: 10.1186/s13071-018-2983-5 (PMC6042387; doi:10.1186/s13071-018-2983-5)
Supplement: Supplementary file 2 — Table S2. The FPKM values and significantly differentially expressed genes between tachyzoites and bradyzoite of T. gondii. (XLS 8406 kb) [file 13071_2018_2983_MOESM2_ESM.xls]

geneID(18434)	geneLength	PRU-T-RNA_rawfragments(16177069)	PRU-B-RNA_rawfragments(13691147)	PRU-T-RNA_FPKM	PRU-B-RNA_FPKM	log2 Ratio(PRU-B-RNA/PRU-T-RNA)	Up-Down-Regulation(PRU-B-RNA/PRU-T-RNA)	P-value	FDR	Nr-ID	Nr-Score	Nr-Evalue	Nr-annotation	Nt-ID	Nt-Score	Nt-Evalue	Nt-annotation	Swissprot-ID	Swissprot-Score	Swissprot-Evalue	Swissprot-annotation	COG-Protein-or-Domain	COG-Score	COG-Evalue	COG-ID	COG-Function-Description	KO_id	KEGG-Evalue	KEGG-Score	KEGG-Gene	ko_definition	GO-BiologicalProcess	GO-MolecularFunction	Go-CellularComponent	Pathway ID//Pathway
Unigene12864_All	320	0	592	0.0000	135.1238	17.043922280247	Up	2.57482e-201	7.5104628968386e-200	gi|354486706|ref|XP_003505520.1|	20.4	2e-06	PREDICTED: protein fosB-like [Cricetulus griseus]	gi|354790650|gb|JN955151.1|	634	1e-179	Mus musculus targeted KO-first, conditional ready, lacZ-tagged mutant allele Fosb:tm1a(KOMP)Wtsi; transgenic	--	--	--	--	--	--	--	--	--	--	--	--	--	--	-	-	-	--
CL1158.Contig2_All	345	0	631	0.0000	133.5889	17.0274406126362	Up	1.580294e-214	4.84747925931758e-213	gi|62201498|gb|AAH92269.1|	231.1	1e-59	Ighg protein [Mus musculus]	gi|261343151|gb|GQ984290.1|	571	1e-160	Mus musculus immunoglobulin gamma 2b heavy chain precursor, mRNA, complete cds	sp|P01867|IGG2B_MOUSE	231	4e-61	Ig gamma-2B chain C region OS=Mus musculus GN=Igh-3 PE=1 SV=3	--	--	--	--	--	K06856	4e-37	152	rno:100363671	immunoglobulin heavy chain	GO:0006910//phagocytosis, recognition;GO:0001798//positive regulation of type IIa hypersensitivity;GO:0050766//positive regulation of phagocytosis;GO:0006958//complement activation, classical pathway;GO:0006911//phagocytosis, engulfment;GO:0001812//positive regulation of type I hypersensitivity	GO:0003823//antigen binding	GO:0016021//integral to membrane;GO:0042571//immunoglobulin complex, circulating	--
Unigene11523_All	364	0	605	0.0000	121.3987	16.8893934469893	Up	1.015648e-205	3.01011280879121e-204	--	--	--	--	gi|186967910|gb|EU433305.1|	690	0.0	Mus musculus isolate vrDNA-3D external transcribed spacer, partial sequence	--	--	--	--	--	--	--	--	--	--	--	--	--	--	-	-	-	--
CL1158.Contig1_All	1147	0	1526	0.0000	97.1743	16.5682871896244	Up	0	0	gi|62028521|gb|AAH92061.1|	592.4	1e-167	Igh protein [Mus musculus]	gi|18043008|gb|BC019489.1|	1895	0.0	Mus musculus immunoglobulin heavy chain 1a (serum IgG2a), mRNA (cDNA clone IMAGE:4011654)	sp|P01864|GCAB_MOUSE	562	6e-160	Ig gamma-2A chain C region secreted form OS=Mus musculus PE=1 SV=1	--	--	--	--	--	K06856	1e-104	380	rno:100363671	immunoglobulin heavy chain	-	GO:0003823//antigen binding	GO:0016021//integral to membrane	--
Unigene12862_All	449	0	575	0.0000	93.5366	16.5132433681493	Up	1.478518e-195	4.19743478526316e-194	gi|371754548|gb|AEX55482.1|	22.7	2e-11	cytochrome oxidase subunit I [Berylmys bowersi] >gi|371754550|gb|AEX55483.1| cytochrome oxidase subunit I [Berylmys bowersi]	gi|457866490|dbj|AP013031.1|	769	0.0	Mus musculus mitochondrial DNA, complete genome, clone: P29mtC3H	sp|P00397|COX1_MOUSE	59.3	4e-10	Cytochrome c oxidase subunit 1 OS=Mus musculus GN=Mtco1 PE=3 SV=1	--	--	--	--	--	K02256	1e-09	59.3	mmu:17708	cytochrome c oxidase subunit 1 [EC:1.9.3.1]	-	-	-	--
Unigene12866_All	330	0	325	0.0000	71.9332	16.1343701644056	Up	7.28098e-111	1.31316069845679e-109	gi|344247622|gb|EGW03726.1|	59.3	6e-08	putative E3 ubiquitin-protein ligase HERC4 [Cricetulus griseus]	gi|410025481|ref|NM_009987.4|	654	0.0	Mus musculus chemokine (C-X3-C) receptor 1 (Cx3cr1), mRNA	--	--	--	--	--	--	--	--	--	--	--	--	--	--	-	-	-	--
CL1231.Contig1_All	267	0	219	0.0000	59.9091	15.8704875399547	Up	5.91222e-75	7.79572566453554e-74	gi|308450159|ref|XP_003088200.1|	89.4	5e-17	hypothetical protein CRE_03576 [Caenorhabditis remanei] >gi|308248801|gb|EFO92753.1| hypothetical protein CRE_03576 [Caenorhabditis remanei]	gi|460112724|gb|GAFU01014527.1|	480	1e-132	TSA: Spodoptera exigua comp4309_c0_seq1 transcribed RNA sequence	--	--	--	--	--	--	--	--	--	--	--	--	--	--	-	-	-	--
CL662.Contig1_All	310	0	251	0.0000	59.1388	15.8518173492232	Up	8.53352e-86	1.25028727421646e-84	gi|148691267|gb|EDL23214.1|	68.2	1e-10	mCG19905, isoform CRA_c [Mus musculus]	gi|169635832|emb|CU463333.16|	607	1e-170	Mouse DNA sequence from clone DN-28J7 on chromosome 17, complete sequence	sp|P01902|HA1D_MOUSE	48.1	4e-06	H-2 class I histocompatibility antigen, K-D alpha chain OS=Mus musculus GN=H2-K1 PE=1 SV=1	--	--	--	--	--	--	--	--	--	--	-	-	-	--
Unigene12656_All	698	0	456	0.0000	47.7166	15.5422036284105	Up	3.04362e-155	7.114157388e-154	gi|25152832|ref|NP_741365.1|	65.5	2e-09	Protein PQN-75, isoform a [Caenorhabditis elegans] >gi|351058929|emb|CCD66757.1| Protein PQN-75, isoform a [Caenorhabditis elegans]	gi|307829144|gb|GU372691.1|	1384	0.0	Mus musculus strain BALB/c 45S ribosomal RNA region genomic sequence	sp|P02457|CO1A1_CHICK	64.3	2e-10	Collagen alpha-1(I) chain OS=Gallus gallus GN=COL1A1 PE=1 SV=3	Rv2839c	57.4	2e-08	COG0532	Translation initiation factor 2 (IF-2; GTPase)	K06236	1e-09	63.9	bta:282187	collagen, type I/II/III/V/XI, alpha	GO:0048731;GO:0044763;GO:0044767	-	-	--
Unigene11963_All	517	0	327	0.0000	46.1974	15.4955240382761	Up	1.529856e-111	2.76914203489933e-110	gi|28416440|ref|NP_778155.2|	276.9	2e-73	GTPase IMAP family member 4 isoform a [Mus musculus]	gi|354794517|gb|JN959018.1|	1017	0.0	Mus musculus targeted non-conditional, lacZ-tagged mutant allele Gimap9:tm1e(KOMP)Ucd; transgenic	sp|Q8K3K9|GIMA4_RAT	189	3e-48	GTPase IMAP family member 4 OS=Rattus norvegicus GN=Gimap4 PE=2 SV=1	--	--	--	--	--	--	--	--	--	--	-	GO:0005525//GTP binding	GO:0005730//nucleolus;GO:0005829//cytosol	--
Unigene12868_All	413	0	248	0.0000	43.8593	15.4205951661486	Up	8.86006e-85	1.28683746338028e-83	--	--	--	--	gi|82697831|gb|AC113182.14|	819	0.0	Mus musculus chromosome 8, clone RP23-39F24, complete sequence	sp|Q9ET58|KLF2_RAT	52.0	4e-07	Krueppel-like factor 2 OS=Rattus norvegicus GN=Klf2 PE=3 SV=1	--	--	--	--	--	K09204	1e-06	52.0	rno:306330	krueppel-like factor 1/2/4	-	-	-	--
Unigene12674_All	308	0	173	0.0000	41.0257	15.3242403294472	Up	2.2654e-59	2.50558957097792e-58	--	--	--	--	gi|186967914|gb|EU433309.1|	605	1e-170	Mus musculus isolate vrDNA-4D external transcribed spacer, partial sequence	--	--	--	--	--	--	--	--	--	--	--	--	--	--	-	-	-	--
Unigene12772_All	695	0	375	0.0000	39.4100	15.2662741290252	Up	8.38912e-128	1.71305146371578e-126	--	--	--	--	gi|74136575|gb|AC153530.9|	1378	0.0	Mus musculus 10 BAC RP23-202A18 (Roswell Park Cancer Institute (C57BL/6J Female) Mouse BAC Library) complete sequence	--	--	--	--	--	--	--	--	--	--	--	--	--	--	-	-	-	--
Unigene12732_All	287	0	149	0.0000	37.9197	15.2106599300139	Up	3.05924e-51	3.03508810526316e-50	gi|38679248|emb|CAA79795.2|	184.9	1e-45	VVDJ complex [Mus musculus]	gi|31322160|gb|AY169683.1|	490	1e-135	Mus musculus clone VG2J2.1 immunoglobulin heavy chain variable region precursor pseudogene, partial sequence	sp|P23083|HV103_HUMAN	129	2e-30	Ig heavy chain V-I region V35 OS=Homo sapiens PE=1 SV=1	--	--	--	--	--	K06856	1e-25	114	mdo:100618872	immunoglobulin heavy chain	-	-	-	--
Unigene12867_All	1013	0	502	0.0000	36.1955	15.1435227251664	Up	7.94322e-171	2.00935957012987e-169	--	--	--	--	gi|146424528|emb|CU393486.7|	2008	0.0	Mouse DNA sequence from clone CH29-44K18 on chromosome 11, complete sequence	--	--	--	--	--	--	--	--	--	--	--	--	--	--	-	-	-	--
Unigene11958_All	233	0	110	0.0000	34.4824	15.0735725700902	Up	4.9845e-38	3.94406577522004e-37	gi|471367477|ref|XP_004374268.1|	65.5	8e-10	PREDICTED: probable ATP-dependent RNA helicase DDX5 [Trichechus manatus latirostris]	gi|354796849|gb|JN961350.1|	462	1e-127	Mus musculus targeted KO-first, conditional ready, lacZ-tagged mutant allele Polg2:tm1a(EUCOMM)Wtsi; transgenic	sp|Q5R4I9|DDX5_PONAB	65.5	3e-11	Probable ATP-dependent RNA helicase DDX5 OS=Pongo abelii GN=DDX5 PE=2 SV=1	--	--	--	--	--	K12823	9e-11	65.5	oaa:100079853	ATP-dependent RNA helicase DDX5/DBP2 [EC:3.6.4.13]	-	-	-	--
Unigene12878_All	1739	0	808	0.0000	33.9369	15.0505671660303	Up	1.72403e-274	6.52062738187702e-273	gi|395627630|ref|NP_001257466.1|	979.2	0.0	bridging integrator 2 [Mus musculus]	gi|395627629|ref|NM_001270537.1|	3338	0.0	Mus musculus bridging integrator 2 (Bin2), mRNA	sp|D3Z6Q9|BIN2_MOUSE	916	0.0	Bridging integrator 2 OS=Mus musculus GN=Bin2 PE=3 SV=1	SPAC140.02	56.6	1e-07	COG0724	RNA-binding proteins (RRM domain)	K12562	1e-80	301	oaa:100080570	amphiphysin	GO:0097320//membrane tubulation;GO:0060326//cell chemotaxis;GO:0071800//podosome assembly;GO:0006911//phagocytosis, engulfment	GO:0005543//phospholipid binding;GO:0005515//protein binding	GO:0002102//podosome;GO:0001891//phagocytic cup;GO:0005737//cytoplasm	--
Unigene12874_All	1304	0	587	0.0000	32.8792	15.0048875760729	Up	1.272312e-199	3.67753759538335e-198	--	--	--	--	gi|354792441|gb|JN956942.1|	2262	0.0	Mus musculus targeted non-conditional, lacZ-tagged mutant allele Ctsh:tm1e(KOMP)Wtsi; transgenic	--	--	--	--	--	--	--	--	--	--	--	--	--	--	-	-	-	--
Unigene11517_All	359	0	157	0.0000	31.9422	14.9631760604823	Up	5.9629e-54	6.14897755588235e-53	--	--	--	--	gi|156148689|emb|CU302430.14|	581	1e-163	Mouse DNA sequence from clone RP24-273L24 on chromosome 17, complete sequence	--	--	--	--	--	--	--	--	--	--	--	--	--	--	-	-	-	--
Unigene12516_All	318	0	138	0.0000	31.6966	14.9520404746078	Up	1.629582e-47	1.5199461160415e-46	gi|148697526|gb|EDL29473.1|	77.4	2e-13	mCG147992 [Mus musculus]	gi|55168476|gb|AC124637.10|	628	1e-177	Mus musculus chromosome 15, clone RP23-458B6, complete sequence	--	--	--	--	--	--	--	--	--	--	--	--	--	--	-	-	-	--
Unigene11960_All	1119	0	457	0.0000	29.8295	14.8644521750715	Up	1.395154e-155	3.26975229906417e-154	--	--	--	--	gi|210147547|ref|NR_024329.1|	2218	0.0	Mus musculus RIKEN cDNA 2900097C17 gene (2900097C17Rik), non-coding RNA	--	--	--	--	--	--	--	--	--	--	--	--	--	--	-	-	-	--
Unigene12882_All	508	0	207	0.0000	29.7623	14.8611984002957	Up	6.87044e-71	8.71822283170467e-70	--	--	--	--	gi|48675445|gb|AC118216.15|	1007	0.0	Mus musculus chromosome 1, clone RP23-209N14, complete sequence	--	--	--	--	--	--	--	--	--	--	--	--	--	--	-	-	-	--
Unigene11874_All	297	0	120	0.0000	29.5111	14.8489700764959	Up	2.0414e-41	1.72093112286607e-40	gi|392341238|ref|XP_003754287.1|	125.2	9e-28	PREDICTED: uncharacterized LOC100912357 [Rattus norvegicus] >gi|392349032|ref|XP_003750271.1| PREDICTED: uncharacterized protein LOC100912357 [Rattus norvegicus]	gi|298881867|emb|FQ210856.1|	391	1e-105	Rattus norvegicus TL0ABA20YP12 mRNA sequence	sp|Q02378|NDUB1_BOVIN	102	2e-22	NADH dehydrogenase [ubiquinone] 1 beta subcomplex subunit 1 OS=Bos taurus GN=NDUFB1 PE=1 SV=1	--	--	--	--	--	K03957	2e-23	107	ssc:100739619	NADH dehydrogenase (ubiquinone) 1 beta subcomplex 1 [EC:1.6.5.3 1.6.99.3]	GO:0006120//mitochondrial electron transport, NADH to ubiquinone;GO:0044281//small molecule metabolic process	GO:0008137//NADH dehydrogenase (ubiquinone) activity	GO:0005747//mitochondrial respiratory chain complex I;GO:0016021//integral to membrane	--
Unigene12869_All	333	0	134	0.0000	29.3914	14.843106460041	Up	3.69108e-46	3.37188524960917e-45	gi|291415306|ref|XP_002723895.1|	92.0	9e-18	PREDICTED: hypothetical protein [Oryctolagus cuniculus]	gi|307829144|gb|GU372691.1|	660	0.0	Mus musculus strain BALB/c 45S ribosomal RNA region genomic sequence	--	--	--	--	--	--	--	--	--	--	--	--	--	--	-	-	-	--
Unigene12719_All	306	0	123	0.0000	29.3592	14.8415250367034	Up	1.966158e-42	1.68546370753056e-41	gi|167524196|ref|XP_001746434.1|	73.9	2e-12	hypothetical protein [Monosiga brevicollis MX1] >gi|163775196|gb|EDQ88821.1| predicted protein [Monosiga brevicollis MX1]	gi|402794832|gb|AC243784.2|	482	1e-133	Mus musculus BAC clone RP24-338D22 from chromosome y, complete sequence	sp|Q5T200|ZC3HD_HUMAN	94.4	5e-20	Zinc finger CCCH domain-containing protein 13 OS=Homo sapiens GN=ZC3H13 PE=1 SV=1	--	--	--	--	--	K12822	5e-19	92.8	mgp:100548903	RNA-binding protein 25	GO:0006511//ubiquitin-dependent protein catabolic process;GO:0008654//phospholipid biosynthetic process	GO:0004221//ubiquitin thiolesterase activity;GO:0003676//nucleic acid binding;GO:0008137//NADH dehydrogenase (ubiquinone) activity;GO:0008026//ATP-dependent helicase activity;GO:0005524//ATP binding;GO:0016780//phosphotransferase activity, for other substituted phosphate groups	GO:0005739//mitochondrion;GO:0016020//membrane	--
Unigene12837_All	845	0	335	0.0000	28.9566	14.8216045948469	Up	2.98192e-114	5.49968948553393e-113	gi|123111|sp|P10247.2|HG2A_RAT	67.0	1e-09	RecName: Full=H-2 class II histocompatibility antigen gamma chain; AltName: Full=Ia antigen-associated invariant chain; Short=Ii; AltName: Full=MHC class II-associated invariant chain; AltName: CD_antigen=CD74 >gi|149064358|gb|EDM14561.1| CD74 antigen (invariant polypeptide of major histocompatibility complex, class II antigen-associated), isoform CRA_a [Rattus norvegicus] >gi|149064359|gb|EDM145…	gi|52631|emb|X05430.1|	1633	0.0	Murine Ii gene for Ia antigen-associated invariant chains (Ii31 and Ii41) exons 4 - 8	sp|P10247|HG2A_RAT	67.0	5e-11	H-2 class II histocompatibility antigen gamma chain OS=Rattus norvegicus GN=Cd74 PE=2 SV=2	--	--	--	--	--	K06505	2e-10	67.0	mmu:16149	CD74 antigen	-	-	-	--
Unigene12840_All	265	0	105	0.0000	28.9403	14.8207922567152	Up	2.46302e-36	1.88550096550218e-35	--	--	--	--	gi|354798638|gb|JN963139.1|	509	1e-141	Mus musculus targeted KO-first, conditional ready, lacZ-tagged mutant allele Cd74:tm1a(KOMP)Wtsi; transgenic	--	--	--	--	--	--	--	--	--	--	--	--	--	--	-	-	-	--
Unigene12858_All	516	0	204	0.0000	28.8762	14.8175932809899	Up	7.13334e-70	8.96744473789889e-69	gi|70938173|ref|XP_739796.1|	198.0	1e-49	hypothetical protein [Plasmodium chabaudi chabaudi] >gi|56517056|emb|CAH83662.1| hypothetical protein PC401412.00.0 [Plasmodium chabaudi chabaudi]	gi|344266974|gb|HQ675029.1|	866	0.0	Mus musculus isolate M7 mitochondrion, complete genome	sp|P03903|NU4LM_MOUSE	168	6e-42	NADH-ubiquinone oxidoreductase chain 4L OS=Mus musculus GN=Mtnd4l PE=3 SV=1	--	--	--	--	--	K03882	3e-43	174	mmu:17720	NADH-ubiquinone oxidoreductase chain 4L [EC:1.6.5.3]	GO:0042773//ATP synthesis coupled electron transport	GO:0008137//NADH dehydrogenase (ubiquinone) activity	GO:0005739//mitochondrion	--
Unigene11507_All	498	0	196	0.0000	28.7466	14.8111037111471	Up	3.65972e-67	4.45997368508863e-66	--	--	--	--	gi|166788426|emb|CU424424.15|	977	0.0	Mouse DNA sequence from clone CH29-525B18 on chromosome 17, complete sequence	--	--	--	--	--	--	--	--	--	--	--	--	--	--	-	-	-	--
Unigene12887_All	296	0	115	0.0000	28.3770	14.7924344561256	Up	1.008728e-39	8.22871391530945e-39	gi|63028017|gb|AAY27069.1|	166.4	3e-40	truncated polyprotein [Mus musculus castaneus]	gi|21211964|emb|AL645469.18|	587	1e-164	Mouse DNA sequence from clone RP23-340E18 on chromosome 11, complete sequence	sp|Q55AX2|DOT1L_DICDI	47.8	6e-06	Histone-lysine N-methyltransferase, H3 lysine-79 specific OS=Dictyostelium discoideum GN=dotA PE=2 SV=2	--	--	--	--	--	K06225	3e-06	50.4	aga:AgaP_AGAP011395	patched 1	-	GO:0046872//metal ion binding;GO:0003964//RNA-directed DNA polymerase activity	GO:0019031//viral envelope	--
Unigene12873_All	1107	0	430	0.0000	28.3714	14.7921497223797	Up	1.956128e-146	4.37396707959184e-145	--	--	--	--	gi|20068691|emb|AL663099.7|	2194	0.0	Mouse DNA sequence from clone DN-384L23 on chromosome 3, complete sequence	--	--	--	--	--	--	--	--	--	--	--	--	--	--	-	-	-	--
Unigene12884_All	408	0	158	0.0000	28.2851	14.7877546510879	Up	2.7333e-54	2.8310851196455e-53	--	--	--	--	gi|210147547|ref|NR_024329.1|	809	0.0	Mus musculus RIKEN cDNA 2900097C17 gene (2900097C17Rik), non-coding RNA	--	--	--	--	--	--	--	--	--	--	--	--	--	--	-	-	-	--
Unigene11873_All	309	0	116	0.0000	27.4195	14.7429146430773	Up	4.62386e-40	3.79754404919185e-39	--	--	--	--	gi|354795242|gb|JN959743.1|	597	1e-167	Mus musculus targeted non-conditional, lacZ-tagged mutant allele Il2rb:tm2e(EUCOMM)Hmgu; transgenic	--	--	--	--	--	--	--	--	--	--	--	--	--	--	-	-	-	--
CL915.Contig1_All	1553	0	582	0.0000	27.3723	14.7404290440361	Up	6.28696e-198	1.80234754341782e-196	gi|148677858|gb|EDL09805.1|	67.4	2e-09	CD74 antigen (invariant polypeptide of major histocompatibility complex, class II antigen-associated), isoform CRA_a [Mus musculus]	gi|41351717|gb|AC139759.4|	2755	0.0	Mus musculus BAC clone RP23-385E10 from chromosome 18, complete sequence	sp|P04441|HG2A_MOUSE	116	2e-25	H-2 class II histocompatibility antigen gamma chain OS=Mus musculus GN=Cd74 PE=1 SV=3	--	--	--	--	--	K06505	6e-25	116	mmu:16149	CD74 antigen	GO:0006461//protein complex assembly;GO:0002830//positive regulation of type 2 immune response;GO:0048146//positive regulation of fibroblast proliferation;GO:0002906//negative regulation of mature B cell apoptotic process;GO:0002606//positive regulation of dendritic cell antigen processing and presentation;GO:0070374//positive regulation of ERK1 and ERK2 cascade;GO:0045060//negative thymic T cell…	GO:0050998//nitric-oxide synthase binding;GO:0035718//macrophage migration inhibitory factor binding;GO:0042289//MHC class II protein binding;GO:0001540//beta-amyloid binding;GO:0004896//cytokine receptor activity	GO:0035693//NOS2-CD74 complex;GO:0005771//multivesicular body;GO:0005764//lysosome;GO:0005783//endoplasmic reticulum;GO:0035692//macrophage migration inhibitory factor receptor complex;GO:0005887//integral to plasma membrane;GO:0005794//Golgi apparatus;GO:0009897//external side of plasma membrane;GO:0042613//MHC class II protein complex	--
CL1887.Contig1_All	294	0	109	0.0000	27.0794	14.7249081529301	Up	1.087402e-37	8.54829630538117e-37	gi|167526993|ref|XP_001747829.1|	57.4	2e-07	hypothetical protein [Monosiga brevicollis MX1] >gi|163773578|gb|EDQ87216.1| predicted protein [Monosiga brevicollis MX1]	gi|467184702|gb|GAGC010744550.1|	176	4e-41	TSA: Anolis carolinensis k36:11583200 transcribed RNA sequence	sp|Q5T200|ZC3HD_HUMAN	70.9	6e-13	Zinc finger CCCH domain-containing protein 13 OS=Homo sapiens GN=ZC3H13 PE=1 SV=1	--	--	--	--	--	K12822	5e-10	63.2	tgu:100221046	RNA-binding protein 25	GO:0044249//cellular biosynthetic process;GO:1901576;GO:0044267//cellular protein metabolic process;GO:0006796//phosphate-containing compound metabolic process	GO:0003676//nucleic acid binding;GO:0046872//metal ion binding;GO:0016301//kinase activity;GO:0016787//hydrolase activity	GO:0005840//ribosome;GO:0016020//membrane	--
Unigene11939_All	432	0	153	0.0000	25.8683	14.6588976263763	Up	1.350624e-52	1.36782865580589e-51	--	--	--	--	gi|125656160|ref|NM_027799.2|	856	0.0	Mus musculus ankyrin repeat domain 40 (Ankrd40), transcript variant 1, mRNA	--	--	--	--	--	--	--	--	--	--	--	--	--	--	-	-	-	--
Unigene12892_All	387	0	137	0.0000	25.8565	14.6582393811331	Up	3.55506e-47	3.29833179835935e-46	--	--	--	--	gi|354797256|gb|JN961757.1|	767	0.0	Mus musculus targeted deletion, lacZ-tagged mutant allele Ttc9c:tm1(KOMP)Ucd; transgenic	--	--	--	--	--	--	--	--	--	--	--	--	--	--	-	-	-	--
CL3.Contig1_All	670	0	236	0.0000	25.7275	14.6510236534562	Up	1.029604e-80	1.43477527201908e-79	gi|194762028|ref|XP_001963163.1|	80.1	9e-14	GF14082 [Drosophila ananassae] >gi|190616860|gb|EDV32384.1| GF14082 [Drosophila ananassae]	gi|146760565|gb|AC151712.3|	525	1e-146	Mus musculus BAC clone RP24-500I4 from chromosome y, complete sequence	sp|B2RY56|RBM25_MOUSE	79.3	6e-15	RNA-binding protein 25 OS=Mus musculus GN=Rbm25 PE=1 SV=2	--	--	--	--	--	K13165	1e-14	80.5	nve:NEMVE_v1g203470	splicing factor, arginine/serine-rich 12	-	GO:0097159//organic cyclic compound binding;GO:1901363;GO:0016787//hydrolase activity	-	--
Unigene12714_All	624	0	217	0.0000	25.4001	14.6325465564374	Up	2.81378e-74	3.68111718582089e-73	--	--	--	--	gi|354783821|gb|JN948322.1|	1237	0.0	Mus musculus targeted non-conditional, lacZ-tagged mutant allele Rtn2:tm1e(EUCOMM)Wtsi; transgenic	--	--	--	--	--	--	--	--	--	--	--	--	--	--	-	-	-	--
Unigene11404_All	214	0	74	0.0000	25.2568	14.6243842428801	Up	7.82206e-26	4.70894995982143e-25	gi|68062078|ref|XP_673041.1|	89.7	4e-17	hypothetical protein [Plasmodium berghei strain ANKA] >gi|56490597|emb|CAI01935.1| hypothetical protein PB402174.00.0 [Plasmodium berghei]	gi|354798638|gb|JN963139.1|	315	5e-83	Mus musculus targeted KO-first, conditional ready, lacZ-tagged mutant allele Cd74:tm1a(KOMP)Wtsi; transgenic	--	--	--	--	--	--	--	--	--	--	--	--	--	--	-	-	-	--
Unigene12413_All	345	0	119	0.0000	25.1935	14.6207639415534	Up	4.45344e-41	3.73188479541109e-40	gi|71051417|gb|AAH99532.1|	49.3	1e-15	Leukocyte immunoglobulin-like receptor, subfamily B, member 4 [Mus musculus]	gi|74136575|gb|AC153530.9|	684	0.0	Mus musculus 10 BAC RP23-202A18 (Roswell Park Cancer Institute (C57BL/6J Female) Mouse BAC Library) complete sequence	sp|Q64281|LIRB4_MOUSE	56.2	3e-17	Leukocyte immunoglobulin-like receptor subfamily B member 4 OS=Mus musculus GN=Lilrb4 PE=2 SV=1	--	--	--	--	--	K06512	2e-06	40.4	mmu:18733	leukocyte immunoglobulin-like receptor	-	-	-	--
Unigene11953_All	1848	0	637	0.0000	25.1766	14.619795845516	Up	1.465956e-216	4.53244120952381e-215	gi|145966803|ref|NP_001078859.1|	579.3	2e-163	dual specificity protein phosphatase 5 [Mus musculus] >gi|94962383|gb|ABF48498.1| dual specificity phosphatase 5 [Mus musculus] >gi|148669758|gb|EDL01705.1| mCG20866 [Mus musculus]	gi|354783086|gb|JN947587.1|	2787	0.0	Mus musculus targeted KO-first, conditional ready, lacZ-tagged mutant allele Dusp5:tm1a(KOMP)Wtsi; transgenic	sp|O54838|DUS5_RAT	556	7e-158	Dual specificity protein phosphatase 5 OS=Rattus norvegicus GN=Dusp5 PE=2 SV=1	SPBC17A3.06	82.0	3e-15	COG2453	Predicted protein-tyrosine phosphatase	K04459	3e-164	579	mmu:240672	dual specificity phosphatase [EC:3.1.3.16 3.1.3.48]	GO:0045892//negative regulation of transcription, DNA-dependent;GO:0035335//peptidyl-tyrosine dephosphorylation;GO:0000188//inactivation of MAPK activity;GO:0001706//endoderm formation	GO:0004725//protein tyrosine phosphatase activity;GO:0017017//MAP kinase tyrosine/serine/threonine phosphatase activity	GO:0005654//nucleoplasm	--
Unigene12637_All	387	0	130	0.0000	24.5354	14.5825771713677	Up	8.3605e-45	7.4644127960275e-44	gi|355757024|gb|EHH60632.1|	52.4	7e-06	hypothetical protein EGM_12032, partial [Macaca fascicularis]	gi|22857820|gb|AC117261.4|	95.6	1e-16	Mus musculus BAC clone RP24-537K7 from chromosome 17, complete sequence	sp|Q8MP30|Y7791_DICDI	52.4	2e-07	Uncharacterized histidine-rich protein DDB_G0274557 OS=Dictyostelium discoideum GN=DDB_G0274557 PE=4 SV=1	--	--	--	--	--	--	--	--	--	--	-	-	-	--
Unigene12839_All	816	0	272	0.0000	24.3466	14.5714326937205	Up	6.561e-93	1.01515984554281e-91	gi|148677858|gb|EDL09805.1|	115.9	2e-24	CD74 antigen (invariant polypeptide of major histocompatibility complex, class II antigen-associated), isoform CRA_a [Mus musculus]	gi|354798638|gb|JN963139.1|	1594	0.0	Mus musculus targeted KO-first, conditional ready, lacZ-tagged mutant allele Cd74:tm1a(KOMP)Wtsi; transgenic	sp|P04441|HG2A_MOUSE	115	9e-26	H-2 class II histocompatibility antigen gamma chain OS=Mus musculus GN=Cd74 PE=1 SV=3	--	--	--	--	--	K06505	3e-25	115	mmu:16149	CD74 antigen	GO:0006461//protein complex assembly;GO:0002830//positive regulation of type 2 immune response;GO:0048146//positive regulation of fibroblast proliferation;GO:0002906//negative regulation of mature B cell apoptotic process;GO:0002606//positive regulation of dendritic cell antigen processing and presentation;GO:0070374//positive regulation of ERK1 and ERK2 cascade;GO:0045060//negative thymic T cell…	GO:0050998//nitric-oxide synthase binding;GO:0035718//macrophage migration inhibitory factor binding;GO:0042289//MHC class II protein binding;GO:0001540//beta-amyloid binding;GO:0004896//cytokine receptor activity	GO:0035693//NOS2-CD74 complex;GO:0005771//multivesicular body;GO:0005764//lysosome;GO:0005783//endoplasmic reticulum;GO:0035692//macrophage migration inhibitory factor receptor complex;GO:0005887//integral to plasma membrane;GO:0005794//Golgi apparatus;GO:0009897//external side of plasma membrane;GO:0042613//MHC class II protein complex	--
Unigene12664_All	249	0	83	0.0000	24.3466	14.5714326937205	Up	6.9887e-29	4.53928882363839e-28	--	--	--	--	gi|307829144|gb|GU372691.1|	486	1e-134	Mus musculus strain BALB/c 45S ribosomal RNA region genomic sequence	--	--	--	--	--	--	--	--	--	--	--	--	--	--	-	-	-	--
Unigene12589_All	258	0	86	0.0000	24.3466	14.5714326937205	Up	6.73112e-30	4.49095715166508e-29	--	--	--	--	gi|354796326|gb|JN960827.1|	496	1e-137	Mus musculus targeted non-conditional, lacZ-tagged mutant allele Mxd4:tm2e(KOMP)Wtsi; transgenic	--	--	--	--	--	--	--	--	--	--	--	--	--	--	-	-	-	--
CL1908.Contig1_All	421	0	138	0.0000	23.9418	14.5472440010645	Up	1.629582e-47	1.52035057216605e-46	--	--	--	--	gi|169635832|emb|CU463333.16|	795	0.0	Mouse DNA sequence from clone DN-28J7 on chromosome 17, complete sequence	--	--	--	--	--	--	--	--	--	--	--	--	--	--	-	-	-	--
Unigene12316_All	227	0	74	0.0000	23.8104	14.5393042367461	Up	7.82206e-26	4.70814155639485e-25	--	--	--	--	gi|26190584|gb|AC121810.3|	450	1e-123	Mus musculus BAC clone RP23-453G13 from chromosome 1, complete sequence	--	--	--	--	--	--	--	--	--	--	--	--	--	--	-	-	-	--
Unigene12894_All	1546	0	500	0.0000	23.6222	14.5278557126709	Up	3.78038e-170	9.52867743925233e-169	--	--	--	--	gi|354794708|gb|JN959209.1|	3065	0.0	Mus musculus targeted KO-first, conditional ready, lacZ-tagged mutant allele Gna12:tm1a(KOMP)Wtsi; transgenic	--	--	--	--	--	--	--	--	--	--	--	--	--	--	-	-	-	--
Unigene12584_All	421	0	134	0.0000	23.2479	14.5048127819457	Up	3.69108e-46	3.37276403127443e-45	gi|297269899|ref|XP_002799976.1|	53.1	4e-06	PREDICTED: hypothetical protein LOC100426959, partial [Macaca mulatta]	gi|240255470|ref|NM_008365.2|	827	0.0	Mus musculus interleukin 18 receptor 1 (Il18r1), transcript variant 1, mRNA	sp|Q502M8|ERI2_DANRE	48.1	6e-06	ERI1 exoribonuclease 2 OS=Danio rerio GN=eri2 PE=2 SV=1	PM0926	51.2	6e-07	COG4531	ABC-type Zn2+ transport system, periplasmic component/surface adhesin	K14713	1e-06	52.0	cin:100177251	solute carrier family 39 (zinc transporter), member 7	GO:0044238//primary metabolic process;GO:0044260	GO:0016788//hydrolase activity, acting on ester bonds;GO:0004672//protein kinase activity;GO:0043167//ion binding;GO:0000166//nucleotide binding	-	--
Unigene12741_All	1850	0	585	0.0000	23.0964	14.4953803780785	Up	6.05526e-199	1.74448209416598e-197	--	--	--	--	gi|20068691|emb|AL663099.7|	3667	0.0	Mouse DNA sequence from clone DN-384L23 on chromosome 3, complete sequence	--	--	--	--	--	--	--	--	--	--	--	--	--	--	-	-	-	--
Unigene11965_All	1107	0	347	0.0000	22.8951	14.4827512459013	Up	2.56602e-118	4.87627247804878e-117	gi|161333845|ref|NP_001032802.2|	216.9	1e-54	XIAP-associated factor 1 [Mus musculus] >gi|182702226|sp|Q5NBU8.3|XAF1_MOUSE RecName: Full=XIAP-associated factor 1; AltName: Full=BIRC4-binding protein	gi|354790478|gb|JN954979.1|	1469	0.0	Mus musculus targeted non-conditional, lacZ-tagged mutant allele Fbxo39:tm1e(KOMP)Wtsi; transgenic	sp|Q5NBU8|XAF1_MOUSE	216	6e-56	XIAP-associated factor 1 OS=Mus musculus GN=Xaf1 PE=2 SV=3	--	--	--	--	--	--	--	--	--	--	GO:0035456//response to interferon-beta;GO:0060337//type I interferon-mediated signaling pathway	-	GO:0005829//cytosol	--
Unigene12800_All	600	0	187	0.0000	22.7641	14.4744728017353	Up	4.09612e-64	4.82736347294118e-63	--	--	--	--	gi|354785801|gb|JN950302.1|	1181	0.0	Mus musculus targeted non-conditional, lacZ-tagged mutant allele Srsf7:tm1e(EUCOMM)Wtsi; transgenic	--	--	--	--	--	--	--	--	--	--	--	--	--	--	-	-	-	--
Unigene12910_All	234	0	72	0.0000	22.4738	14.455956463909	Up	3.72272e-25	2.19586618304172e-24	--	--	--	--	gi|146424528|emb|CU393486.7|	464	1e-128	Mouse DNA sequence from clone CH29-44K18 on chromosome 11, complete sequence	--	--	--	--	--	--	--	--	--	--	--	--	--	--	-	-	-	--
Unigene11408_All	210	0	62	0.0000	21.5642	14.3963505747574	Up	9.0898e-22	4.81707191354293e-21	gi|167538280|ref|XP_001750805.1|	53.1	4e-06	hypothetical protein [Monosiga brevicollis MX1] >gi|163770722|gb|EDQ84404.1| predicted protein [Monosiga brevicollis MX1]	gi|146760565|gb|AC151712.3|	157	2e-35	Mus musculus BAC clone RP24-500I4 from chromosome y, complete sequence	sp|Q5T200|ZC3HD_HUMAN	54.3	6e-08	Zinc finger CCCH domain-containing protein 13 OS=Homo sapiens GN=ZC3H13 PE=1 SV=1	--	--	--	--	--	K08827	3e-09	60.5	phu:Phum_PHUM563660	serine/threonine-protein kinase PRP4 [EC:2.7.11.1]	GO:0005975//carbohydrate metabolic process;GO:0016310//phosphorylation	GO:0004672//protein kinase activity;GO:0004553//hydrolase activity, hydrolyzing O-glycosyl compounds;GO:0000166//nucleotide binding;GO:0003954//NADH dehydrogenase activity	-	--
Unigene12909_All	278	0	82	0.0000	21.5441	14.3950052109911	Up	1.524634e-28	9.8136942673031e-28	gi|148702353|gb|EDL34300.1|	119.0	6e-26	mCG58418 [Mus musculus]	gi|23497894|emb|AL663053.12|	551	1e-154	Mouse DNA sequence from clone RP23-436M12 on chromosome 11, complete sequence	--	--	--	--	--	--	--	--	--	--	--	--	--	--	-	-	-	--
CL1700.Contig1_All	362	0	106	0.0000	21.3874	14.3844734887426	Up	1.129012e-36	8.68838668393328e-36	gi|167517373|ref|XP_001743027.1|	53.9	2e-06	hypothetical protein [Monosiga brevicollis MX1] >gi|163778126|gb|EDQ91741.1| predicted protein [Monosiga brevicollis MX1]	gi|464629486|gb|GAGA01172227.1|	109	9e-21	TSA: Anolis carolinensis k31_10930564u transcribed RNA sequence	sp|Q5T200|ZC3HD_HUMAN	76.6	1e-14	Zinc finger CCCH domain-containing protein 13 OS=Homo sapiens GN=ZC3H13 PE=1 SV=1	--	--	--	--	--	K12822	4e-14	76.6	oaa:100091292	RNA-binding protein 25	-	GO:0016772//transferase activity, transferring phosphorus-containing groups;GO:0003954//NADH dehydrogenase activity;GO:0016787//hydrolase activity	-	--
Unigene12928_All	247	0	72	0.0000	21.2910	14.3779560917239	Up	3.72272e-25	2.19660528306967e-24	--	--	--	--	gi|354792312|gb|JN956813.1|	278	1e-71	Mus musculus targeted non-conditional, lacZ-tagged mutant allele Gbp2:tm1e(KOMP)Wtsi; transgenic	--	--	--	--	--	--	--	--	--	--	--	--	--	--	-	-	-	--
Unigene12908_All	498	0	144	0.0000	21.1200	14.3663222142458	Up	1.51168e-49	1.46048532598512e-48	gi|354484005|ref|XP_003504182.1|	24.3	1e-13	PREDICTED: sorting nexin-2-like [Cricetulus griseus]	gi|41393467|gb|AC144633.3|	987	0.0	Mus musculus BAC clone RP23-26J4 from chromosome 7, complete sequence	sp|P61550|ENT1_HUMAN	48.1	9e-06	HERV-T_19q13.11 provirus ancestral Env polyprotein OS=Homo sapiens PE=2 SV=1	--	--	--	--	--	--	--	--	--	--	-	-	-	--
Unigene12490_All	267	0	76	0.0000	20.7904	14.3436298949591	Up	1.643548e-26	1.00689212699633e-25	--	--	--	--	gi|307829144|gb|GU372691.1|	513	1e-142	Mus musculus strain BALB/c 45S ribosomal RNA region genomic sequence	--	--	--	--	--	--	--	--	--	--	--	--	--	--	-	-	-	--
Unigene11883_All	336	0	95	0.0000	20.6512	14.3339379957583	Up	6.014e-33	4.31288308447535e-32	--	--	--	--	gi|344925855|ref|NM_011221.3|	644	0.0	Mus musculus purine rich element binding protein B (Purb), mRNA	--	--	--	--	--	--	--	--	--	--	--	--	--	--	-	-	-	--
Unigene12918_All	255	0	71	0.0000	20.3366	14.3117908801237	Up	8.12138e-25	4.74731083994665e-24	gi|967167|gb|AAA97382.1|	151.8	9e-36	Vk32 Ig variable region, partial [Mus musculus]	gi|197023|gb|M19908.1|MUSIGKCNE	418	1e-114	Mouse Ig rearranged kappa-chain mRNA, clone AN04K	sp|P01601|KV109_HUMAN	112	2e-25	Ig kappa chain V-I region HK101 (Fragment) OS=Homo sapiens PE=2 SV=1	--	--	--	--	--	K06554	6e-07	52.8	mcc:100430606	immunoglobulin lambda-like polypeptide 1	-	-	-	--
Unigene11959_All	385	0	106	0.0000	20.1097	14.2956039389779	Up	1.129012e-36	8.69220240052701e-36	gi|149024870|gb|EDL81367.1|	66.6	4e-10	rCG31510 [Rattus norvegicus]	gi|51948654|gb|AC118255.32|	190	3e-45	Mus musculus chromosome 8, clone RP24-89A4, complete sequence	--	--	--	--	--	--	--	--	--	--	--	--	--	--	-	-	-	--
Unigene12640_All	404	0	111	0.0000	20.0679	14.2926020337139	Up	2.28482e-38	1.81939754758119e-37	--	--	--	--	gi|354799207|gb|JN963708.1|	793	0.0	Mus musculus targeted non-conditional, lacZ-tagged mutant allele H2-Eb1:tm1e(KOMP)Wtsi; transgenic	--	--	--	--	--	--	--	--	--	--	--	--	--	--	-	-	-	--
Unigene11530_All	278	0	76	0.0000	19.9677	14.2853805435936	Up	1.643548e-26	1.00636459008034e-25	gi|422034585|gb|AFX73678.1|	59.7	7e-22	cytochrome c oxidase subunit II (mitochondrion) [Mus musculus domesticus]	gi|457866490|dbj|AP013031.1|	525	1e-146	Mus musculus mitochondrial DNA, complete genome, clone: P29mtC3H	sp|Q38RW5|COX2_PRATU	66.6	2e-23	Cytochrome c oxidase subunit 2 OS=Praomys tullbergi GN=MT-CO2 PE=3 SV=1	--	--	--	--	--	K02261	8e-23	66.6	mmu:17709	cytochrome c oxidase subunit 2	-	-	-	--
Unigene12943_All	342	0	93	0.0000	19.8617	14.2777014906638	Up	2.86222e-32	2.01997374033816e-31	gi|149062132|gb|EDM12555.1|	72.8	5e-12	rCG47344, isoform CRA_b [Rattus norvegicus]	gi|497610|gb|L33715.1|MUSFAUA	678	0.0	Mus musculus Fau gene, complete cds	--	--	--	--	--	--	--	--	--	--	--	--	--	--	-	-	-	--
Unigene11876_All	446	0	121	0.0000	19.8158	14.2743635922621	Up	9.35744e-42	7.92466675942029e-41	--	--	--	--	gi|54261874|gb|AC112970.18|	868	0.0	Mus musculus chromosome 17, clone RP24-443D19, complete sequence	--	--	--	--	--	--	--	--	--	--	--	--	--	--	-	-	-	--
CL1563.Contig1_All	340	0	92	0.0000	19.7637	14.2705654414495	Up	6.24412e-32	4.36889026781082e-31	--	--	--	--	gi|156148689|emb|CU302430.14|	642	0.0	Mouse DNA sequence from clone RP24-273L24 on chromosome 17, complete sequence	--	--	--	--	--	--	--	--	--	--	--	--	--	--	-	-	-	--
Unigene12920_All	589	0	159	0.0000	19.7171	14.2671597546282	Up	1.252904e-54	1.3042775280285e-53	--	--	--	--	gi|354792845|gb|JN957346.1|	1152	0.0	Mus musculus targeted non-conditional, lacZ-tagged mutant allele Cd97:tm1e(EUCOMM)Hmgu; transgenic	--	--	--	--	--	--	--	--	--	--	--	--	--	--	-	-	-	--
Unigene12613_All	923	0	248	0.0000	19.6250	14.2604050335537	Up	8.86006e-85	1.28737075698301e-83	gi|148672541|gb|EDL04488.1|	55.1	5e-06	mCG147104 [Mus musculus]	gi|71143342|gb|AC158749.5|	1830	0.0	Mus musculus chromosome 7, clone RP23-285C18, complete sequence	--	--	--	--	--	--	--	--	--	--	--	--	--	--	-	-	-	--
Unigene11929_All	382	0	101	0.0000	19.3116	14.2371800786096	Up	5.57886e-35	4.1564048121547e-34	--	--	--	--	gi|114326553|ref|NM_010576.3|	757	0.0	Mus musculus integrin alpha 4 (Itga4), mRNA	--	--	--	--	--	--	--	--	--	--	--	--	--	--	-	-	-	--
Unigene12744_All	1118	0	295	0.0000	19.2726	14.2342635933251	Up	1.05992e-100	1.74879318211765e-99	--	--	--	--	gi|77404149|gb|AC158901.5|	2216	0.0	Mus musculus chromosome 15, clone RP23-77K13, complete sequence	--	--	--	--	--	--	--	--	--	--	--	--	--	--	-	-	-	--
Unigene11498_All	397	0	104	0.0000	19.1339	14.2238433429984	Up	5.37326e-36	4.08127965467938e-35	gi|199563|gb|AAA39661.1|	228.4	8e-59	MHC H2-L antigen (, partial [Mus musculus]	gi|17390948|gb|BC018402.1|	418	1e-114	Mus musculus mRNA similar to histocompatibility 2, D region locus 1 (cDNA clone MGC:25703 IMAGE:3675316), complete cds	sp|P01897|HA1L_MOUSE	225	2e-59	H-2 class I histocompatibility antigen, L-D alpha chain OS=Mus musculus GN=H2-L PE=1 SV=2	--	--	--	--	--	K06751	4e-57	219	mmu:14964	major histocompatibility complex, class I	-	-	-	--
Unigene12795_All	2048	0	534	0.0000	19.0446	14.2170943663703	Up	1.1465e-181	3.07085076394194e-180	--	--	--	--	gi|354798638|gb|JN963139.1|	3994	0.0	Mus musculus targeted KO-first, conditional ready, lacZ-tagged mutant allele Cd74:tm1a(KOMP)Wtsi; transgenic	--	--	--	--	--	--	--	--	--	--	--	--	--	--	-	-	-	--
Unigene12988_All	219	0	57	0.0000	19.0104	14.2145012677666	Up	4.4916e-20	2.23661394120153e-19	gi|432116232|gb|ELK37276.1|	46.2	1e-24	hypothetical protein MDA_GLEAN10012073 [Myotis davidii]	gi|262231779|ref|NR_030687.1|	434	1e-119	Mus musculus RNA, 7SK, nuclear (Rn7sk), small nuclear RNA	--	--	--	--	--	--	--	--	--	--	--	--	--	--	-	-	-	--
Unigene12193_All	780	0	203	0.0000	19.0091	14.2144026076814	Up	1.556188e-69	1.94862526671429e-68	gi|403276866|ref|XP_003930104.1|	94.0	8e-18	PREDICTED: uncharacterized protein LOC101042594 [Saimiri boliviensis boliviensis]	gi|354799479|gb|JN963980.1|	1546	0.0	Mus musculus targeted non-conditional, lacZ-tagged mutant allele Stx1b:tm1e(EUCOMM)Hmgu; transgenic	--	--	--	--	--	--	--	--	--	--	--	--	--	--	-	-	-	--
Unigene11858_All	555	0	143	0.0000	18.8193	14.1999253463348	Up	3.29784e-49	3.17739951195383e-48	gi|149053882|gb|EDM05699.1|	77.0	5e-13	rCG35537 [Rattus norvegicus]	gi|125656160|ref|NM_027799.2|	1100	0.0	Mus musculus ankyrin repeat domain 40 (Ankrd40), transcript variant 1, mRNA	--	--	--	--	--	--	--	--	--	--	--	--	--	--	-	-	-	--
Unigene12845_All	229	0	59	0.0000	18.8181	14.1998333509233	Up	9.43764e-21	4.81159075236295e-20	gi|317097146|ref|YP_004123274.1|	28.5	2e-12	ATP synthase F0 subunit 8 [Rattus tunneyi] >gi|290573403|gb|ADD46522.1| ATP synthase F0 subunit 8 [Rattus tunneyi]	gi|457866490|dbj|AP013031.1|	440	1e-120	Mus musculus mitochondrial DNA, complete genome, clone: P29mtC3H	sp|P03930|ATP8_MOUSE	72.8	2e-13	ATP synthase protein 8 OS=Mus musculus GN=Mtatp8 PE=1 SV=1	--	--	--	--	--	K02125	6e-13	72.8	mmu:17706	F-type H+-transporting ATPase subunit 8 [EC:3.6.3.14]	GO:0015986//ATP synthesis coupled proton transport	GO:0015078//hydrogen ion transmembrane transporter activity;GO:0016787//hydrolase activity	GO:0000276//mitochondrial proton-transporting ATP synthase complex, coupling factor F(o);GO:0016021//integral to membrane	--
Unigene12626_All	429	0	110	0.0000	18.7282	14.1929246258542	Up	4.9845e-38	3.94584679385866e-37	--	--	--	--	gi|354798048|gb|JN962549.1|	850	0.0	Mus musculus targeted deletion, lacZ-tagged mutant allele BC005537:tm1(EUCOMM)Wtsi; transgenic	--	--	--	--	--	--	--	--	--	--	--	--	--	--	-	-	-	--
Unigene12484_All	1386	0	355	0.0000	18.7079	14.1913600017507	Up	5.00156e-121	9.72599529450915e-120	--	--	--	--	gi|53374810|gb|AC115896.9|	2748	0.0	Mus musculus chromosome 1, clone RP24-443M8, complete sequence	--	--	--	--	--	--	--	--	--	--	--	--	--	--	-	-	-	--
CL2153.Contig2_All	541	0	138	0.0000	18.6312	14.1854329780531	Up	1.629582e-47	1.51954187505319e-46	gi|353228407|emb|CCD57104.1|	56.6	6e-07	gag-pro-pol polyprotein [PreXMRV-2]	gi|21211964|emb|AL645469.18|	1072	0.0	Mouse DNA sequence from clone RP23-340E18 on chromosome 11, complete sequence	--	--	--	--	--	--	--	--	--	K14005	4e-34	144	mdo:100010628	protein transport protein SEC31	-	-	-	--
Unigene12922_All	315	0	80	0.0000	18.5498	14.1791160116482	Up	7.25612e-28	4.59632923794038e-27	--	--	--	--	--	--	--	--	--	--	--	--	--	--	--	--	--	--	--	--	--	--	-	-	-	--
Unigene12625_All	434	0	110	0.0000	18.5124	14.1762043219566	Up	4.9845e-38	3.94495608352144e-37	--	--	--	--	gi|85861248|ref|NM_178405.3|	813	0.0	Mus musculus ATPase, Na+/K+ transporting, alpha 2 polypeptide (Atp1a2), mRNA	--	--	--	--	--	--	--	--	--	--	--	--	--	--	-	-	-	--
Unigene11887_All	1349	0	339	0.0000	18.3547	14.1638619139243	Up	1.316488e-115	2.44477678855932e-114	--	--	--	--	gi|71143342|gb|AC158749.5|	2644	0.0	Mus musculus chromosome 7, clone RP23-285C18, complete sequence	--	--	--	--	--	--	--	--	--	--	--	--	--	--	-	-	-	--
CL1563.Contig2_All	227	0	57	0.0000	18.3404	14.16273748368	Up	4.4916e-20	2.23693164204545e-19	--	--	--	--	gi|160333022|emb|CU467497.6|	392	1e-106	Mouse DNA sequence from clone RP24-328K23 on chromosome 17, complete sequence	--	--	--	--	--	--	--	--	--	--	--	--	--	--	-	-	-	--
Unigene11924_All	494	0	124	0.0000	18.3339	14.1622260891686	Up	9.01258e-43	7.78492405469328e-42	--	--	--	--	gi|354798846|gb|JN963347.1|	979	0.0	Mus musculus targeted KO-first, conditional ready, lacZ-tagged mutant allele Fam46c:tm1a(KOMP)Wtsi; transgenic	--	--	--	--	--	--	--	--	--	--	--	--	--	--	-	-	-	--
Unigene12651_All	447	0	112	0.0000	18.3008	14.1596190953159	Up	1.047326e-38	8.3932107168e-38	gi|38014711|gb|AAH60581.1|	94.7	1e-18	Fth1 protein [Rattus norvegicus]	gi|42517254|gb|AC134437.3|	886	0.0	Mus musculus BAC clone RP24-450H12 from chromosome 19, complete sequence	sp|P09528|FRIH_MOUSE	94.7	6e-20	Ferritin heavy chain OS=Mus musculus GN=Fth1 PE=1 SV=2	--	--	--	--	--	K00522	2e-19	94.7	rno:25319	ferritin heavy chain [EC:1.16.3.1]	GO:0060547//negative regulation of necrotic cell death;GO:0055114//oxidation-reduction process;GO:0006955//immune response;GO:0006880//intracellular sequestering of iron ion;GO:0006826//iron ion transport;GO:0048147//negative regulation of fibroblast proliferation	GO:0008199//ferric iron binding;GO:0004322//ferroxidase activity;GO:0005515//protein binding	GO:0005739//mitochondrion	--
CL2428.Contig1_All	734	0	183	0.0000	18.2102	14.1524591468628	Up	9.27794e-63	1.07322287806005e-61	--	--	--	--	gi|354798638|gb|JN963139.1|	1455	0.0	Mus musculus targeted KO-first, conditional ready, lacZ-tagged mutant allele Cd74:tm1a(KOMP)Wtsi; transgenic	--	--	--	--	--	--	--	--	--	--	--	--	--	--	-	-	-	--
Unigene11532_All	1152	0	287	0.0000	18.1966	14.1513812903377	Up	5.43786e-98	8.76986244066237e-97	gi|53829255|gb|AAU94582.1|	114.4	1e-23	MHC class II antigen, partial [Mus musculus]	gi|166788426|emb|CU424424.15|	2022	0.0	Mouse DNA sequence from clone CH29-525B18 on chromosome 17, complete sequence	sp|P06345|HB2S_MOUSE	109	1e-23	H-2 class II histocompatibility antigen, A-S beta chain OS=Mus musculus GN=H2-Ab1 PE=1 SV=1	--	--	--	--	--	K06752	5e-19	95.9	rno:309622	major histocompatibility complex, class II	GO:0002344//B cell affinity maturation;GO:0046635//positive regulation of alpha-beta T cell activation;GO:0002455//humoral immune response mediated by circulating immunoglobulin;GO:0042130//negative regulation of T cell proliferation;GO:0019886//antigen processing and presentation of exogenous peptide antigen via MHC class II;GO:0002579//positive regulation of antigen processing and presentation;…	GO:0015643//toxic substance binding;GO:0046982//protein heterodimerization activity;GO:0070491//repressing transcription factor binding;GO:0031625//ubiquitin protein ligase binding;GO:0042605//peptide antigen binding	GO:0042613//MHC class II protein complex;GO:0016021//integral to membrane;GO:0005794//Golgi apparatus;GO:0009897//external side of plasma membrane;GO:0005771//multivesicular body;GO:0005769//early endosome	--
Unigene11870_All	233	0	58	0.0000	18.1816	14.1501915433551	Up	2.05888e-20	1.03835431070196e-19	gi|395742562|ref|XP_003777772.1|	71.6	1e-11	PREDICTED: uncharacterized protein LOC100939189, partial [Pongo abelii]	gi|354798984|gb|JN963485.1|	458	1e-126	Mus musculus targeted non-conditional, lacZ-tagged mutant allele Grb7:tm1e(EUCOMM)Wtsi; transgenic	sp|Q8MP30|Y7791_DICDI	72.0	3e-13	Uncharacterized histidine-rich protein DDB_G0274557 OS=Dictyostelium discoideum GN=DDB_G0274557 PE=4 SV=1	YPO2151	54.7	4e-08	COG0697	Permeases of the drug/metabolite transporter (DMT) superfamily	K09047	1e-06	51.6	acs:100567734	cAMP response element-binding protein 5	-	-	-	--
Unigene12519_All	431	0	106	0.0000	17.9634	14.1327728197677	Up	1.129012e-36	8.6902941233809e-36	gi|148675159|gb|EDL07106.1|	130.6	2e-29	mCG1028374 [Mus musculus]	gi|71143342|gb|AC158749.5|	854	0.0	Mus musculus chromosome 7, clone RP23-285C18, complete sequence	--	--	--	--	--	--	--	--	--	--	--	--	--	--	-	-	-	--
Unigene12710_All	721	0	177	0.0000	17.9307	14.1301441905006	Up	1.000156e-60	1.13081165804579e-59	gi|149018768|gb|EDL77409.1|	55.1	3e-06	rCG25260 [Rattus norvegicus]	gi|293371|gb|L15350.1|MUSHOTSPOA	1388	0.0	Mouse MHC class II H-2-IE-b gene recombination hotspot, intron 2 and exon 3	--	--	--	--	--	--	--	--	--	--	--	--	--	--	-	-	-	--
Unigene12948_All	315	0	77	0.0000	17.8542	14.1239758715306	Up	7.53378e-27	4.64956628375286e-26	gi|149018768|gb|EDL77409.1|	74.7	1e-12	rCG25260 [Rattus norvegicus]	gi|54261874|gb|AC112970.18|	624	1e-176	Mus musculus chromosome 17, clone RP24-443D19, complete sequence	--	--	--	--	--	--	--	--	--	--	--	--	--	--	-	-	-	--
CL2244.Contig1_All	365	0	89	0.0000	17.8097	14.1203755943518	Up	6.48306e-31	4.43430680179477e-30	gi|316993301|gb|ADU78207.1|	48.9	4e-28	NADH dehydrogenase subunit 1 (mitochondrion) [Apodemus peninsulae]	gi|457866490|dbj|AP013031.1|	515	1e-143	Mus musculus mitochondrial DNA, complete genome, clone: P29mtC3H	sp|Q70Y22|NU1M_PRIMA	62.0	5e-25	NADH-ubiquinone oxidoreductase chain 1 OS=Priodontes maximus GN=MT-ND1 PE=3 SV=1	SMc01921	37.0	1e-08	COG1005	NADH:ubiquinone oxidoreductase subunit 1 (chain H)	K03878	6e-24	58.2	ecb:807846	NADH-ubiquinone oxidoreductase chain 1 [EC:1.6.5.3]	GO:0055114//oxidation-reduction process	GO:0008137//NADH dehydrogenase (ubiquinone) activity	GO:0016021//integral to membrane;GO:0005739//mitochondrion	--
Unigene12385_All	316	0	77	0.0000	17.7977	14.119403193045	Up	7.53378e-27	4.6503848693662e-26	--	--	--	--	gi|28208155|emb|AL627228.31|	618	1e-174	Mouse DNA sequence from clone RP23-137L22 on chromosome 4, complete sequence	--	--	--	--	--	--	--	--	--	K06644	3e-09	60.5	rno:313017	stratifin	-	-	-	--
Unigene11868_All	552	0	133	0.0000	17.5984	14.1031566483555	Up	8.05236e-46	7.32927814018691e-45	gi|357527416|ref|NP_666131.3|	375.9	5e-103	chromodomain helicase DNA binding protein 3 [Mus musculus]	gi|443417988|ref|NM_146019.4|	1094	0.0	Mus musculus chromodomain helicase DNA binding protein 3 (Chd3), mRNA	sp|Q12873|CHD3_HUMAN	337	9e-93	Chromodomain-helicase-DNA-binding protein 3 OS=Homo sapiens GN=CHD3 PE=1 SV=3	--	--	--	--	--	K11642	3e-92	337	ptr:455278	chromodomain-helicase-DNA-binding protein 3 [EC:3.6.4.12]	GO:0051297//centrosome organization;GO:0006357//regulation of transcription from RNA polymerase II promoter;GO:0007051//spindle organization;GO:0006333//chromatin assembly or disassembly;GO:0016568//chromatin modification	GO:0005515//protein binding;GO:0008270//zinc ion binding;GO:0003677//DNA binding;GO:0004003//ATP-dependent DNA helicase activity;GO:0005524//ATP binding	GO:0016581//NuRD complex;GO:0005737//cytoplasm;GO:0005730//nucleolus;GO:0045111//intermediate filament cytoskeleton;GO:0005813//centrosome	--
CL1443.Contig1_All	784	0	188	0.0000	17.5147	14.0962786567434	Up	1.877604e-64	2.22100788947368e-63	gi|351709340|gb|EHB12259.1|	21.9	2e-13	Protein BTG1 [Heterocephalus glaber]	gi|68226469|gb|AC155936.7|	1554	0.0	Mus musculus 10 BAC RP24-397C20 (Roswell Park Cancer Institute (C57BL/6J Male) Mouse BAC Library) complete sequence	sp|Q63073|BTG1_RAT	59.3	9e-09	Protein BTG1 OS=Rattus norvegicus GN=Btg1 PE=2 SV=1	--	--	--	--	--	K14443	3e-11	69.3	cfa:100684605	protein Tob/BTG	-	-	-	--
Unigene12953_All	263	0	63	0.0000	17.4962	14.0947539966667	Up	4.16664e-22	2.23203307929717e-21	--	--	--	--	gi|354791513|gb|JN956014.1|	521	1e-145	Mus musculus targeted KO-first, conditional ready, lacZ-tagged mutant allele Gnas:tm1a(EUCOMM)Hmgu; transgenic	--	--	--	--	--	--	--	--	--	--	--	--	--	--	-	-	-	--
Unigene12680_All	284	0	68	0.0000	17.4884	14.0941106838087	Up	8.43214e-24	4.76914438683659e-23	--	--	--	--	gi|18643783|emb|AL606466.12|	563	1e-157	Mouse DNA sequence from clone RP23-348N2 on chromosome 11, complete sequence	--	--	--	--	--	--	--	--	--	--	--	--	--	--	-	-	-	--
Unigene11493_All	861	0	205	0.0000	17.3905	14.0860117921911	Up	3.26982e-70	4.12385464100719e-69	gi|148697524|gb|EDL29471.1|	148.7	3e-34	lymphocyte antigen 6 complex, locus A, isoform CRA_b [Mus musculus]	gi|51921401|gb|AC117802.9|	1142	0.0	Mus musculus chromosome 15, clone RP24-560I8, complete sequence	sp|P05533|LY6A_MOUSE	129	8e-30	Lymphocyte antigen 6A-2/6E-1 OS=Mus musculus GN=Ly6a PE=1 SV=1	--	--	--	--	--	K06846	3e-29	129	mmu:110454	lymphocyte antigen 6 complex	-	-	GO:0005622//intracellular;GO:0009897//external side of plasma membrane	--
Unigene12485_All	765	0	182	0.0000	17.3768	14.084874808699	Up	2.02404e-62	2.33283584615385e-61	--	--	--	--	gi|53374810|gb|AC115896.9|	1516	0.0	Mus musculus chromosome 1, clone RP24-443M8, complete sequence	--	--	--	--	--	--	--	--	--	--	--	--	--	--	-	-	-	--
Unigene12384_All	557	0	131	0.0000	17.1781	14.0682828542002	Up	3.83232e-45	3.43996342857143e-44	gi|301755056|ref|XP_002913405.1|	58.2	2e-07	PREDICTED: palmitoyltransferase ZDHHC18-like, partial [Ailuropoda melanoleuca]	gi|28208155|emb|AL627228.31|	1051	0.0	Mouse DNA sequence from clone RP23-137L22 on chromosome 4, complete sequence	--	--	--	--	--	--	--	--	--	--	--	--	--	--	-	-	-	--
Unigene12473_All	957	0	225	0.0000	17.1724	14.0678040628109	Up	5.48446e-77	7.37593602071346e-76	--	--	--	--	gi|189181671|ref|NM_029332.1|	1897	0.0	Mus musculus A kinase (PRKA) anchor protein 13 (Akap13), mRNA	--	--	--	--	--	--	--	--	--	--	--	--	--	--	-	-	-	--
Unigene12982_All	281	0	66	0.0000	17.1553	14.0663667345169	Up	4.01308e-23	2.22489876470588e-22	gi|338711386|ref|XP_001917287.2|	58.9	8e-08	PREDICTED: LOW QUALITY PROTEIN: formin-like 1 [Equus caballus]	gi|354792979|gb|JN957480.1|	557	1e-155	Mus musculus targeted KO-first, conditional ready, lacZ-tagged mutant allele Fmnl1:tm1a(KOMP)Wtsi; transgenic	sp|Q9JL26|FMNL_MOUSE	55.5	3e-08	Formin-like protein 1 OS=Mus musculus GN=Fmnl1 PE=1 SV=1	--	--	--	--	--	--	--	--	--	--	-	-	-	--
Unigene12056_All	763	0	179	0.0000	17.1352	14.0646754104684	Up	2.1015e-61	2.40002252442997e-60	--	--	--	--	gi|354788511|gb|JN953012.1|	1471	0.0	Mus musculus targeted non-conditional, lacZ-tagged mutant allele Igtp:tm1e(KOMP)Wtsi; transgenic	--	--	--	--	--	--	--	--	--	--	--	--	--	--	-	-	-	--
Unigene11996_All	301	0	70	0.0000	16.9860	14.0520585346269	Up	1.771736e-24	1.02523247889091e-23	gi|262527254|ref|NP_081260.1|	227.3	1e-58	histone-lysine N-methyltransferase MLL5 [Mus musculus] >gi|190359872|sp|Q3UG20.2|MLL5_MOUSE RecName: Full=Histone-lysine N-methyltransferase MLL5; AltName: Full=Myeloid/lymphoid or mixed-lineage leukemia protein 5 homolog	gi|262527253|ref|NM_026984.1|	597	1e-167	Mus musculus myeloid/lymphoid or mixed-lineage leukemia 5 (Mll5), mRNA	sp|Q3UG20|MLL5_MOUSE	227	5e-60	Histone-lysine N-methyltransferase MLL5 OS=Mus musculus GN=Mll5 PE=1 SV=2	--	--	--	--	--	K09189	2e-59	227	mmu:69188	histone-lysine N-methyltransferase MLL5 [EC:2.1.1.43]	GO:0048384//retinoic acid receptor signaling pathway;GO:0042119//neutrophil activation;GO:0002446//neutrophil mediated immunity;GO:0007050//cell cycle arrest;GO:0006306//DNA methylation;GO:0071300//cellular response to retinoic acid;GO:0030218//erythrocyte differentiation;GO:0051568//histone H3-K4 methylation;GO:0030854//positive regulation of granulocyte differentiation;GO:0045893//positive regu…	GO:0008270//zinc ion binding;GO:0003713//transcription coactivator activity;GO:0042800//histone methyltransferase activity (H3-K4 specific);GO:0019899//enzyme binding	GO:0016607//nuclear speck;GO:0070688//MLL5-L complex	--
Unigene12583_All	215	0	50	0.0000	16.9860	14.0520585346269	Up	1.056302e-17	4.79976729160187e-17	gi|354499405|ref|XP_003511799.1|	148.7	8e-35	PREDICTED: hypothetical protein LOC100754050 [Cricetulus griseus]	gi|392344689|ref|XM_001080025.4|	335	5e-89	PREDICTED: Rattus norvegicus proline rich 14 (Prr14), mRNA	--	--	--	--	--	--	--	--	--	--	--	--	--	--	-	-	-	--
Unigene11923_All	388	0	90	0.0000	16.9422	14.0483336050465	Up	2.97174e-31	2.04780220400943e-30	--	--	--	--	gi|354799393|gb|JN963894.1|	595	1e-167	Mus musculus targeted non-conditional, lacZ-tagged mutant allele Twf2:tm1e(EUCOMM)Wtsi; transgenic	--	--	--	--	--	--	--	--	--	--	--	--	--	--	-	-	-	--
Unigene11866_All	368	0	85	0.0000	16.8706	14.0422236632894	Up	1.468444e-29	9.69953185455916e-29	gi|449266653|gb|EMC77684.1|	63.9	2e-09	Ribosome-binding protein 1 [Columba livia]	gi|24395096|emb|AL807249.8|	682	0.0	Mouse DNA sequence from clone RP23-25C1 on chromosome 4, complete sequence	sp|Q06666|T2_MOUSE	48.5	3e-06	Octapeptide-repeat protein T2 OS=Mus musculus GN=Srst PE=2 SV=1	--	--	--	--	--	K11093	2e-06	51.2	spu:575726	U1 small nuclear ribonucleoprotein 70kDa	-	-	-	--
Unigene12551_All	564	0	130	0.0000	16.8354	14.0392103787762	Up	8.3605e-45	7.46251248727088e-44	--	--	--	--	gi|52627319|gb|AC119877.9|	1118	0.0	Mus musculus chromosome 3, clone RP24-324H23, complete sequence	--	--	--	--	--	--	--	--	--	--	--	--	--	--	-	-	-	--
Unigene12321_All	327	0	75	0.0000	16.7523	14.0320715629287	Up	3.58552e-26	2.17381837662113e-25	gi|18044716|gb|AAH19840.1|	55.5	9e-07	Ferritin light chain 1 [Mus musculus]	gi|354791507|gb|JN956008.1|	648	0.0	Mus musculus targeted non-conditional, lacZ-tagged mutant allele Bax:tm1e(EUCOMM)Wtsi; transgenic	sp|P29391|FRIL1_MOUSE	55.5	3e-08	Ferritin light chain 1 OS=Mus musculus GN=Ftl1 PE=1 SV=2	--	--	--	--	--	K13625	1e-07	55.5	mmu:100862446	ferritin light chain	-	-	-	--
Unigene12693_All	217	0	49	0.0000	16.4929	14.0095574743691	Up	2.3044e-17	1.03291445154692e-16	--	--	--	--	gi|81778186|gb|AC144914.18|	430	1e-117	Mus musculus chromosome 5, clone RP24-210D14, complete sequence	--	--	--	--	--	--	--	--	--	--	--	--	--	--	-	-	-	--
Unigene12801_All	628	0	141	0.0000	16.3991	14.0013290199315	Up	1.569524e-48	1.49332648477612e-47	--	--	--	--	gi|354785801|gb|JN950302.1|	1205	0.0	Mus musculus targeted non-conditional, lacZ-tagged mutant allele Srsf7:tm1e(EUCOMM)Wtsi; transgenic	--	--	--	--	--	--	--	--	--	--	--	--	--	--	-	-	-	--
Unigene11526_All	1007	0	226	0.0000	16.3923	14.0007306724124	Up	2.514e-77	3.39143339746056e-76	gi|354476199|ref|XP_003500312.1|	329.3	1e-88	PREDICTED: interferon-activable protein 204-like [Cricetulus griseus]	gi|34536776|gb|AC113463.8|	997	0.0	Mus musculus chromosome 1, clone RP23-40O18, complete sequence	sp|Q8BV49|IFIX_MOUSE	239	9e-63	Pyrin and HIN domain-containing protein 1 OS=Mus musculus GN=Pyhin1 PE=2 SV=1	--	--	--	--	--	K12966	5e-36	152	ptr:457425	absent in melanoma 2	GO:0000122//negative regulation of transcription from RNA polymerase II promoter;GO:0045824//negative regulation of innate immune response;GO:0097202//activation of cysteine-type endopeptidase activity;GO:2000117//negative regulation of cysteine-type endopeptidase activity;GO:0051607//defense response to virus;GO:0043392//negative regulation of DNA binding;GO:0035458//cellular response to interfe…	GO:0003712//transcription cofactor activity;GO:0003690//double-stranded DNA binding;GO:0008134//transcription factor binding	GO:0016607//nuclear speck;GO:0005730//nucleolus	--
Unigene11528_All	263	0	59	0.0000	16.3854	14.0001232718975	Up	9.43764e-21	4.81229051832461e-20	gi|394831063|ref|YP_006503757.1|	42.4	1e-14	NADH dehydrogenase subunit 1 (mitochondrion) [Aotus nancymaae] >gi|341930919|gb|AEL04102.1| NADH dehydrogenase subunit 1 [Aotus nancymaae]	gi|457866490|dbj|AP013031.1|	373	1e-100	Mus musculus mitochondrial DNA, complete genome, clone: P29mtC3H	sp|O78693|NU1M_ATEPA	59.3	6e-14	NADH-ubiquinone oxidoreductase chain 1 OS=Ateles paniscus GN=MT-ND1 PE=3 SV=1	RP796	44.7	1e-06	COG1005	NADH:ubiquinone oxidoreductase subunit 1 (chain H)	K03878	6e-12	69.3	mmu:17716	NADH-ubiquinone oxidoreductase chain 1 [EC:1.6.5.3]	GO:0055114//oxidation-reduction process	GO:0008137//NADH dehydrogenase (ubiquinone) activity	GO:0016021//integral to membrane;GO:0005739//mitochondrion	--
Unigene12968_All	1338	0	296	0.0000	16.1583	13.9799878009942	Up	4.85852e-101	8.03891315337423e-100	gi|348587692|ref|XP_003479601.1|	47.4	6e-19	PREDICTED: hypothetical protein LOC100736082 [Cavia porcellus]	gi|110347496|ref|NM_023596.3|	2652	0.0	Mus musculus solute carrier family 29 (nucleoside transporters), member 3 (Slc29a3), mRNA	sp|Q9BXR3|POK2_HUMAN	68.2	2e-13	HERV-K_7p22.1 provirus ancestral Pol protein OS=Homo sapiens GN=ERVK6 PE=2 SV=2	--	--	--	--	--	--	--	--	--	--	-	-	-	--
Unigene12568_All	208	0	46	0.0000	16.1531	13.9795234438771	Up	2.39258e-16	1.02776583410929e-15	--	--	--	--	gi|30985125|gb|AC123550.5|	412	1e-112	Mus musculus BAC clone RP24-289C13 from chromosome 7, complete sequence	--	--	--	--	--	--	--	--	--	--	--	--	--	--	-	-	-	--
Unigene12247_All	213	0	47	0.0000	16.1168	13.9762777039105	Up	1.096722e-16	4.78201343638851e-16	--	--	--	--	gi|38229430|gb|AC122352.4|	389	1e-105	Mus musculus BAC clone RP23-389C11 from chromosome 16, complete sequence	--	--	--	--	--	--	--	--	--	--	--	--	--	--	-	-	-	--
Unigene11495_All	328	0	72	0.0000	16.0331	13.9687657771089	Up	3.72272e-25	2.1962356708733e-24	gi|148669351|gb|EDL01298.1|	50.8	5e-23	mCG142063, isoform CRA_a [Mus musculus]	gi|156148689|emb|CU302430.14|	634	1e-179	Mouse DNA sequence from clone RP24-273L24 on chromosome 17, complete sequence	--	--	--	--	--	--	--	--	--	--	--	--	--	--	-	-	-	--
Unigene12373_All	424	0	93	0.0000	16.0205	13.9676315545285	Up	2.86222e-32	2.0207872617801e-31	gi|28200377|gb|AAO31694.1|	84.0	2e-15	DnaJA2 [Homo sapiens] >gi|119578929|gb|EAW58525.1| DnaJ (Hsp40) homolog, subfamily A, member 1, isoform CRA_b [Homo sapiens]	gi|354789256|gb|JN953757.1|	841	0.0	Mus musculus targeted KO-first, conditional ready, lacZ-tagged mutant allele Smu1:tm1a(EUCOMM)Hmgu; transgenic	sp|P63036|DNJA1_RAT	77.0	1e-14	DnaJ homolog subfamily A member 1 OS=Rattus norvegicus GN=Dnaja1 PE=2 SV=1	--	--	--	--	--	K09502	4e-14	77.0	cfa:100855671	DnaJ homolog subfamily A member 1	GO:0030317//sperm motility;GO:0006457//protein folding;GO:0009408//response to heat;GO:0007283//spermatogenesis;GO:0006986//response to unfolded protein;GO:0030521//androgen receptor signaling pathway	GO:0031072//heat shock protein binding;GO:0046872//metal ion binding;GO:0005524//ATP binding;GO:0050750//low-density lipoprotein particle receptor binding;GO:0051082//unfolded protein binding	GO:0016020//membrane	--
Unigene11531_All	416	0	91	0.0000	15.9775	13.9637540669292	Up	1.3622e-31	9.44995927977839e-31	gi|422034373|gb|AFX73481.1|	42.0	3e-19	NADH dehydrogenase subunit 2 (mitochondrion) [Mus musculus domesticus] >gi|422034387|gb|AFX73494.1| NADH dehydrogenase subunit 2 (mitochondrion) [Mus musculus domesticus] >gi|422034401|gb|AFX73507.1| NADH dehydrogenase subunit 2 (mitochondrion) [Mus musculus domesticus] >gi|422034415|gb|AFX73520.1| NADH dehydrogenase subunit 2 (mitochondrion) [Mus musculus domesticus] >gi|422034429|gb|AFX73533.1|…	gi|457866490|dbj|AP013031.1|	684	0.0	Mus musculus mitochondrial DNA, complete genome, clone: P29mtC3H	sp|P03893|NU2M_MOUSE	75.5	1e-20	NADH-ubiquinone oxidoreductase chain 2 OS=Mus musculus GN=Mtnd2 PE=1 SV=1	--	--	--	--	--	K03879	4e-20	75.5	mmu:17717	NADH-ubiquinone oxidoreductase chain 2 [EC:1.6.5.3]	GO:0006120//mitochondrial electron transport, NADH to ubiquinone	GO:0008137//NADH dehydrogenase (ubiquinone) activity	GO:0005743//mitochondrial inner membrane;GO:0070469//respiratory chain;GO:0016021//integral to membrane	--
Unigene12790_All	1735	0	378	0.0000	15.9130	13.957918225094	Up	8.07994e-129	1.65473584310748e-127	gi|307198540|gb|EFN79425.1|	56.2	6e-06	hypothetical protein EAI_10473 [Harpegnathos saltator]	gi|116734871|ref|NM_008855.2|	3285	0.0	Mus musculus protein kinase C, beta (Prkcb), mRNA	--	--	--	--	--	--	--	--	--	--	--	--	--	--	-	-	-	--
Unigene12001_All	214	0	46	0.0000	15.7002	13.9384953168301	Up	2.39258e-16	1.02751405414013e-15	gi|148681322|gb|EDL13269.1|	77.4	2e-13	mCG147451 [Mus musculus]	gi|189409052|ref|NM_025451.2|	333	2e-88	Mus musculus calcium/calmodulin-dependent protein kinase II inhibitor 1 (Camk2n1), mRNA	--	--	--	--	--	--	--	--	--	--	--	--	--	--	-	-	-	--
Unigene12915_All	214	0	46	0.0000	15.7002	13.9384953168301	Up	2.39258e-16	1.02726239750184e-15	gi|167526993|ref|XP_001747829.1|	61.6	1e-08	hypothetical protein [Monosiga brevicollis MX1] >gi|163773578|gb|EDQ87216.1| predicted protein [Monosiga brevicollis MX1]	gi|402794832|gb|AC243784.2|	400	1e-108	Mus musculus BAC clone RP24-338D22 from chromosome y, complete sequence	sp|Q5T200|ZC3HD_HUMAN	69.3	2e-12	Zinc finger CCCH domain-containing protein 13 OS=Homo sapiens GN=ZC3H13 PE=1 SV=1	--	--	--	--	--	K13165	2e-12	71.2	phu:Phum_PHUM496540	splicing factor, arginine/serine-rich 12	GO:0006412//translation;GO:0016310//phosphorylation	GO:0008270//zinc ion binding;GO:0004672//protein kinase activity;GO:0003735//structural constituent of ribosome;GO:0003677//DNA binding;GO:0000166//nucleotide binding;GO:0003954//NADH dehydrogenase activity	GO:0015935//small ribosomal subunit	--
Unigene12151_All	275	0	59	0.0000	15.6704	13.9357543858214	Up	9.43764e-21	4.81089118988078e-20	--	--	--	--	gi|354794345|gb|JN958846.1|	494	1e-136	Mus musculus targeted deletion, lacZ-tagged mutant allele Kdm6b:tm1(KOMP)Wtsi; transgenic	--	--	--	--	--	--	--	--	--	--	--	--	--	--	-	-	-	--
Unigene12451_All	1647	0	353	0.0000	15.6546	13.9342990253375	Up	2.38038e-120	4.60842093760353e-119	gi|2565091|gb|AAB91452.1|	61.6	1e-07	CTG26 alternate open reading frame [Homo sapiens]	gi|22797947|emb|AL663047.15|	3265	0.0	Mouse DNA sequence from clone RP23-146J17 on chromosome 1, complete sequence	sp|Q03751|CSP_DROME	53.5	1e-06	Cysteine string protein OS=Drosophila melanogaster GN=Csp PE=1 SV=1	--	--	--	--	--	K09525	5e-06	53.5	dvi:Dvir_GJ11627	DnaJ homolog subfamily C member 5	-	-	-	--
Unigene12717_All	400	0	85	0.0000	15.5210	13.9219338912346	Up	1.468444e-29	9.7086771797096e-29	--	--	--	--	gi|354799977|gb|JN964478.1|	793	0.0	Mus musculus targeted non-conditional, lacZ-tagged mutant allele Coro6:tm1e(EUCOMM)Wtsi; transgenic	--	--	--	--	--	--	--	--	--	--	--	--	--	--	-	-	-	--
Unigene12317_All	353	0	75	0.0000	15.5184	13.9216921979599	Up	3.58552e-26	2.17344254356846e-25	--	--	--	--	gi|26190584|gb|AC121810.3|	700	0.0	Mus musculus BAC clone RP23-453G13 from chromosome 1, complete sequence	--	--	--	--	--	--	--	--	--	--	--	--	--	--	-	-	-	--
Unigene11935_All	217	0	46	0.0000	15.4831	13.9184067339047	Up	2.39258e-16	1.02701086410382e-15	--	--	--	--	gi|169234735|ref|NM_172943.4|	430	1e-117	Mus musculus alkB, alkylation repair homolog 5 (E. coli) (Alkbh5), mRNA	--	--	--	--	--	--	--	--	--	--	--	--	--	--	-	-	-	--
Unigene12897_All	661	0	138	0.0000	15.2489	13.8964175552228	Up	1.629582e-47	1.52075524359862e-46	--	--	--	--	gi|354790650|gb|JN955151.1|	1310	0.0	Mus musculus targeted KO-first, conditional ready, lacZ-tagged mutant allele Fosb:tm1a(KOMP)Wtsi; transgenic	sp|P13346|FOSB_MOUSE	50.4	3e-06	Protein fosB OS=Mus musculus GN=Fosb PE=2 SV=1	--	--	--	--	--	--	--	--	--	--	-	-	-	--
Unigene13001_All	284	0	59	0.0000	15.1738	13.8892948069033	Up	9.43764e-21	4.81299048785455e-20	--	--	--	--	gi|354790478|gb|JN954979.1|	547	1e-153	Mus musculus targeted non-conditional, lacZ-tagged mutant allele Fbxo39:tm1e(KOMP)Wtsi; transgenic	--	--	--	--	--	--	--	--	--	--	--	--	--	--	-	-	-	--
Unigene12319_All	212	0	44	0.0000	15.1592	13.8879059993852	Up	1.138688e-15	4.74376663117871e-15	--	--	--	--	gi|354791507|gb|JN956008.1|	420	1e-114	Mus musculus targeted non-conditional, lacZ-tagged mutant allele Bax:tm1e(EUCOMM)Wtsi; transgenic	--	--	--	--	--	--	--	--	--	--	--	--	--	--	-	-	-	--
Unigene11915_All	242	0	50	0.0000	15.0909	13.8813912282781	Up	1.056302e-17	4.79728036554404e-17	--	--	--	--	gi|354792617|gb|JN957118.1|	480	1e-132	Mus musculus targeted KO-first, conditional ready, lacZ-tagged mutant allele Tgif1:tm1a(EUCOMM)Hmgu; transgenic	--	--	--	--	--	--	--	--	--	--	--	--	--	--	-	-	-	--
Unigene12970_All	584	0	120	0.0000	15.0082	13.8734633380675	Up	2.0414e-41	1.7205174375e-40	--	--	--	--	gi|354783783|gb|JN948284.1|	1134	0.0	Mus musculus targeted non-conditional, lacZ-tagged mutant allele B2m:tm1e(EUCOMM)Hmgu; transgenic	--	--	--	--	--	--	--	--	--	--	--	--	--	--	-	-	-	--
Unigene12692_All	274	0	56	0.0000	14.9279	13.8657236064635	Up	9.79876e-20	4.81843372173913e-19	--	--	--	--	gi|81778186|gb|AC144914.18|	535	1e-149	Mus musculus chromosome 5, clone RP24-210D14, complete sequence	--	--	--	--	--	--	--	--	--	--	--	--	--	--	-	-	-	--
Unigene12475_All	270	0	55	0.0000	14.8785	13.8609414656968	Up	2.13768e-19	1.03879692972973e-18	--	--	--	--	gi|189181671|ref|NM_029332.1|	535	1e-149	Mus musculus A kinase (PRKA) anchor protein 13 (Akap13), mRNA	--	--	--	--	--	--	--	--	--	--	--	--	--	--	-	-	-	--
Unigene12269_All	374	0	76	0.0000	14.8423	13.8574270524706	Up	1.643548e-26	1.00654037428821e-25	--	--	--	--	gi|354787805|gb|JN952306.1|	741	0.0	Mus musculus targeted non-conditional, lacZ-tagged mutant allele Sfpq:tm1e(EUCOMM)Wtsi; transgenic	--	--	--	--	--	--	--	--	--	--	--	--	--	--	-	-	-	--
Unigene13006_All	291	0	59	0.0000	14.8088	13.8541671191505	Up	9.43764e-21	4.81369066104161e-20	--	--	--	--	gi|237858614|ref|NM_177305.4|	577	1e-161	Mus musculus ADP-ribosylation factor-like 4C (Arl4c), mRNA	--	--	--	--	--	--	--	--	--	--	--	--	--	--	-	-	-	--
Unigene11872_All	470	0	95	0.0000	14.7634	13.8497373908033	Up	6.014e-33	4.31200110429448e-32	--	--	--	--	gi|354799904|gb|JN964405.1|	932	0.0	Mus musculus targeted KO-first, conditional ready, lacZ-tagged mutant allele Srgn:tm1a(EUCOMM)Hmgu; transgenic	--	--	--	--	--	--	--	--	--	--	--	--	--	--	-	-	-	--
Unigene12575_All	480	0	97	0.0000	14.7601	13.8494148752713	Up	1.263642e-33	9.17848604972032e-33	--	--	--	--	gi|354788435|gb|JN952936.1|	944	0.0	Mus musculus targeted KO-first, conditional ready, lacZ-tagged mutant allele Rad23a:tm1a(EUCOMM)Wtsi; transgenic	--	--	--	--	--	--	--	--	--	--	--	--	--	--	-	-	-	--
Unigene11931_All	881	0	178	0.0000	14.7572	13.8491313929994	Up	4.58456e-61	5.20191773980583e-60	--	--	--	--	gi|354796244|gb|JN960745.1|	1746	0.0	Mus musculus targeted non-conditional, lacZ-tagged mutant allele Mmp14:tm1e(EUCOMM)Hmgu; transgenic	--	--	--	--	--	--	--	--	--	--	--	--	--	--	-	-	-	--
Unigene12742_All	212	0	42	0.0000	14.4702	13.8207972417794	Up	5.4193e-15	2.1797186795916e-14	--	--	--	--	gi|77404149|gb|AC158901.5|	383	1e-103	Mus musculus chromosome 15, clone RP23-77K13, complete sequence	--	--	--	--	--	--	--	--	--	--	--	--	--	--	-	-	-	--
Unigene13034_All	571	0	113	0.0000	14.4545	13.8192310845252	Up	4.80078e-39	3.87120854599816e-38	gi|119627579|gb|EAX07174.1|	53.5	6e-06	hCG1793893 [Homo sapiens]	gi|161333859|ref|NM_009872.3|	1132	0.0	Mus musculus cyclin-dependent kinase 5, regulatory subunit 2 (p39) (Cdk5r2), mRNA	--	--	--	--	--	--	--	--	--	--	--	--	--	--	-	-	-	--
Unigene12307_All	344	0	68	0.0000	14.4381	13.8175932809899	Up	8.43214e-24	4.76837517e-23	--	--	--	--	gi|354799051|gb|JN963552.1|	682	0.0	Mus musculus targeted non-conditional, lacZ-tagged mutant allele Asrgl1:tm1e(EUCOMM)Wtsi; transgenic	--	--	--	--	--	--	--	--	--	--	--	--	--	--	-	-	-	--
Unigene12996_All	339	0	67	0.0000	14.4356	13.8173434524185	Up	1.839532e-23	1.03160319021113e-22	--	--	--	--	gi|354795588|gb|JN960089.1|	658	0.0	Mus musculus targeted KO-first, conditional ready, lacZ-tagged mutant allele Tnfaip3:tm1a(EUCOMM)Hmgu; transgenic	--	--	--	--	--	--	--	--	--	--	--	--	--	--	-	-	-	--
Unigene13041_All	289	0	57	0.0000	14.4058	13.8143621597269	Up	4.4916e-20	2.23597881016612e-19	--	--	--	--	gi|255982538|ref|NM_001164225.1|	573	1e-160	Mus musculus F-box and leucine-rich repeat protein 16 (Fbxl16), mRNA	--	--	--	--	--	--	--	--	--	--	--	--	--	--	-	-	-	--
Unigene13020_All	372	0	73	0.0000	14.3331	13.8070630527186	Up	1.706438e-25	1.01698831749108e-24	--	--	--	--	gi|54261874|gb|AC112970.18|	737	0.0	Mus musculus chromosome 17, clone RP24-443D19, complete sequence	--	--	--	--	--	--	--	--	--	--	--	--	--	--	-	-	-	--
Unigene11473_All	316	0	62	0.0000	14.3306	13.8068113938183	Up	9.0898e-22	4.81488862063756e-21	gi|323147099|gb|ADX32828.1|	58.5	1e-07	cytochrome b [Mus setulosus]	gi|467941614|gb|GACT010117644.1|	430	1e-117	TSA: Anolis carolinensis k26:10361114 transcribed RNA sequence	sp|Q9TEY6|CYB_APOMI	140	8e-34	Cytochrome b OS=Apodemus microps GN=MT-CYB PE=3 SV=1	RP271	91.3	4e-19	COG1290	Cytochrome b subunit of the bc complex	K00412	5e-33	139	mmu:17711	ubiquinol-cytochrome c reductase cytochrome b subunit	-	-	-	--
Unigene13014_All	363	0	71	0.0000	14.2860	13.8023144059915	Up	8.12138e-25	4.74493758006999e-24	gi|293766|gb|AAA19666.1|	66.2	5e-10	protein tyrosine phosphatase [Mus musculus]	gi|354786519|gb|JN951020.1|	720	0.0	Mus musculus targeted KO-first, conditional ready, lacZ-tagged mutant allele Astl:tm1a(EUCOMM)Wtsi; transgenic	sp|Q05922|DUS2_MOUSE	66.2	2e-11	Dual specificity protein phosphatase 2 OS=Mus musculus GN=Dusp2 PE=2 SV=2	--	--	--	--	--	K04459	5e-11	66.2	rno:311406	dual specificity phosphatase [EC:3.1.3.16 3.1.3.48]	-	-	-	--
Unigene12541_All	365	0	71	0.0000	14.2078	13.7943955579999	Up	8.12138e-25	4.74414702065978e-24	--	--	--	--	gi|220980171|emb|CU695229.8|	716	0.0	Mouse DNA sequence from clone CH26-333C17 on chromosome 11, complete sequence	--	--	--	--	--	--	--	--	--	--	--	--	--	--	-	-	-	--
Unigene12324_All	598	0	116	0.0000	14.1683	13.7903790447425	Up	4.62386e-40	3.79843382052484e-39	--	--	--	--	gi|116734871|ref|NM_008855.2|	1154	0.0	Mus musculus protein kinase C, beta (Prkcb), mRNA	--	--	--	--	--	--	--	--	--	--	--	--	--	--	-	-	-	--
Unigene12966_All	590	0	114	0.0000	14.1128	13.7847166286726	Up	2.20062e-39	1.78436488945421e-38	--	--	--	--	gi|42475652|gb|AC102358.5|	741	0.0	Mus musculus chromosome 8, clone RP23-451H9, complete sequence	--	--	--	--	--	--	--	--	--	--	--	--	--	--	-	-	-	--
Unigene11892_All	332	0	64	0.0000	14.0800	13.7813597135247	Up	1.909922e-22	1.03530883181818e-21	--	--	--	--	gi|23953990|emb|AL805916.7|	658	0.0	Mouse DNA sequence from clone RP23-164N15 on chromosome 11, complete sequence	--	--	--	--	--	--	--	--	--	--	--	--	--	--	-	-	-	--
Unigene12975_All	338	0	65	0.0000	14.0461	13.7778819910129	Up	8.7548e-23	4.79462734770384e-22	--	--	--	--	gi|354799332|gb|JN963833.1|	670	0.0	Mus musculus targeted KO-first, conditional ready, lacZ-tagged mutant allele Cd69:tm1a(KOMP)Wtsi; transgenic	--	--	--	--	--	--	--	--	--	--	--	--	--	--	-	-	-	--
Unigene13028_All	355	0	68	0.0000	13.9907	13.7721805265599	Up	8.43214e-24	4.76991385188771e-23	--	--	--	--	gi|354787488|gb|JN951989.1|	704	0.0	Mus musculus targeted KO-first, conditional ready, lacZ-tagged mutant allele Ddx39b:tm1a(EUCOMM)Wtsi; transgenic	--	--	--	--	--	--	--	--	--	--	--	--	--	--	-	-	-	--
Unigene13007_All	325	0	62	0.0000	13.9338	13.7663011402549	Up	9.0898e-22	4.81852854248564e-21	--	--	--	--	gi|354787347|gb|JN951848.1|	557	1e-155	Mus musculus targeted KO-first, conditional ready, lacZ-tagged mutant allele B2m:tm1a(EUCOMM)Wtsi tm1a(EUCOMM)Hmgu; transgenic	--	--	--	--	--	--	--	--	--	--	--	--	--	--	-	-	-	--
Unigene13112_All	346	0	66	0.0000	13.9325	13.7661665329655	Up	4.01308e-23	2.22630692848101e-22	gi|149062918|gb|EDM13241.1|	216.1	4e-55	rCG21437, isoform CRA_c [Rattus norvegicus]	gi|57863993|gb|AC113434.34|	523	1e-145	Mus musculus strain C57BL/6J clone rp23-456n12 map 5, complete sequence	sp|Q3B8N7|T22D4_RAT	59.3	2e-09	TSC22 domain family protein 4 OS=Rattus norvegicus GN=Tsc22d4 PE=2 SV=1	--	--	--	--	--	--	--	--	--	--	GO:0006970//response to osmotic stress	GO:0003700//sequence-specific DNA binding transcription factor activity	GO:0005737//cytoplasm;GO:0005634//nucleus	--
CL2428.Contig2_All	236	0	45	0.0000	13.9271	13.7656072605195	Up	5.21958e-16	2.20433262322332e-15	--	--	--	--	gi|354798638|gb|JN963139.1|	246	4e-62	Mus musculus targeted KO-first, conditional ready, lacZ-tagged mutant allele Cd74:tm1a(KOMP)Wtsi; transgenic	--	--	--	--	--	--	--	--	--	--	--	--	--	--	-	-	-	--
Unigene12859_All	536	0	102	0.0000	13.8994	13.7627349865481	Up	2.55728e-35	1.91541965562914e-34	gi|74194142|dbj|BAE36962.1|	126.3	6e-28	unnamed protein product [Mus musculus]	gi|457866490|dbj|AP013031.1|	1049	0.0	Mus musculus mitochondrial DNA, complete genome, clone: P29mtC3H	sp|P03921|NU5M_MOUSE	125	7e-29	NADH-ubiquinone oxidoreductase chain 5 OS=Mus musculus GN=Mtnd5 PE=3 SV=2	--	--	--	--	--	K03883	2e-28	125	mmu:17721	NADH-ubiquinone oxidoreductase chain 5 [EC:1.6.5.3]	GO:0042773//ATP synthesis coupled electron transport	GO:0008137//NADH dehydrogenase (ubiquinone) activity	GO:0005743//mitochondrial inner membrane;GO:0070469//respiratory chain;GO:0016021//integral to membrane	--
Unigene13029_All	447	0	85	0.0000	13.8890	13.761655109396	Up	1.468444e-29	9.70684673529412e-29	gi|74212867|dbj|BAE33389.1|	77.4	2e-13	unnamed protein product [Mus musculus]	gi|54261874|gb|AC112970.18|	846	0.0	Mus musculus chromosome 17, clone RP24-443D19, complete sequence	--	--	--	--	--	--	--	--	--	--	--	--	--	--	-	-	-	--
Unigene13051_All	342	0	65	0.0000	13.8819	13.7609174210234	Up	8.7548e-23	4.79387853818523e-22	--	--	--	--	gi|114326531|ref|NM_001017968.2|	662	0.0	Mus musculus zinc finger, DHHC domain containing 18 (Zdhhc18), mRNA	--	--	--	--	--	--	--	--	--	--	--	--	--	--	-	-	-	--
Unigene13125_All	253	0	48	0.0000	13.8574	13.7583689762038	Up	5.0272e-17	2.22830163337547e-16	--	--	--	--	gi|354792312|gb|JN956813.1|	155	1e-34	Mus musculus targeted non-conditional, lacZ-tagged mutant allele Gbp2:tm1e(KOMP)Wtsi; transgenic	--	--	--	--	--	--	--	--	--	--	--	--	--	--	-	-	-	--
Unigene12743_All	517	0	98	0.0000	13.8451	13.7570878535492	Up	5.79234e-34	4.23358834146341e-33	--	--	--	--	gi|77404149|gb|AC158901.5|	1017	0.0	Mus musculus chromosome 15, clone RP23-77K13, complete sequence	--	--	--	--	--	--	--	--	--	--	--	--	--	--	-	-	-	--
Unigene12394_All	407	0	77	0.0000	13.8184	13.7543029586839	Up	7.53378e-27	4.65120374326466e-26	gi|149056869|gb|EDM08300.1|	178.7	7e-44	similar to MGC15476 protein (predicted) [Rattus norvegicus]	gi|354791641|gb|JN956142.1|	807	0.0	Mus musculus targeted non-conditional, lacZ-tagged mutant allele Dact3:tm1e(KOMP)Wtsi; transgenic	--	--	--	--	--	--	--	--	--	--	--	--	--	--	-	-	-	--
Unigene12841_All	201	0	38	0.0000	13.8085	13.7532689895078	Up	1.2275e-13	4.61328947368421e-13	gi|553919|gb|AAA37700.1|	52.8	5e-06	alpha-1-globin, partial [Mus musculus]	gi|156148252|gb|EF605472.1|	242	5e-61	Mus musculus isolate Lima_127 alpha-globin gene, complete cds	sp|P01942|HBA_MOUSE	85.5	2e-17	Hemoglobin subunit alpha OS=Mus musculus GN=Hba PE=1 SV=2	--	--	--	--	--	K13822	2e-17	87.4	mmu:110257	hemoglobin subunit alpha	GO:0042744//hydrogen peroxide catabolic process;GO:0045776//negative regulation of blood pressure;GO:0051291//protein heterooligomerization;GO:0010942//positive regulation of cell death;GO:0048821//erythrocyte development;GO:0015671//oxygen transport;GO:0051930//regulation of sensory perception of pain;GO:0001701//in utero embryonic development	GO:0001540//beta-amyloid binding;GO:0005344//oxygen transporter activity;GO:0019825//oxygen binding;GO:0020037//heme binding;GO:0043177//organic acid binding;GO:0005506//iron ion binding	GO:0022627//cytosolic small ribosomal subunit;GO:0031838//haptoglobin-hemoglobin complex;GO:0005833//hemoglobin complex	--
Unigene11928_All	509	0	96	0.0000	13.7757	13.7498380094798	Up	2.75672e-33	1.99203132563891e-32	--	--	--	--	gi|21304295|emb|AL590144.10|	1001	0.0	Mouse DNA sequence from clone RP23-79F10 on chromosome 15, complete sequence	--	--	--	--	--	--	--	--	--	--	--	--	--	--	-	-	-	--
Unigene11861_All	420	0	79	0.0000	13.7385	13.7459368756491	Up	1.582974e-27	9.9463533e-27	--	--	--	--	gi|354796748|gb|JN961249.1|	825	0.0	Mus musculus targeted non-conditional, lacZ-tagged mutant allele Sept3:tm1e(KOMP)Wtsi; transgenic	--	--	--	--	--	--	--	--	--	--	--	--	--	--	-	-	-	--
Unigene12543_All	447	0	84	0.0000	13.7256	13.7445815960371	Up	3.20352e-29	2.09862882511211e-28	gi|50589|emb|CAA33614.1|	59.7	4e-08	unnamed protein product [Mus musculus]	gi|77020577|gb|AC160962.2|	886	0.0	Mus musculus BAC clone RP24-308N16 from chromosome 13, complete sequence	sp|P12399|CTL2A_MOUSE	62.4	3e-10	Protein CTLA-2-alpha OS=Mus musculus GN=Ctla2a PE=2 SV=2	--	--	--	--	--	--	--	--	--	--	-	-	-	--
Unigene12939_All	656	0	123	0.0000	13.6950	13.7413616455927	Up	1.966158e-42	1.68505171444635e-41	gi|74213052|dbj|BAE41670.1|	58.5	2e-07	unnamed protein product [Mus musculus]	gi|354796977|gb|JN961478.1|	1300	0.0	Mus musculus targeted deletion, lacZ-tagged mutant allele Polr2e:tm1(KOMP)Wtsi; transgenic	sp|Q3TBD2|HMHA1_MOUSE	58.5	1e-08	Minor histocompatibility protein HA-1 OS=Mus musculus GN=Hmha1 PE=1 SV=2	--	--	--	--	--	--	--	--	--	--	-	-	-	--
Unigene12967_All	337	0	63	0.0000	13.6543	13.7370677344864	Up	4.16664e-22	2.23135123018176e-21	--	--	--	--	gi|354798984|gb|JN963485.1|	668	0.0	Mus musculus targeted non-conditional, lacZ-tagged mutant allele Grb7:tm1e(EUCOMM)Wtsi; transgenic	--	--	--	--	--	--	--	--	--	--	--	--	--	--	-	-	-	--
Unigene11853_All	869	0	162	0.0000	13.6162	13.7330365127031	Up	1.206728e-55	1.27513834864376e-54	gi|115418812|emb|CAJ76246.1|	38.9	1e-08	polyprotein [Sus scrofa] >gi|115418815|emb|CAJ76248.1| polyprotein [Sus scrofa]	gi|166788426|emb|CU424424.15|	1723	0.0	Mouse DNA sequence from clone CH29-525B18 on chromosome 17, complete sequence	--	--	--	--	--	--	--	--	--	K15043	1e-10	67.4	mdo:100029583	importin subunit alpha-2	-	-	-	--
Unigene11913_All	355	0	66	0.0000	13.5792	13.72911086723	Up	4.01308e-23	2.2241953506165e-22	gi|431892769|gb|ELK03202.1|	70.9	2e-11	Heterogeneous nuclear ribonucleoprotein H [Pteropus alecto]	gi|354796930|gb|JN961431.1|	704	0.0	Mus musculus targeted non-conditional, lacZ-tagged mutant allele Hnrnph1:tm1e(KOMP)Wtsi; transgenic	sp|Q5RD26|HNRH2_PONAB	67.8	5e-12	Heterogeneous nuclear ribonucleoprotein H2 OS=Pongo abelii GN=HNRNPH2 PE=2 SV=1	--	--	--	--	--	K12898	5e-12	69.7	ptr:462329	heterogeneous nuclear ribonucleoprotein F/H	-	-	-	--
Unigene12643_All	603	0	112	0.0000	13.5663	13.727739681035	Up	1.047326e-38	8.39512960356653e-38	--	--	--	--	gi|408357999|ref|NM_001271511.1|	1106	0.0	Mus musculus DNA segment, Chr 17, Wayne State University 92, expressed (D17Wsu92e), transcript variant 3, mRNA	--	--	--	--	--	--	--	--	--	--	--	--	--	--	-	-	-	--
Unigene13005_All	566	0	105	0.0000	13.5498	13.7259839365797	Up	2.46302e-36	1.88508937393582e-35	--	--	--	--	gi|354781541|gb|JN946042.1|	1122	0.0	Mus musculus targeted non-conditional, lacZ-tagged mutant allele Pnrc1:tm1e(EUCOMM)Hmgu; transgenic	--	--	--	--	--	--	--	--	--	--	--	--	--	--	-	-	-	--
Unigene12723_All	378	0	70	0.0000	13.5259	13.7234369722957	Up	1.771736e-24	1.02540171502146e-23	--	--	--	--	gi|199401|gb|M35682.1|MUSMHEBQ3	745	0.0	Mouses MHC class II E-beta-q gene, exons 3,4,5 and 6	--	--	--	--	--	--	--	--	--	--	--	--	--	--	-	-	-	--
Unigene12956_All	459	0	85	0.0000	13.5259	13.7234369722957	Up	1.468444e-29	9.70135954098361e-29	--	--	--	--	gi|53374810|gb|AC115896.9|	910	0.0	Mus musculus chromosome 1, clone RP24-443M8, complete sequence	--	--	--	--	--	--	--	--	--	--	--	--	--	--	-	-	-	--
Unigene13017_All	1319	0	244	0.0000	13.5116	13.7219109036126	Up	2.00684e-83	2.86722971638142e-82	--	--	--	--	gi|354796023|gb|JN960524.1|	2607	0.0	Mus musculus targeted non-conditional, lacZ-tagged mutant allele Epas1:tm1e(EUCOMM)Hmgu; transgenic	--	--	--	--	--	--	--	--	--	--	--	--	--	--	-	-	-	--
Unigene13141_All	303	0	56	0.0000	13.4991	13.72057560395	Up	9.79876e-20	4.81910961369056e-19	gi|156347081|ref|XP_001621631.1|	57.4	2e-07	hypothetical protein NEMVEDRAFT_v1g144234 [Nematostella vectensis] >gi|156207765|gb|EDO29531.1| predicted protein [Nematostella vectensis]	gi|125629727|emb|CT005230.3|	161	2e-36	Mouse DNA sequence from clone CH25-577N17 on chromosome 11, complete sequence	--	--	--	--	--	--	--	--	--	--	--	--	--	--	-	-	-	--
Unigene12166_All	423	0	78	0.0000	13.4684	13.7172908532769	Up	3.45338e-27	2.15098518706697e-26	--	--	--	--	gi|121699722|ref|NG_005838.1|	807	0.0	Mus musculus immunoglobulin heavy chain complex (Igh) on chromosome 12	--	--	--	--	--	--	--	--	--	--	--	--	--	--	-	-	-	--
Unigene12067_All	551	0	101	0.0000	13.3884	13.7086959391669	Up	5.57886e-35	4.15552178585086e-34	--	--	--	--	gi|354798984|gb|JN963485.1|	1092	0.0	Mus musculus targeted non-conditional, lacZ-tagged mutant allele Grb7:tm1e(EUCOMM)Wtsi; transgenic	--	--	--	--	--	--	--	--	--	--	--	--	--	--	-	-	-	--
Unigene11920_All	513	0	94	0.0000	13.3835	13.7081678327733	Up	1.311996e-32	9.31926494246353e-32	--	--	--	--	gi|20068686|emb|AL663057.7|	1017	0.0	Mouse DNA sequence from clone RP23-7J19 on chromosome 11, complete sequence	--	--	--	--	--	--	--	--	--	--	--	--	--	--	-	-	-	--
Unigene12292_All	313	0	57	0.0000	13.3012	13.6992687873776	Up	4.4916e-20	2.2362963305879e-19	gi|355561564|gb|EHH18196.1|	67.8	1e-10	hypothetical protein EGK_14749, partial [Macaca mulatta]	gi|354792951|gb|JN957452.1|	620	1e-175	Mus musculus targeted KO-first, conditional ready, lacZ-tagged mutant allele Ppt2:tm1a(KOMP)Ucd tm1a(KOMP)Wtsi tm2a(KOMP)Wtsi; transgenic	--	--	--	--	--	--	--	--	--	--	--	--	--	--	-	-	-	--
Unigene12976_All	222	0	40	0.0000	13.1603	13.6839047564326	Up	2.57918e-14	1.00387022624334e-13	--	--	--	--	gi|344925855|ref|NM_011221.3|	428	1e-117	Mus musculus purine rich element binding protein B (Purb), mRNA	--	--	--	--	--	--	--	--	--	--	--	--	--	--	-	-	-	--
Unigene11896_All	284	0	51	0.0000	13.1163	13.6790731845299	Up	4.84194e-18	2.2343150610687e-17	--	--	--	--	gi|356582267|ref|NM_001252202.1|	529	1e-147	Mus musculus mitogen-activated protein kinase kinase kinase kinase 4 (Map4k4), transcript variant 4, mRNA	--	--	--	--	--	--	--	--	--	--	--	--	--	--	-	-	-	--
Unigene12119_All	362	0	65	0.0000	13.1149	13.678919186767	Up	8.7548e-23	4.79537639118888e-22	gi|148691168|gb|EDL23115.1|	53.1	4e-06	mCG145372 [Mus musculus]	gi|20068686|emb|AL663057.7|	718	0.0	Mouse DNA sequence from clone RP23-7J19 on chromosome 11, complete sequence	--	--	--	--	--	--	--	--	--	--	--	--	--	--	-	-	-	--
Unigene11937_All	715	0	128	0.0000	13.0757	13.6746005619296	Up	3.97898e-44	3.51491604383976e-43	--	--	--	--	gi|71143342|gb|AC158749.5|	1417	0.0	Mus musculus chromosome 7, clone RP23-285C18, complete sequence	--	--	--	--	--	--	--	--	--	--	--	--	--	--	-	-	-	--
Unigene11899_All	369	0	66	0.0000	13.0640	13.6733090755617	Up	4.01308e-23	2.22384381033665e-22	--	--	--	--	gi|22204336|emb|AL670464.12|	731	0.0	Mouse DNA sequence from clone RP23-12I24 on chromosome 4, complete sequence	--	--	--	--	--	--	--	--	--	--	--	--	--	--	-	-	-	--
Unigene12486_All	988	0	176	0.0000	13.0112	13.6674664049574	Up	2.18192e-60	2.45508013863928e-59	--	--	--	--	gi|53374810|gb|AC115896.9|	1959	0.0	Mus musculus chromosome 1, clone RP24-443M8, complete sequence	--	--	--	--	--	--	--	--	--	--	--	--	--	--	-	-	-	--
Unigene11912_All	590	0	105	0.0000	12.9986	13.6660686272784	Up	2.46302e-36	1.88467796202532e-35	gi|148702912|gb|EDL34859.1|	63.2	8e-09	mCG144906 [Mus musculus]	gi|354799904|gb|JN964405.1|	1170	0.0	Mus musculus targeted KO-first, conditional ready, lacZ-tagged mutant allele Srgn:tm1a(EUCOMM)Hmgu; transgenic	--	--	--	--	--	--	--	--	--	--	--	--	--	--	-	-	-	--
Unigene12546_All	287	0	51	0.0000	12.9792	13.663913842116	Up	4.84194e-18	2.23372708342105e-17	--	--	--	--	gi|354799479|gb|JN963980.1|	569	1e-159	Mus musculus targeted non-conditional, lacZ-tagged mutant allele Stx1b:tm1e(EUCOMM)Hmgu; transgenic	--	--	--	--	--	--	--	--	--	--	--	--	--	--	-	-	-	--
Unigene12016_All	232	0	41	0.0000	12.9079	13.6559666856925	Up	1.18226e-14	4.67266574907e-14	--	--	--	--	gi|298676497|ref|NM_001190409.1|	460	1e-126	Mus musculus magnesium transporter 1 (Magt1), transcript variant 1, mRNA	--	--	--	--	--	--	--	--	--	--	--	--	--	--	-	-	-	--
Unigene13000_All	464	0	82	0.0000	12.9079	13.6559666856925	Up	1.524634e-28	9.8118929284141e-28	gi|409023|gb|AAA03432.1|	54.3	2e-06	protein tyrosine phosphatase [Rattus norvegicus]	gi|31126889|gb|AC122252.4|	904	0.0	Mus musculus BAC clone RP23-170E7 from chromosome 17, complete sequence	sp|Q64623|DUS1_RAT	54.3	1e-07	Dual specificity protein phosphatase 1 OS=Rattus norvegicus GN=Dusp1 PE=1 SV=1	--	--	--	--	--	K04459	3e-07	54.3	rno:114856	dual specificity phosphatase [EC:3.1.3.16 3.1.3.48]	-	-	-	--
Unigene12125_All	483	0	85	0.0000	12.8538	13.649907309452	Up	1.468444e-29	9.70318791632115e-29	--	--	--	--	gi|354799207|gb|JN963708.1|	957	0.0	Mus musculus targeted non-conditional, lacZ-tagged mutant allele H2-Eb1:tm1e(KOMP)Wtsi; transgenic	--	--	--	--	--	--	--	--	--	--	--	--	--	--	-	-	-	--
Unigene13049_All	1089	0	191	0.0000	12.8105	13.6450391654119	Up	1.808404e-65	2.16545261762295e-64	gi|262527254|ref|NP_081260.1|	740.7	0.0	histone-lysine N-methyltransferase MLL5 [Mus musculus] >gi|190359872|sp|Q3UG20.2|MLL5_MOUSE RecName: Full=Histone-lysine N-methyltransferase MLL5; AltName: Full=Myeloid/lymphoid or mixed-lineage leukemia protein 5 homolog	gi|262527253|ref|NM_026984.1|	2151	0.0	Mus musculus myeloid/lymphoid or mixed-lineage leukemia 5 (Mll5), mRNA	sp|Q3UG20|MLL5_MOUSE	740	0.0	Histone-lysine N-methyltransferase MLL5 OS=Mus musculus GN=Mll5 PE=1 SV=2	--	--	--	--	--	K09189	0.0	740	mmu:69188	histone-lysine N-methyltransferase MLL5 [EC:2.1.1.43]	GO:0048384//retinoic acid receptor signaling pathway;GO:0042119//neutrophil activation;GO:0002446//neutrophil mediated immunity;GO:0007050//cell cycle arrest;GO:0006306//DNA methylation;GO:0071300//cellular response to retinoic acid;GO:0030218//erythrocyte differentiation;GO:0051568//histone H3-K4 methylation;GO:0030854//positive regulation of granulocyte differentiation;GO:0045893//positive regu…	GO:0008270//zinc ion binding;GO:0003713//transcription coactivator activity;GO:0042800//histone methyltransferase activity (H3-K4 specific);GO:0019899//enzyme binding	GO:0016607//nuclear speck;GO:0070688//MLL5-L complex	--
Unigene13384_All	200	0	35	0.0000	12.7820	13.6418259720418	Up	1.27447e-12	4.50900026942482e-12	--	--	--	--	gi|354798984|gb|JN963485.1|	396	1e-107	Mus musculus targeted non-conditional, lacZ-tagged mutant allele Grb7:tm1e(EUCOMM)Wtsi; transgenic	--	--	--	--	--	--	--	--	--	--	--	--	--	--	-	-	-	--
Unigene13037_All	350	0	61	0.0000	12.7298	13.6359221325456	Up	1.983006e-21	1.03662104317877e-20	--	--	--	--	gi|34850148|emb|AL845457.16|	678	0.0	Mouse DNA sequence from clone RP23-34E24 on chromosome 2, complete sequence	--	--	--	--	--	--	--	--	--	--	--	--	--	--	-	-	-	--
Unigene13097_All	264	0	46	0.0000	12.7266	13.6355594242165	Up	2.39258e-16	1.02738821041029e-15	--	--	--	--	gi|354798683|gb|JN963184.1|	523	1e-145	Mus musculus targeted non-conditional, lacZ-tagged mutant allele Nodal:tm1e(EUCOMM)Wtsi; transgenic	--	--	--	--	--	--	--	--	--	--	--	--	--	--	-	-	-	--
Unigene12320_All	333	0	58	0.0000	12.7217	13.6350038503048	Up	2.05888e-20	1.0380556755824e-19	gi|204131|gb|AAA41154.1|	60.1	3e-08	ferritin light chain subunit [Rattus norvegicus]	gi|354791507|gb|JN956008.1|	660	0.0	Mus musculus targeted non-conditional, lacZ-tagged mutant allele Bax:tm1e(EUCOMM)Wtsi; transgenic	sp|P49945|FRIL2_MOUSE	60.1	1e-09	Ferritin light chain 2 OS=Mus musculus GN=Ftl2 PE=2 SV=2	--	--	--	--	--	K13625	4e-09	60.1	mmu:100862446	ferritin light chain	-	-	-	--
Unigene12960_All	1068	0	186	0.0000	12.7204	13.634856417227	Up	8.936e-64	1.04784313043478e-62	--	--	--	--	gi|354798552|gb|JN963053.1|	2117	0.0	Mus musculus targeted non-conditional, lacZ-tagged mutant allele Ctla4:tm2e(EUCOMM)Hmgu; transgenic	--	--	--	--	--	--	--	--	--	--	--	--	--	--	-	-	-	--
Unigene12417_All	270	0	47	0.0000	12.7144	13.6341757615579	Up	1.096722e-16	4.7826082141791e-16	gi|344244034|gb|EGW00138.1|	57.8	1e-07	hypothetical protein I79_018812 [Cricetulus griseus]	gi|55416049|gb|AC120871.12|	490	1e-135	Mus musculus chromosome 16, clone RP23-121E8, complete sequence	sp|Q62940|NEDD4_RAT	54.3	6e-08	E3 ubiquitin-protein ligase NEDD4 OS=Rattus norvegicus GN=Nedd4 PE=1 SV=1	--	--	--	--	--	K10591	2e-07	54.3	rno:25489	E3 ubiquitin-protein ligase NEDD4 [EC:6.3.2.19]	-	-	-	--
CL1085.Contig2_All	1409	0	244	0.0000	12.6485	13.6266786837675	Up	2.00684e-83	2.86606180203666e-82	gi|53829253|gb|AAU94581.1|	75.9	6e-12	MHC class II antigen, partial [Mus musculus] >gi|53829259|gb|AAU94584.1| MHC class II antigen, partial [Mus musculus] >gi|53829275|gb|AAU94592.1| MHC class II antigen, partial [Mus musculus] >gi|53829281|gb|AAU94595.1| MHC class II antigen, partial [Mus musculus]	gi|166788426|emb|CU424424.15|	2099	0.0	Mouse DNA sequence from clone CH29-525B18 on chromosome 17, complete sequence	sp|P01921|HB2D_MOUSE	69.7	1e-11	H-2 class II histocompatibility antigen, A-D beta chain OS=Mus musculus GN=H2-Ab1 PE=1 SV=1	--	--	--	--	--	K06752	2e-09	64.3	ptr:100616520	major histocompatibility complex, class II	GO:0002344//B cell affinity maturation;GO:0046635//positive regulation of alpha-beta T cell activation;GO:0002455//humoral immune response mediated by circulating immunoglobulin;GO:0042130//negative regulation of T cell proliferation;GO:0019886//antigen processing and presentation of exogenous peptide antigen via MHC class II;GO:0002579//positive regulation of antigen processing and presentation;…	GO:0015643//toxic substance binding;GO:0046982//protein heterodimerization activity;GO:0070491//repressing transcription factor binding;GO:0031625//ubiquitin protein ligase binding;GO:0042605//peptide antigen binding	GO:0042613//MHC class II protein complex;GO:0016021//integral to membrane;GO:0005794//Golgi apparatus;GO:0009897//external side of plasma membrane;GO:0005771//multivesicular body;GO:0005769//early endosome	--
Unigene11891_All	286	0	49	0.0000	12.5138	13.6112323312186	Up	2.3044e-17	1.03317862404092e-16	--	--	--	--	gi|354784157|gb|JN948658.1|	567	1e-158	Mus musculus targeted non-conditional, lacZ-tagged mutant allele Prf1:tm1e(EUCOMM)Hmgu; transgenic	--	--	--	--	--	--	--	--	--	--	--	--	--	--	-	-	-	--
Unigene13078_All	292	0	50	0.0000	12.5068	13.6104250871437	Up	1.056302e-17	4.80101172180451e-17	--	--	--	--	gi|158037406|ref|NG_006980.1|	579	1e-162	Mus musculus T cell receptor beta chain (Tcrb) on chromosome 6	--	--	--	--	--	--	--	--	--	--	--	--	--	--	-	-	-	--
Unigene13190_All	311	0	53	0.0000	12.4473	13.6035452142885	Up	1.017372e-18	4.81637586983527e-18	--	--	--	--	gi|354784983|gb|JN949484.1|	617	1e-173	Mus musculus targeted KO-first, conditional ready, lacZ-tagged mutant allele Arhgef1:tm1a(EUCOMM)Wtsi; transgenic	--	--	--	--	--	--	--	--	--	--	--	--	--	--	-	-	-	--
Unigene11871_All	448	0	75	0.0000	12.2277	13.5778654415794	Up	3.58552e-26	2.17306684044944e-25	gi|355749799|gb|EHH54137.1|	53.5	3e-06	hypothetical protein EGM_14908, partial [Macaca fascicularis]	gi|354798984|gb|JN963485.1|	868	0.0	Mus musculus targeted non-conditional, lacZ-tagged mutant allele Grb7:tm1e(EUCOMM)Wtsi; transgenic	sp|Q8MP30|Y7791_DICDI	47.8	9e-06	Uncharacterized histidine-rich protein DDB_G0274557 OS=Dictyostelium discoideum GN=DDB_G0274557 PE=4 SV=1	--	--	--	--	--	K09381	2e-06	51.2	dan:Dana_GF23439	paired box protein 3/7	GO:0007229//integrin-mediated signaling pathway;GO:0006810//transport	GO:0005509//calcium ion binding;GO:0005544//calcium-dependent phospholipid binding;GO:0005215//transporter activity	GO:0005622//intracellular	--
Unigene12031_All	317	0	53	0.0000	12.2117	13.5759764325241	Up	1.017372e-18	4.81572562332928e-18	gi|354499405|ref|XP_003511799.1|	233.0	3e-60	PREDICTED: hypothetical protein LOC100754050 [Cricetulus griseus]	gi|410050225|ref|XM_001144050.3|	535	1e-149	PREDICTED: Pan troglodytes fibrosin (FBRS), mRNA	sp|Q8WXX7|AUTS2_HUMAN	102	1e-22	Autism susceptibility gene 2 protein OS=Homo sapiens GN=AUTS2 PE=1 SV=1	--	--	--	--	--	K13219	7e-06	49.3	cfa:100688260	splicing factor, proline- and glutamine-rich	-	-	-	--
Unigene12999_All	367	0	61	0.0000	12.1401	13.5674926849083	Up	1.983006e-21	1.03631201916828e-20	gi|148675158|gb|EDL07105.1|	183.7	2e-45	mCG1028373 [Mus musculus]	gi|71143342|gb|AC158749.5|	710	0.0	Mus musculus chromosome 7, clone RP23-285C18, complete sequence	--	--	--	--	--	--	--	--	--	--	--	--	--	--	-	-	-	--
Unigene12842_All	338	0	56	0.0000	12.1013	13.5628744190171	Up	9.79876e-20	4.81573204878049e-19	gi|122441|sp|P01942.2|HBA_MOUSE	39.7	6e-13	RecName: Full=Hemoglobin subunit alpha; AltName: Full=Alpha-globin; AltName: Full=Hemoglobin alpha chain >gi|49900|emb|CAA24095.1| alpha-globin [Mus musculus] >gi|156257691|gb|ABU63213.1| alpha-globin [Mus musculus] >gi|156257695|gb|ABU63215.1| alpha-globin [Mus musculus] >gi|156257701|gb|ABU63218.1| alpha-globin [Mus musculus] >gi|156257705|gb|ABU63220.1| alpha-globin [Mus musculus] >gi|15625771…	gi|156148252|gb|EF605472.1|	537	1e-149	Mus musculus isolate Lima_127 alpha-globin gene, complete cds	sp|P01942|HBA_MOUSE	56.6	2e-14	Hemoglobin subunit alpha OS=Mus musculus GN=Hba PE=1 SV=2	--	--	--	--	--	K13822	6e-14	56.6	mmu:110257	hemoglobin subunit alpha	-	-	-	--
Unigene12026_All	338	0	56	0.0000	12.1013	13.5628744190171	Up	9.79876e-20	4.81370778142076e-19	gi|380877124|sp|E9Q555.1|RN213_MOUSE	234.2	1e-60	RecName: Full=E3 ubiquitin-protein ligase RNF213	gi|407261957|ref|XM_001476651.3|	670	0.0	PREDICTED: Mus musculus ring finger protein 213 (Rnf213), mRNA >gi|407263730|ref|XM_001477846.3| PREDICTED: Mus musculus ring finger protein 213 (Rnf213), mRNA	sp|E9Q555|RN213_MOUSE	234	4e-62	E3 ubiquitin-protein ligase RNF213 OS=Mus musculus GN=Rnf213 PE=2 SV=1	--	--	--	--	--	--	--	--	--	--	GO:0006200//ATP catabolic process;GO:0051865//protein autoubiquitination	GO:0005488//binding;GO:0004842//ubiquitin-protein ligase activity;GO:0016887//ATPase activity	GO:0005737//cytoplasm	--
Unigene12860_All	284	0	47	0.0000	12.0876	13.5612402046317	Up	1.096722e-16	4.7778541304672e-16	gi|1332384|gb|AAB00991.1|	33.9	2e-36	cytochrome c oxidase subunit I [Rattus norvegicus]	gi|466416905|gb|GACT010866966.1|	509	1e-141	TSA: Anolis carolinensis k36:6637202 transcribed RNA sequence	sp|P05503|COX1_RAT	140	8e-38	Cytochrome c oxidase subunit 1 OS=Rattus norvegicus GN=Mtco1 PE=2 SV=2	AGc1399	109	3e-27	COG0843	Heme/copper-type cytochrome/quinol oxidases, subunit 1	K02256	5e-37	140	rno:26195	cytochrome c oxidase subunit 1 [EC:1.9.3.1]	GO:0015992//proton transport;GO:0042127//regulation of cell proliferation;GO:0007613//memory;GO:0007612//learning;GO:0019371//cyclooxygenase pathway;GO:0045907//positive regulation of vasoconstriction;GO:0032811//negative regulation of epinephrine secretion;GO:0006119//oxidative phosphorylation;GO:0022900//electron transport chain;GO:0045987//positive regulation of smooth muscle contraction;GO:00…	GO:0004129//cytochrome-c oxidase activity;GO:0020037//heme binding;GO:0009055//electron carrier activity;GO:0016702//oxidoreductase activity, acting on single donors with incorporation of molecular oxygen, incorporation of two atoms of oxygen;GO:0004601//peroxidase activity;GO:0005506//iron ion binding;GO:0004666//prostaglandin-endoperoxide synthase activity;GO:0008289//lipid binding	GO:0001750//photoreceptor outer segment;GO:0005743//mitochondrial inner membrane;GO:0016021//integral to membrane;GO:0070469//respiratory chain;GO:0005635//nuclear envelope;GO:0005783//endoplasmic reticulum	--
Unigene13047_All	539	0	89	0.0000	12.0604	13.5579901365757	Up	6.48306e-31	4.43517203239024e-30	--	--	--	--	gi|354794914|gb|JN959415.1|	1068	0.0	Mus musculus targeted non-conditional, lacZ-tagged mutant allele 1700008O03Rik:tm1e(KOMP)Wtsi; transgenic	--	--	--	--	--	--	--	--	--	--	--	--	--	--	-	-	-	--
Unigene13170_All	297	0	49	0.0000	12.0504	13.5567934155017	Up	2.3044e-17	1.03383964683301e-16	gi|380877124|sp|E9Q555.1|RN213_MOUSE	201.8	8e-51	RecName: Full=E3 ubiquitin-protein ligase RNF213	gi|407261957|ref|XM_001476651.3|	589	1e-165	PREDICTED: Mus musculus ring finger protein 213 (Rnf213), mRNA >gi|407263730|ref|XM_001477846.3| PREDICTED: Mus musculus ring finger protein 213 (Rnf213), mRNA	sp|E9Q555|RN213_MOUSE	201	2e-52	E3 ubiquitin-protein ligase RNF213 OS=Mus musculus GN=Rnf213 PE=2 SV=1	--	--	--	--	--	--	--	--	--	--	-	-	-	--
CL1608.Contig1_All	431	0	71	0.0000	12.0321	13.5546008421119	Up	8.12138e-25	4.7465194895816e-24	gi|148665825|gb|EDK98241.1|	102.8	5e-21	mCG127693 [Mus musculus]	gi|19909461|gb|AC098709.3|	827	0.0	Mus musculus BAC clone RP23-1K14 from 1, complete sequence	sp|Q3TTL0|CC038_MOUSE	86.7	2e-17	Uncharacterized protein C3orf38 homolog OS=Mus musculus PE=2 SV=1	--	--	--	--	--	--	--	--	--	--	GO:0006915//apoptotic process	-	-	--
Unigene12167_All	620	0	102	0.0000	12.0162	13.5526931102146	Up	2.55728e-35	1.91501055275523e-34	gi|344244219|gb|EGW00323.1|	42.4	1e-21	hypothetical protein I79_012915 [Cricetulus griseus]	gi|254750620|ref|NM_021366.3|	1229	0.0	Mus musculus Kruppel-like factor 13 (Klf13), mRNA	--	--	--	--	--	--	--	--	--	--	--	--	--	--	-	-	-	--
Unigene13018_All	432	0	71	0.0000	12.0042	13.5512516403031	Up	8.12138e-25	4.74335672463768e-24	--	--	--	--	gi|354792338|gb|JN956839.1|	856	0.0	Mus musculus targeted non-conditional, lacZ-tagged mutant allele Irg1:tm1e(KOMP)Wtsi; transgenic	--	--	--	--	--	--	--	--	--	--	--	--	--	--	-	-	-	--
Unigene13110_All	207	0	34	0.0000	11.9969	13.5503740410161	Up	2.78034e-12	9.64304092788604e-12	--	--	--	--	gi|354784130|gb|JN948631.1|	337	1e-89	Mus musculus targeted non-conditional, lacZ-tagged mutant allele Gpr132:tm1e(EUCOMM)Wtsi; transgenic	--	--	--	--	--	--	--	--	--	--	--	--	--	--	-	-	-	--
Unigene12239_All	256	0	42	0.0000	11.9831	13.5487135577999	Up	5.4193e-15	2.18071935383909e-14	--	--	--	--	gi|153792935|gb|AC167249.3|	507	1e-141	Mus musculus BAC clone RP23-41C8 from chromosome 17, complete sequence	--	--	--	--	--	--	--	--	--	--	--	--	--	--	-	-	-	--
Unigene12452_All	244	0	40	0.0000	11.9738	13.5475934575738	Up	2.57918e-14	1.00442774608464e-13	--	--	--	--	gi|354798552|gb|JN963053.1|	484	1e-133	Mus musculus targeted non-conditional, lacZ-tagged mutant allele Ctla4:tm2e(EUCOMM)Hmgu; transgenic	--	--	--	--	--	--	--	--	--	--	--	--	--	--	-	-	-	--
Unigene12941_All	2237	0	366	0.0000	11.9502	13.5447471430771	Up	9.38948e-125	1.87580944888889e-123	gi|380877124|sp|E9Q555.1|RN213_MOUSE	1476.5	0.0	RecName: Full=E3 ubiquitin-protein ligase RNF213	gi|407261957|ref|XM_001476651.3|	2886	0.0	PREDICTED: Mus musculus ring finger protein 213 (Rnf213), mRNA >gi|407263730|ref|XM_001477846.3| PREDICTED: Mus musculus ring finger protein 213 (Rnf213), mRNA	sp|E9Q555|RN213_MOUSE	1476	0.0	E3 ubiquitin-protein ligase RNF213 OS=Mus musculus GN=Rnf213 PE=2 SV=1	--	--	--	--	--	--	--	--	--	--	GO:0006200//ATP catabolic process;GO:0051865//protein autoubiquitination	GO:0008270//zinc ion binding;GO:0004842//ubiquitin-protein ligase activity;GO:0005524//ATP binding;GO:0016887//ATPase activity	GO:0005737//cytoplasm	--
Unigene12219_All	331	0	54	0.0000	11.9159	13.5406003009896	Up	4.66348e-19	2.23705393733753e-18	--	--	--	--	gi|56382153|gb|AC110909.10|	656	0.0	Mus musculus chromosome 7, clone RP24-186G5, complete sequence	--	--	--	--	--	--	--	--	--	--	--	--	--	--	-	-	-	--
Unigene11859_All	325	0	53	0.0000	11.9111	13.5400190329919	Up	1.017372e-18	4.8137759368421e-18	--	--	--	--	gi|166788426|emb|CU424424.15|	644	0.0	Mouse DNA sequence from clone CH29-525B18 on chromosome 17, complete sequence	--	--	--	--	--	--	--	--	--	--	--	--	--	--	-	-	-	--
Unigene12196_All	573	0	93	0.0000	11.8546	13.5331593635206	Up	2.86222e-32	2.01956722519622e-31	gi|199521|gb|AAA39646.1|	54.7	2e-06	MHC class II H2-IE-beta, partial [Mus musculus]	gi|354799207|gb|JN963708.1|	1136	0.0	Mus musculus targeted non-conditional, lacZ-tagged mutant allele H2-Eb1:tm1e(KOMP)Wtsi; transgenic	sp|P18468|HB2I_MOUSE	52.4	6e-07	H-2 class II histocompatibility antigen, I-A beta chain OS=Mus musculus GN=H2-Eb1 PE=1 SV=1	--	--	--	--	--	K06752	2e-06	52.4	mmu:14969	major histocompatibility complex, class II	-	-	-	--
Unigene13159_All	228	0	37	0.0000	11.8530	13.5329646316988	Up	2.67788e-13	9.87579159356264e-13	--	--	--	--	gi|160707972|ref|NM_009970.2|	392	1e-106	Mus musculus colony stimulating factor 2 receptor, alpha, low-affinity (granulocyte-macrophage) (Csf2ra), mRNA	--	--	--	--	--	--	--	--	--	--	--	--	--	--	-	-	-	--
Unigene13342_All	228	0	37	0.0000	11.8530	13.5329646316988	Up	2.67788e-13	9.86437809203614e-13	--	--	--	--	gi|54261874|gb|AC112970.18|	416	1e-113	Mus musculus chromosome 17, clone RP24-443D19, complete sequence	--	--	--	--	--	--	--	--	--	--	--	--	--	--	-	-	-	--
Unigene13042_All	315	0	51	0.0000	11.8255	13.529613563729	Up	4.84194e-18	2.23284569696173e-17	--	--	--	--	gi|66793676|gb|AC160090.4|	569	1e-159	Mus musculus 6 BAC RP23-322E20 (Roswell Park Cancer Institute (C57BL/6J Female) Mouse BAC Library) complete sequence	--	--	--	--	--	--	--	--	--	--	--	--	--	--	-	-	-	--
Unigene12638_All	414	0	67	0.0000	11.8205	13.5290034414832	Up	1.839532e-23	1.03127328832747e-22	--	--	--	--	gi|354799207|gb|JN963708.1|	813	0.0	Mus musculus targeted non-conditional, lacZ-tagged mutant allele H2-Eb1:tm1e(KOMP)Wtsi; transgenic	--	--	--	--	--	--	--	--	--	--	--	--	--	--	-	-	-	--
Unigene13064_All	272	0	44	0.0000	11.8153	13.5283686405174	Up	1.138688e-15	4.73926162962963e-15	gi|148675817|gb|EDL07764.1|	65.1	8e-31	mCG20690 [Mus musculus]	gi|354796660|gb|JN961161.1|	355	7e-95	Mus musculus targeted non-conditional, lacZ-tagged mutant allele Mrpl22:tm1e(KOMP)Ucd; transgenic	--	--	--	--	--	--	--	--	--	--	--	--	--	--	-	-	-	--
Unigene12737_All	1384	0	223	0.0000	11.7687	13.522667345029	Up	2.6102e-76	3.48235244292237e-75	--	--	--	--	gi|166788426|emb|CU424424.15|	2577	0.0	Mouse DNA sequence from clone CH29-525B18 on chromosome 17, complete sequence	--	--	--	--	--	--	--	--	--	--	--	--	--	--	-	-	-	--
Unigene11490_All	267	0	43	0.0000	11.7630	13.5219684272377	Up	2.48412e-15	1.01723582480729e-14	gi|148701485|gb|EDL33432.1|	79.0	7e-14	mCG140321 [Mus musculus]	gi|71143342|gb|AC158749.5|	529	1e-147	Mus musculus chromosome 7, clone RP23-285C18, complete sequence	--	--	--	--	--	--	--	--	--	--	--	--	--	--	-	-	-	--
Unigene12272_All	442	0	71	0.0000	11.7327	13.5182474328454	Up	8.12138e-25	4.745728403e-24	--	--	--	--	gi|46559520|gb|AC147246.3|	757	0.0	Mus musculus BAC clone RP23-465M17 from chromosome 7, complete sequence	--	--	--	--	--	--	--	--	--	--	--	--	--	--	-	-	-	--
Unigene12425_All	293	0	47	0.0000	11.7163	13.5162294190684	Up	1.096722e-16	4.78141880651579e-16	--	--	--	--	gi|15990566|gb|AE007512.1|	573	1e-160	Mus musculus T-cell receptor alpha/delta locus, complete sequence	--	--	--	--	--	--	--	--	--	--	--	--	--	--	-	-	-	--
Unigene13326_All	319	0	51	0.0000	11.6772	13.511406760755	Up	4.84194e-18	2.23225849230769e-17	--	--	--	--	gi|27501711|gb|AY180177.1|	632	1e-178	Mus musculus KIS kinase (Kis) gene, exons 1 through 8 and complete cds	--	--	--	--	--	--	--	--	--	--	--	--	--	--	-	-	-	--
Unigene12194_All	263	0	42	0.0000	11.6642	13.5097997416841	Up	5.4193e-15	2.1817209472959e-14	--	--	--	--	gi|354799479|gb|JN963980.1|	521	1e-145	Mus musculus targeted non-conditional, lacZ-tagged mutant allele Stx1b:tm1e(EUCOMM)Hmgu; transgenic	--	--	--	--	--	--	--	--	--	--	--	--	--	--	-	-	-	--
Unigene11925_All	314	0	50	0.0000	11.6306	13.5056379041075	Up	1.056302e-17	4.80225679745851e-17	gi|426387854|ref|XP_004060377.1|	58.9	8e-08	PREDICTED: ubiquitin-60S ribosomal protein L40 isoform 5 [Gorilla gorilla gorilla]	gi|354793648|gb|JN958149.1|	462	1e-127	Mus musculus targeted non-conditional, lacZ-tagged mutant allele 2810422J05Rik:tm1e(EUCOMM)Hmgu; transgenic	sp|P62972|UBIQP_XENLA	48.5	3e-06	Polyubiquitin (Fragment) OS=Xenopus laevis PE=1 SV=2	--	--	--	--	--	K02927	1e-07	55.5	ptr:735674	large subunit ribosomal protein L40e	-	-	-	--
Unigene12173_All	245	0	39	0.0000	11.6268	13.5051664635162	Up	5.62668e-14	2.14805125740418e-13	--	--	--	--	gi|354788522|gb|JN953023.1|	486	1e-134	Mus musculus targeted non-conditional, lacZ-tagged mutant allele Sqstm1:tm1e(KOMP)Wtsi; transgenic	--	--	--	--	--	--	--	--	--	--	--	--	--	--	-	-	-	--
Unigene13166_All	220	0	35	0.0000	11.6200	13.5043224482919	Up	1.27447e-12	4.51446682865225e-12	--	--	--	--	gi|103472138|gb|AC158114.8|	436	1e-119	Mus musculus chromosome 5, clone RP23-371A16, complete sequence	--	--	--	--	--	--	--	--	--	--	--	--	--	--	-	-	-	--
Unigene13207_All	366	0	58	0.0000	11.5746	13.4986747166213	Up	2.05888e-20	1.03760804484692e-19	--	--	--	--	gi|52627319|gb|AC119877.9|	726	0.0	Mus musculus chromosome 3, clone RP24-324H23, complete sequence	--	--	--	--	--	--	--	--	--	--	--	--	--	--	-	-	-	--
Unigene12226_All	329	0	52	0.0000	11.5443	13.4948930760789	Up	2.21946e-18	1.03782991544412e-17	--	--	--	--	gi|354799479|gb|JN963980.1|	652	0.0	Mus musculus targeted non-conditional, lacZ-tagged mutant allele Stx1b:tm1e(EUCOMM)Hmgu; transgenic	--	--	--	--	--	--	--	--	--	--	--	--	--	--	-	-	-	--
Unigene13015_All	367	0	58	0.0000	11.5431	13.4947431038819	Up	2.05888e-20	1.03850369270609e-19	--	--	--	--	gi|354792678|gb|JN957179.1|	716	0.0	Mus musculus targeted non-conditional, lacZ-tagged mutant allele Zfand5:tm1e(EUCOMM)Hmgu; transgenic	--	--	--	--	--	--	--	--	--	--	--	--	--	--	-	-	-	--
Unigene12592_All	418	0	66	0.0000	11.5326	13.4934301817192	Up	4.01308e-23	2.22560262385321e-22	--	--	--	--	gi|100818177|ref|NM_001001984.2|	759	0.0	Mus musculus lysine (K)-specific demethylase 2A (Kdm2a), mRNA	--	--	--	--	--	--	--	--	--	--	--	--	--	--	-	-	-	--
Unigene12020_All	204	0	32	0.0000	11.4572	13.4839668896406	Up	1.323238e-11	4.418480716e-11	gi|344256188|gb|EGW12292.1|	61.6	1e-08	hypothetical protein I79_012506 [Cricetulus griseus]	gi|354787971|gb|JN952472.1|	404	1e-110	Mus musculus targeted KO-first, conditional ready, lacZ-tagged mutant allele Ewsr1:tm1a(EUCOMM)Wtsi; transgenic	--	--	--	--	--	--	--	--	--	--	--	--	--	--	-	-	-	--
Unigene13104_All	307	0	48	0.0000	11.4199	13.4792623971385	Up	5.0272e-17	2.2277383619818e-16	--	--	--	--	gi|53374810|gb|AC115896.9|	609	1e-171	Mus musculus chromosome 1, clone RP24-443M8, complete sequence	--	--	--	--	--	--	--	--	--	--	--	--	--	--	-	-	-	--
Unigene12660_All	385	0	60	0.0000	11.3828	13.4745678624347	Up	4.32608e-21	2.2344827766647e-20	gi|119605885|gb|EAW85479.1|	41.6	5e-12	serine/arginine repetitive matrix 2, isoform CRA_c [Homo sapiens]	gi|354798249|gb|JN962750.1|	737	0.0	Mus musculus targeted deletion, lacZ-tagged mutant allele Prss33:tm1(KOMP)Wtsi; transgenic	--	--	--	--	--	--	--	--	--	--	--	--	--	--	-	-	-	--
Unigene12015_All	238	0	37	0.0000	11.3549	13.4710273801659	Up	2.67788e-13	9.87163817474503e-13	--	--	--	--	gi|225579156|ref|NM_001146007.1|	472	1e-130	Mus musculus tripartite motif-containing 12C (Trim12c), transcript variant 1, mRNA	--	--	--	--	--	--	--	--	--	--	--	--	--	--	-	-	-	--
Unigene13087_All	470	0	73	0.0000	11.3445	13.4697054043009	Up	1.706438e-25	1.0168154778722e-24	gi|471367477|ref|XP_004374268.1|	77.8	1e-13	PREDICTED: probable ATP-dependent RNA helicase DDX5 [Trichechus manatus latirostris]	gi|354796849|gb|JN961350.1|	932	0.0	Mus musculus targeted KO-first, conditional ready, lacZ-tagged mutant allele Polg2:tm1a(EUCOMM)Wtsi; transgenic	sp|Q5R4I9|DDX5_PONAB	77.8	9e-15	Probable ATP-dependent RNA helicase DDX5 OS=Pongo abelii GN=DDX5 PE=2 SV=1	--	--	--	--	--	K12823	3e-14	77.8	oaa:100079853	ATP-dependent RNA helicase DDX5/DBP2 [EC:3.6.4.13]	GO:0000122//negative regulation of transcription from RNA polymerase II promoter;GO:0043517//positive regulation of DNA damage response, signal transduction by p53 class mediator;GO:0045667//regulation of osteoblast differentiation;GO:0000381//regulation of alternative mRNA splicing, via spliceosome;GO:0072332//intrinsic apoptotic signaling pathway by p53 class mediator;GO:0060765//regulation of …	GO:0048306//calcium-dependent protein binding;GO:0036002//pre-mRNA binding;GO:0003713//transcription coactivator activity;GO:0030331//estrogen receptor binding;GO:0019899//enzyme binding;GO:0005516//calmodulin binding;GO:0004004//ATP-dependent RNA helicase activity;GO:0005524//ATP binding;GO:0050681//androgen receptor binding	GO:0005730//nucleolus;GO:0071013//catalytic step 2 spliceosome	--
Unigene13095_All	755	0	117	0.0000	11.3188	13.4664333937425	Up	2.1195e-40	1.75222328460269e-39	--	--	--	--	gi|78190233|gb|AC159266.3|	1338	0.0	Mus musculus BAC clone RP24-64D24 from chromosome 8, complete sequence	--	--	--	--	--	--	--	--	--	--	--	--	--	--	-	-	-	--
Unigene12228_All	311	0	48	0.0000	11.2730	13.4605838799017	Up	5.0272e-17	2.22745683305952e-16	gi|189181672|ref|NP_083608.1|	206.5	3e-52	A kinase (PRKA) anchor protein 13 [Mus musculus]	gi|189181671|ref|NM_029332.1|	617	1e-173	Mus musculus A kinase (PRKA) anchor protein 13 (Akap13), mRNA	sp|Q12802|AKP13_HUMAN	182	1e-46	A-kinase anchor protein 13 OS=Homo sapiens GN=AKAP13 PE=1 SV=2	--	--	--	--	--	--	--	--	--	--	GO:0051168//nuclear export;GO:0045859//regulation of protein kinase activity;GO:0010611//regulation of cardiac muscle hypertrophy;GO:0035023//regulation of Rho protein signal transduction;GO:0008104//protein localization;GO:1900169//regulation of glucocorticoid mediated signaling pathway	GO:0005089//Rho guanyl-nucleotide exchange factor activity;GO:0051018//protein kinase A binding;GO:0032947//protein complex scaffold;GO:0046872//metal ion binding;GO:0005543//phospholipid binding;GO:0017048//Rho GTPase binding	GO:0048471//perinuclear region of cytoplasm	--
Unigene13248_All	344	0	53	0.0000	11.2532	13.458047689229	Up	1.017372e-18	4.81442565690377e-18	--	--	--	--	gi|32964899|gb|AC091518.22|	682	0.0	Mus musculus strain 129/SvJ clone mgs1-257j2 map 10, complete sequence	--	--	--	--	--	--	--	--	--	--	--	--	--	--	-	-	-	--
Unigene11911_All	604	0	93	0.0000	11.2462	13.457149988347	Up	2.86222e-32	2.0203804191665e-31	gi|390354073|ref|XP_003728254.1|	56.6	8e-07	PREDICTED: uncharacterized protein LOC754661 isoform 2 [Strongylocentrotus purpuratus]	gi|79757829|gb|AC166248.20|	1189	0.0	Mus musculus BAC RP23-311A8 (Roswell Park Cancer Institute (C57BL/6J Female) Mouse BAC Library) complete sequence	sp|Q03173|ENAH_MOUSE	50.4	3e-06	Protein enabled homolog OS=Mus musculus GN=Enah PE=1 SV=2	--	--	--	--	--	K09645	6e-07	54.3	mdo:100032586	vitellogenic carboxypeptidase-like protein [EC:3.4.16.-]	-	-	-	--
CL1984.Contig2_All	572	0	88	0.0000	11.2369	13.455956463909	Up	1.414324e-30	9.57844577245509e-30	gi|148709746|gb|EDL41692.1|	23.1	2e-16	mCG148474 [Mus musculus]	gi|34481699|emb|BX323545.11|	634	1e-178	Mouse DNA sequence from clone RP23-358N13 on chromosome 4, complete sequence	--	--	--	--	--	--	--	--	--	--	--	--	--	--	GO:0071277//cellular response to calcium ion;GO:0010745//negative regulation of macrophage derived foam cell differentiation;GO:0045471//response to ethanol;GO:0007568//aging;GO:1900006//positive regulation of dendrite development;GO:0042060//wound healing;GO:0051258//protein polymerization;GO:0001666//response to hypoxia;GO:0006958//complement activation, classical pathway;GO:0010888//negative r…	GO:0015485//cholesterol binding;GO:0030169//low-density lipoprotein particle binding;GO:0042803//protein homodimerization activity	GO:0030426//growth cone;GO:0030175//filopodium;GO:0005615//extracellular space	--
Unigene12098_All	208	0	32	0.0000	11.2369	13.455956463909	Up	1.323238e-11	4.41469669026549e-11	--	--	--	--	gi|354795075|gb|JN959576.1|	412	1e-112	Mus musculus targeted KO-first, conditional ready, lacZ-tagged mutant allele Klf6:tm1a(EUCOMM)Wtsi; transgenic	--	--	--	--	--	--	--	--	--	--	--	--	--	--	-	-	-	--
Unigene12176_All	319	0	49	0.0000	11.2193	13.4536950449763	Up	2.3044e-17	1.03331076096688e-16	--	--	--	--	gi|28208155|emb|AL627228.31|	624	1e-176	Mouse DNA sequence from clone RP23-137L22 on chromosome 4, complete sequence	--	--	--	--	--	--	--	--	--	--	--	--	--	--	-	-	-	--
Unigene12861_All	274	0	42	0.0000	11.1959	13.4506828857076	Up	5.4193e-15	2.18122003558719e-14	gi|354832329|gb|AER42654.1|	132.9	4e-30	cytochrome c oxidase subunit I [Epinephelus coioides]	gi|467652652|gb|GACT010262379.1|	430	1e-117	TSA: Anolis carolinensis k26:17969888 transcribed RNA sequence	sp|Q00527|COX1_PHOVI	128	3e-30	Cytochrome c oxidase subunit 1 OS=Phoca vitulina GN=MT-CO1 PE=3 SV=1	RC0553	92.0	2e-19	COG0843	Heme/copper-type cytochrome/quinol oxidases, subunit 1	K02256	1e-29	128	aml:5179727	cytochrome c oxidase subunit 1 [EC:1.9.3.1]	GO:0009060//aerobic respiration;GO:0006119//oxidative phosphorylation;GO:0022900//electron transport chain	GO:0009055//electron carrier activity;GO:0005506//iron ion binding;GO:0020037//heme binding;GO:0004129//cytochrome-c oxidase activity	GO:0005743//mitochondrial inner membrane;GO:0070469//respiratory chain;GO:0016021//integral to membrane	--
Unigene11886_All	434	0	66	0.0000	11.1075	13.4392465208974	Up	4.01308e-23	2.22595472045562e-22	--	--	--	--	gi|354796326|gb|JN960827.1|	860	0.0	Mus musculus targeted non-conditional, lacZ-tagged mutant allele Mxd4:tm2e(KOMP)Wtsi; transgenic	--	--	--	--	--	--	--	--	--	--	--	--	--	--	-	-	-	--
Unigene12060_All	204	0	31	0.0000	11.0992	13.4381680743567	Up	2.88674e-11	9.41594484510187e-11	--	--	--	--	gi|354799207|gb|JN963708.1|	404	1e-110	Mus musculus targeted non-conditional, lacZ-tagged mutant allele H2-Eb1:tm1e(KOMP)Wtsi; transgenic	--	--	--	--	--	--	--	--	--	--	--	--	--	--	-	-	-	--
Unigene11938_All	345	0	52	0.0000	11.0089	13.4263827027818	Up	2.21946e-18	1.03769151966929e-17	gi|365753639|gb|AEW89632.1|	68.6	1e-10	pol polyprotein [Odocoileus hemionus]	gi|71143342|gb|AC158749.5|	684	0.0	Mus musculus chromosome 7, clone RP23-285C18, complete sequence	--	--	--	--	--	--	--	--	--	K04006	4e-11	66.6	mdo:100020288	decay accelerating factor	-	-	-	--
Unigene13176_All	261	0	39	0.0000	10.9140	13.4138923283726	Up	5.62668e-14	2.14828517347272e-13	--	--	--	--	gi|354795588|gb|JN960089.1|	517	1e-144	Mus musculus targeted KO-first, conditional ready, lacZ-tagged mutant allele Tnfaip3:tm1a(EUCOMM)Hmgu; transgenic	--	--	--	--	--	--	--	--	--	--	--	--	--	--	-	-	-	--
Unigene12161_All	656	0	98	0.0000	10.9114	13.4135485997698	Up	5.79234e-34	4.23447107464554e-33	--	--	--	--	gi|114326531|ref|NM_001017968.2|	1237	0.0	Mus musculus zinc finger, DHHC domain containing 18 (Zdhhc18), mRNA	--	--	--	--	--	--	--	--	--	--	--	--	--	--	-	-	-	--
Unigene11889_All	884	0	132	0.0000	10.9064	13.4128873529593	Up	1.756682e-45	1.5841313683642e-44	--	--	--	--	gi|74834911|emb|CT009708.6|	1752	0.0	Mouse DNA sequence from clone RP23-82F10 on chromosome 9, complete sequence	--	--	--	--	--	--	--	--	--	--	--	--	--	--	-	-	-	--
Unigene13238_All	228	0	34	0.0000	10.8919	13.4109680215272	Up	2.78034e-12	9.63827375321337e-12	gi|148676478|gb|EDL08425.1|	155.6	6e-37	mCG125297 [Mus musculus]	gi|354793229|gb|JN957730.1|	313	2e-82	Mus musculus targeted KO-first, conditional ready, lacZ-tagged mutant allele Urm1:tm1a(EUCOMM)Wtsi; transgenic	--	--	--	--	--	--	--	--	--	--	--	--	--	--	-	-	-	--
Unigene13134_All	396	0	59	0.0000	10.8822	13.4096826280715	Up	9.43764e-21	4.81019183078936e-20	gi|149020674|gb|EDL78479.1|	68.2	1e-10	rCG31698, isoform CRA_a [Rattus norvegicus] >gi|149020675|gb|EDL78480.1| rCG31698, isoform CRA_a [Rattus norvegicus]	gi|354797553|gb|JN962054.1|	785	0.0	Mus musculus targeted KO-first, conditional ready, lacZ-tagged mutant allele Sesn3:tm1a(EUCOMM)Wtsi; transgenic	--	--	--	--	--	--	--	--	--	--	--	--	--	--	-	-	-	--
Unigene11903_All	759	0	113	0.0000	10.8742	13.4086216473167	Up	4.80078e-39	3.86942868e-38	--	--	--	--	gi|354787488|gb|JN951989.1|	1505	0.0	Mus musculus targeted KO-first, conditional ready, lacZ-tagged mutant allele Ddx39b:tm1a(EUCOMM)Wtsi; transgenic	--	--	--	--	--	--	--	--	--	--	--	--	--	--	-	-	-	--
Unigene12587_All	242	0	36	0.0000	10.8654	13.4074536665761	Up	5.84198e-13	2.11531199814107e-12	--	--	--	--	gi|22830456|gb|AC121825.3|	480	1e-132	Mus musculus BAC clone RP23-469H5 from chromosome 3, complete sequence	--	--	--	--	--	--	--	--	--	--	--	--	--	--	-	-	-	--
Unigene13181_All	243	0	36	0.0000	10.8207	13.4015062108642	Up	5.84198e-13	2.11443853391143e-12	--	--	--	--	gi|124301211|ref|NM_029885.1|	482	1e-133	Mus musculus GA repeat binding protein, beta 2 (Gabpb2), transcript variant 1, mRNA	--	--	--	--	--	--	--	--	--	--	--	--	--	--	-	-	-	--
Unigene13273_All	257	0	38	0.0000	10.7997	13.3987036165193	Up	1.2275e-13	4.61180641877411e-13	--	--	--	--	gi|354799449|gb|JN963950.1|	509	1e-141	Mus musculus targeted KO-first, conditional ready, lacZ-tagged mutant allele Nfkbiz:tm1a(EUCOMM)Wtsi; transgenic	--	--	--	--	--	--	--	--	--	--	--	--	--	--	-	-	-	--
Unigene12043_All	251	0	37	0.0000	10.7668	13.3943019098293	Up	2.67788e-13	9.86748824802943e-13	--	--	--	--	gi|83583036|gb|AC133160.4|	498	1e-138	Mus musculus BAC clone RP24-531K24 from chromosome 3, complete sequence	--	--	--	--	--	--	--	--	--	--	--	--	--	--	-	-	-	--
Unigene12210_All	770	0	113	0.0000	10.7188	13.387855780592	Up	4.80078e-39	3.87031840836974e-38	gi|380877124|sp|E9Q555.1|RN213_MOUSE	507.3	3e-142	RecName: Full=E3 ubiquitin-protein ligase RNF213	gi|407261957|ref|XM_001476651.3|	1473	0.0	PREDICTED: Mus musculus ring finger protein 213 (Rnf213), mRNA >gi|407263730|ref|XM_001477846.3| PREDICTED: Mus musculus ring finger protein 213 (Rnf213), mRNA	sp|E9Q555|RN213_MOUSE	507	1e-143	E3 ubiquitin-protein ligase RNF213 OS=Mus musculus GN=Rnf213 PE=2 SV=1	--	--	--	--	--	--	--	--	--	--	-	-	-	--
Unigene13092_All	532	0	78	0.0000	10.7089	13.3865226760664	Up	3.45338e-27	2.15060312930728e-26	--	--	--	--	gi|56787751|gb|AC121136.11|	969	0.0	Mus musculus chromosome 8, clone RP23-339I14, complete sequence	--	--	--	--	--	--	--	--	--	--	--	--	--	--	-	-	-	--
Unigene11895_All	520	0	76	0.0000	10.6751	13.3819619640396	Up	1.643548e-26	1.00671621991614e-25	gi|407262759|ref|XP_003946500.1|	101.7	1e-20	PREDICTED: h-2 class II histocompatibility antigen, A-U beta chain-like [Mus musculus]	gi|166788426|emb|CU424424.15|	959	0.0	Mouse DNA sequence from clone CH29-525B18 on chromosome 17, complete sequence	sp|P06344|HB2U_MOUSE	99.4	4e-21	H-2 class II histocompatibility antigen, A-U beta chain OS=Mus musculus PE=1 SV=1	--	--	--	--	--	K06752	1e-19	96.3	mmu:14961	major histocompatibility complex, class II	GO:0002344//B cell affinity maturation;GO:0046635//positive regulation of alpha-beta T cell activation;GO:0002455//humoral immune response mediated by circulating immunoglobulin;GO:0042130//negative regulation of T cell proliferation;GO:0019886//antigen processing and presentation of exogenous peptide antigen via MHC class II;GO:0002579//positive regulation of antigen processing and presentation;…	GO:0015643//toxic substance binding;GO:0046982//protein heterodimerization activity;GO:0070491//repressing transcription factor binding;GO:0031625//ubiquitin protein ligase binding;GO:0042605//peptide antigen binding	GO:0042613//MHC class II protein complex;GO:0016021//integral to membrane;GO:0005794//Golgi apparatus;GO:0009897//external side of plasma membrane;GO:0005771//multivesicular body;GO:0005769//early endosome	--
Unigene12231_All	425	0	62	0.0000	10.6552	13.3792700525668	Up	9.0898e-22	4.81780011791383e-21	--	--	--	--	gi|354791140|gb|JN955641.1|	831	0.0	Mus musculus targeted non-conditional, lacZ-tagged mutant allele Pcgf2:tm1e(KOMP)Ucd tm1e(KOMP)Wtsi; transgenic	--	--	--	--	--	--	--	--	--	--	--	--	--	--	-	-	-	--
Unigene12229_All	343	0	50	0.0000	10.6472	13.3781864600261	Up	1.056302e-17	4.79790185542169e-17	--	--	--	--	gi|354792703|gb|JN957204.1|	680	0.0	Mus musculus targeted KO-first, conditional ready, lacZ-tagged mutant allele Ifrd1:tm1a(KOMP)Wtsi; transgenic	--	--	--	--	--	--	--	--	--	--	--	--	--	--	-	-	-	--
Unigene13070_All	309	0	45	0.0000	10.6369	13.3767901350623	Up	5.21958e-16	2.20539520824295e-15	--	--	--	--	gi|354788277|gb|JN952778.1|	613	1e-172	Mus musculus targeted non-conditional, lacZ-tagged mutant allele Luc7l2:tm1e(EUCOMM)Hmgu; transgenic	--	--	--	--	--	--	--	--	--	--	--	--	--	--	-	-	-	--
Unigene12552_All	330	0	48	0.0000	10.6240	13.3750394313469	Up	5.0272e-17	2.22858337590087e-16	--	--	--	--	gi|52627319|gb|AC119877.9|	654	0.0	Mus musculus chromosome 3, clone RP24-324H23, complete sequence	--	--	--	--	--	--	--	--	--	--	--	--	--	--	-	-	-	--
Unigene13275_All	282	0	41	0.0000	10.6193	13.374401049664	Up	1.18226e-14	4.67108607843137e-14	gi|13938154|gb|AAH07193.1|	111.3	1e-23	C130026I21Rik protein [Mus musculus]	gi|130495347|ref|NM_175219.3|	264	2e-67	Mus musculus RIKEN cDNA C130026I21 gene (C130026I21Rik), transcript variant 1, mRNA	sp|Q8BVK9|SP110_MOUSE	76.6	1e-14	Sp110 nuclear body protein OS=Mus musculus GN=Sp110 PE=1 SV=1	--	--	--	--	--	--	--	--	--	--	GO:0009987//cellular process	-	-	--
Unigene12689_All	455	0	66	0.0000	10.5948	13.3710687334953	Up	4.01308e-23	2.22454700205534e-22	--	--	--	--	gi|354799207|gb|JN963708.1|	886	0.0	Mus musculus targeted non-conditional, lacZ-tagged mutant allele H2-Eb1:tm1e(KOMP)Wtsi; transgenic	--	--	--	--	--	--	--	--	--	--	--	--	--	--	-	-	-	--
Unigene12822_All	221	0	32	0.0000	10.5759	13.3684928202269	Up	1.323238e-11	4.4151168174724e-11	gi|167525643|ref|XP_001747156.1|	53.5	3e-06	hypothetical protein [Monosiga brevicollis MX1] >gi|163774451|gb|EDQ88080.1| predicted protein [Monosiga brevicollis MX1]	gi|402794832|gb|AC243784.2|	220	2e-54	Mus musculus BAC clone RP24-338D22 from chromosome y, complete sequence	sp|Q54WE5|PRP4B_DICDI	59.7	1e-09	Serine/threonine-protein kinase prpf4B OS=Dictyostelium discoideum GN=prpf4B PE=3 SV=1	--	--	--	--	--	K15182	2e-09	61.2	pon:100461982	negative elongation factor E	GO:0006412//translation;GO:0006468//protein phosphorylation;GO:0005975//carbohydrate metabolic process	GO:0008270//zinc ion binding;GO:0008137//NADH dehydrogenase (ubiquinone) activity;GO:0004553//hydrolase activity, hydrolyzing O-glycosyl compounds;GO:0003735//structural constituent of ribosome;GO:0003677//DNA binding;GO:0004713//protein tyrosine kinase activity;GO:0005524//ATP binding	GO:0005739//mitochondrion;GO:0015935//small ribosomal subunit;GO:0016020//membrane	--
Unigene12182_All	319	0	46	0.0000	10.5324	13.362546597829	Up	2.39258e-16	1.02789177037128e-15	--	--	--	--	gi|354798849|gb|JN963350.1|	632	1e-178	Mus musculus targeted KO-first, conditional ready, lacZ-tagged mutant allele 1700006E09Rik:tm1a(KOMP)Wtsi; transgenic	--	--	--	--	--	--	--	--	--	--	--	--	--	--	-	-	-	--
Unigene12350_All	430	0	62	0.0000	10.5313	13.3623959154184	Up	9.0898e-22	4.81634392927309e-21	--	--	--	--	gi|254826717|ref|NM_146091.4|	852	0.0	Mus musculus atlastin GTPase 3 (Atl3), transcript variant 2, mRNA	--	--	--	--	--	--	--	--	--	--	--	--	--	--	-	-	-	--
Unigene12242_All	299	0	43	0.0000	10.5041	13.358664935548	Up	2.48412e-15	1.01735464688705e-14	gi|148691708|gb|EDL23655.1|	149.1	6e-35	mCG63912 [Mus musculus]	gi|74834860|emb|CT010587.5|	274	2e-70	Mouse DNA sequence from clone RP23-307A6 on chromosome 17, complete sequence	--	--	--	--	--	--	--	--	--	--	--	--	--	--	-	-	-	--
Unigene12601_All	251	0	36	0.0000	10.4758	13.354772801227	Up	5.84198e-13	2.11378390897833e-12	--	--	--	--	gi|361050342|ref|NR_045614.1|	498	1e-138	Mus musculus RIKEN cDNA 4930413G21 gene (4930413G21Rik), non-coding RNA	--	--	--	--	--	--	--	--	--	--	--	--	--	--	-	-	-	--
Unigene12691_All	343	0	49	0.0000	10.4343	13.3490461980249	Up	2.3044e-17	1.03357513624152e-16	--	--	--	--	gi|81778186|gb|AC144914.18|	680	0.0	Mus musculus chromosome 5, clone RP24-210D14, complete sequence	--	--	--	--	--	--	--	--	--	--	--	--	--	--	-	-	-	--
Unigene11988_All	393	0	56	0.0000	10.4077	13.3453636619032	Up	9.79876e-20	4.81505710385424e-19	--	--	--	--	gi|354795092|gb|JN959593.1|	779	0.0	Mus musculus targeted non-conditional, lacZ-tagged mutant allele Mobp:tm1e(KOMP)Ucd; transgenic	--	--	--	--	--	--	--	--	--	--	--	--	--	--	-	-	-	--
Unigene12624_All	430	0	61	0.0000	10.3615	13.3389452518706	Up	1.983006e-21	1.03615757624441e-20	--	--	--	--	gi|56382153|gb|AC110909.10|	852	0.0	Mus musculus chromosome 7, clone RP24-186G5, complete sequence	--	--	--	--	--	--	--	--	--	--	--	--	--	--	-	-	-	--
Unigene13155_All	395	0	56	0.0000	10.3550	13.3380399331079	Up	9.79876e-20	4.81640718295247e-19	--	--	--	--	gi|256542300|ref|NM_146131.2|	783	0.0	Mus musculus pre B cell leukemia transcription factor interacting protein 1 (Pbxip1), mRNA	--	--	--	--	--	--	--	--	--	--	--	--	--	--	-	-	-	--
Unigene13371_All	334	0	47	0.0000	10.2781	13.3272859734662	Up	1.096722e-16	4.77666708596273e-16	--	--	--	--	gi|354794345|gb|JN958846.1|	662	0.0	Mus musculus targeted deletion, lacZ-tagged mutant allele Kdm6b:tm1(KOMP)Wtsi; transgenic	--	--	--	--	--	--	--	--	--	--	--	--	--	--	-	-	-	--
Unigene12612_All	320	0	45	0.0000	10.2712	13.3263171233198	Up	5.21958e-16	2.20459817347308e-15	--	--	--	--	gi|354799904|gb|JN964405.1|	634	1e-179	Mus musculus targeted KO-first, conditional ready, lacZ-tagged mutant allele Srgn:tm1a(EUCOMM)Hmgu; transgenic	--	--	--	--	--	--	--	--	--	--	--	--	--	--	-	-	-	--
Unigene12115_All	264	0	37	0.0000	10.2367	13.3214630889366	Up	2.67788e-13	9.87683049442457e-13	--	--	--	--	gi|76559941|ref|NM_021439.2|	523	1e-145	Mus musculus carbohydrate sulfotransferase 11 (Chst11), mRNA	--	--	--	--	--	--	--	--	--	--	--	--	--	--	-	-	-	--
Unigene12046_All	586	0	82	0.0000	10.2206	13.3191922716778	Up	1.524634e-28	9.81549626771943e-28	--	--	--	--	gi|41237934|gb|AC102392.8|	1162	0.0	Mus musculus chromosome 3, clone RP24-122I22, complete sequence	--	--	--	--	--	--	--	--	--	--	--	--	--	--	-	-	-	--
Unigene12639_All	415	0	58	0.0000	10.2080	13.3174126137649	Up	2.05888e-20	1.03790642242991e-19	--	--	--	--	gi|354799207|gb|JN963708.1|	791	0.0	Mus musculus targeted non-conditional, lacZ-tagged mutant allele H2-Eb1:tm1e(KOMP)Wtsi; transgenic	--	--	--	--	--	--	--	--	--	--	--	--	--	--	-	-	-	--
Unigene13224_All	365	0	51	0.0000	10.2056	13.317073382261	Up	4.84194e-18	2.23108500906821e-17	--	--	--	--	gi|354791339|gb|JN955840.1|	724	0.0	Mus musculus targeted KO-first, conditional ready, lacZ-tagged mutant allele Pebp1:tm1a(EUCOMM)Wtsi; transgenic	--	--	--	--	--	--	--	--	--	--	--	--	--	--	-	-	-	--
Unigene11967_All	272	0	38	0.0000	10.2041	13.3168613220577	Up	1.2275e-13	4.61230066445183e-13	--	--	--	--	gi|354792703|gb|JN957204.1|	539	1e-150	Mus musculus targeted KO-first, conditional ready, lacZ-tagged mutant allele Ifrd1:tm1a(KOMP)Wtsi; transgenic	--	--	--	--	--	--	--	--	--	--	--	--	--	--	-	-	-	--
Unigene12171_All	222	0	31	0.0000	10.1993	13.3161825198655	Up	2.88674e-11	9.42295793129131e-11	--	--	--	--	gi|89364567|emb|CT571265.12|	440	1e-120	Mouse DNA sequence from clone RP23-181D9 on chromosome 14, complete sequence	--	--	--	--	--	--	--	--	--	--	--	--	--	--	-	-	-	--
Unigene11969_All	323	0	45	0.0000	10.1758	13.3128546001503	Up	5.21958e-16	2.20486378771084e-15	--	--	--	--	gi|354797553|gb|JN962054.1|	640	0.0	Mus musculus targeted KO-first, conditional ready, lacZ-tagged mutant allele Sesn3:tm1a(EUCOMM)Wtsi; transgenic	--	--	--	--	--	--	--	--	--	--	--	--	--	--	-	-	-	--
Unigene12582_All	462	0	64	0.0000	10.1181	13.3046507824346	Up	1.909922e-22	1.0349887981762e-21	gi|432094528|gb|ELK26082.1|	55.1	1e-06	Atherin [Myotis davidii]	gi|354787707|gb|JN952208.1|	916	0.0	Mus musculus targeted non-conditional, lacZ-tagged mutant allele 1700067K01Rik:tm1e(KOMP)Wtsi; transgenic	sp|D3YXK1|SAMD1_MOUSE	55.1	6e-08	Atherin OS=Mus musculus GN=Samd1 PE=3 SV=1	--	--	--	--	--	--	--	--	--	--	-	-	-	--
Unigene12863_All	268	0	37	0.0000	10.0839	13.2997660960141	Up	2.67788e-13	9.87786961388743e-13	gi|281344198|gb|EFB19782.1|	53.5	3e-06	hypothetical protein PANDA_012013 [Ailuropoda melanoleuca]	gi|354792497|gb|JN956998.1|	531	1e-148	Mus musculus targeted KO-first, conditional ready, lacZ-tagged mutant allele Laptm5:tm1a(EUCOMM)Wtsi; transgenic	--	--	--	--	--	--	--	--	--	--	--	--	--	--	-	-	-	--
Unigene13086_All	290	0	40	0.0000	10.0745	13.2984206187572	Up	2.57918e-14	1.00398168069279e-13	--	--	--	--	gi|294979211|ref|NM_001039000.4|	519	1e-144	Mus musculus kinesin family member 5A (Kif5a), transcript variant 1, mRNA	--	--	--	--	--	--	--	--	--	--	--	--	--	--	-	-	-	--
Unigene12033_All	465	0	64	0.0000	10.0528	13.2953097698587	Up	1.909922e-22	1.03514879026125e-21	--	--	--	--	gi|169234735|ref|NM_172943.4|	922	0.0	Mus musculus alkB, alkylation repair homolog 5 (E. coli) (Alkbh5), mRNA	--	--	--	--	--	--	--	--	--	--	--	--	--	--	-	-	-	--
Unigene13219_All	269	0	37	0.0000	10.0464	13.2943910020895	Up	2.67788e-13	9.86645131147541e-13	gi|13385098|ref|NP_079912.1|	54.3	2e-06	cancer-related nucleoside-triphosphatase homolog [Mus musculus] >gi|54036529|sp|Q9CQA9.1|NTPCR_MOUSE RecName: Full=Cancer-related nucleoside-triphosphatase homolog; Short=NTPase; AltName: Full=Nucleoside triphosphate phosphohydrolase >gi|19263896|gb|AAH25168.1| RIKEN cDNA 2310079N02 gene [Mus musculus] >gi|148679857|gb|EDL11804.1| RIKEN cDNA 2310079N02 [Mus musculus]	gi|42409633|gb|AC105066.12|	254	2e-64	Mus musculus chromosome 8, clone RP23-158A22, complete sequence	sp|Q9CQA9|NTPCR_MOUSE	54.3	6e-08	Cancer-related nucleoside-triphosphatase homolog OS=Mus musculus GN=Ntpcr PE=2 SV=1	--	--	--	--	--	K06928	2e-07	54.3	mmu:66566	nucleoside-triphosphatase THEP1 [EC:3.6.1.15]	-	-	-	--
Unigene13098_All	357	0	49	0.0000	10.0251	13.2913290071308	Up	2.3044e-17	1.03304652090526e-16	--	--	--	--	gi|62988373|gb|AC153817.6|	708	0.0	Mus musculus BAC RP23-11P24 (Roswell Park Cancer Institute (C57BL/6J Female) Mouse BAC Library) complete sequence	--	--	--	--	--	--	--	--	--	--	--	--	--	--	-	-	-	--
Unigene13106_All	919	0	126	0.0000	10.0142	13.2897595533579	Up	1.893694e-43	1.65243417954206e-42	--	--	--	--	gi|422010822|ref|NM_001271772.1|	1822	0.0	Mus musculus SKI-like (Skil), transcript variant 3, mRNA	--	--	--	--	--	--	--	--	--	--	--	--	--	--	-	-	-	--
Unigene12699_All	345	0	47	0.0000	9.9504	13.2805388069432	Up	1.096722e-16	4.78022999030333e-16	--	--	--	--	gi|52627319|gb|AC119877.9|	684	0.0	Mus musculus chromosome 3, clone RP24-324H23, complete sequence	--	--	--	--	--	--	--	--	--	--	--	--	--	--	-	-	-	--
Unigene13228_All	257	0	35	0.0000	9.9471	13.2800602650481	Up	1.27447e-12	4.50763569756885e-12	--	--	--	--	gi|160333186|ref|NM_001005421.4|	509	1e-141	Mus musculus adhesion molecule, interacts with CXADR antigen 1 (Amica1), mRNA	--	--	--	--	--	--	--	--	--	--	--	--	--	--	-	-	-	--
Unigene12481_All	1366	0	186	0.0000	9.9454	13.279813681504	Up	8.936e-64	1.04819369688859e-62	gi|380877124|sp|E9Q555.1|RN213_MOUSE	911.0	0.0	RecName: Full=E3 ubiquitin-protein ligase RNF213	gi|407261957|ref|XM_001476651.3|	2708	0.0	PREDICTED: Mus musculus ring finger protein 213 (Rnf213), mRNA >gi|407263730|ref|XM_001477846.3| PREDICTED: Mus musculus ring finger protein 213 (Rnf213), mRNA	sp|E9Q555|RN213_MOUSE	910	0.0	E3 ubiquitin-protein ligase RNF213 OS=Mus musculus GN=Rnf213 PE=2 SV=1	--	--	--	--	--	--	--	--	--	--	GO:0006200//ATP catabolic process;GO:0051865//protein autoubiquitination	GO:0008270//zinc ion binding;GO:0004842//ubiquitin-protein ligase activity;GO:0016887//ATPase activity;GO:0000166//nucleotide binding	GO:0005737//cytoplasm	--
Unigene13511_All	213	0	29	0.0000	9.9444	13.2796686126706	Up	1.373872e-10	4.29508035595185e-10	--	--	--	--	gi|25045381|emb|AL844546.8|	422	1e-115	Mouse DNA sequence from clone RP23-243I3 on chromosome 2, complete sequence	--	--	--	--	--	--	--	--	--	--	--	--	--	--	-	-	-	--
Unigene12201_All	610	0	83	0.0000	9.9382	13.278768860169	Up	6.9887e-29	4.54097128799111e-28	--	--	--	--	gi|52627319|gb|AC119877.9|	1209	0.0	Mus musculus chromosome 3, clone RP24-324H23, complete sequence	--	--	--	--	--	--	--	--	--	--	--	--	--	--	-	-	-	--
Unigene11632_All	228	0	31	0.0000	9.9309	13.2777087543492	Up	2.88674e-11	9.40981695239866e-11	--	--	--	--	gi|119226254|ref|NM_013672.2|	452	1e-124	Mus musculus trans-acting transcription factor 1 (Sp1), mRNA	--	--	--	--	--	--	--	--	--	--	--	--	--	--	-	-	-	--
Unigene13220_All	309	0	42	0.0000	9.9278	13.2772583366821	Up	5.4193e-15	2.18272346122918e-14	gi|344256647|gb|EGW12751.1|	73.9	2e-12	hypothetical protein I79_017674 [Cricetulus griseus]	gi|121949768|ref|NM_001080132.1|	613	1e-172	Mus musculus thymopoietin (Tmpo), transcript variant 2, mRNA	--	--	--	--	--	--	--	--	--	--	--	--	--	--	-	-	-	--
Unigene13093_All	206	0	28	0.0000	9.9278	13.2772583366821	Up	2.9972e-10	9.14178592431492e-10	gi|61743961|ref|NP_033773.1|	52.8	6e-06	AHNAK nucleoprotein isoform 1 [Mus musculus]	gi|354796629|gb|JN961130.1|	408	1e-111	Mus musculus targeted KO-first, conditional ready, lacZ-tagged mutant allele Ahnak:tm1a(KOMP)Ucd; transgenic	sp|Q09666|AHNK_HUMAN	134	5e-32	Neuroblast differentiation-associated protein AHNAK OS=Homo sapiens GN=AHNAK PE=1 SV=2	--	--	--	--	--	--	--	--	--	--	GO:0007399//nervous system development	GO:0005515//protein binding	GO:0005634//nucleus	--
Unigene13349_All	648	0	88	0.0000	9.9190	13.2759789649756	Up	1.414324e-30	9.58029632225657e-30	--	--	--	--	gi|354791759|gb|JN956260.1|	1285	0.0	Mus musculus targeted non-conditional, lacZ-tagged mutant allele Pou2f2:tm1e(EUCOMM)Hmgu; transgenic	--	--	--	--	--	--	--	--	--	--	--	--	--	--	-	-	-	--
Unigene12852_All	324	0	44	0.0000	9.9190	13.2759789649756	Up	1.138688e-15	4.74263957804704e-15	gi|4379193|emb|CAA24092.1|	62.0	9e-42	unnamed protein product [Mus musculus]	gi|466796547|gb|GACT010689641.1|	615	1e-173	TSA: Anolis carolinensis k31:7898386 transcribed RNA sequence	sp|Q7IY93|CYB_MUSPO	75.9	3e-43	Cytochrome b OS=Mus poschiavinus GN=MT-CYB PE=3 SV=1	RC0359	60.1	2e-25	COG1290	Cytochrome b subunit of the bc complex	K00412	1e-42	75.9	mmu:17711	ubiquinol-cytochrome c reductase cytochrome b subunit	GO:0046689//response to mercury ion;GO:0042538//hyperosmotic salinity response;GO:0033762//response to glucagon stimulus;GO:0022904//respiratory electron transport chain;GO:0046686//response to cadmium ion;GO:0015992//proton transport;GO:0051592//response to calcium ion	GO:0045158;GO:0032403//protein complex binding;GO:0016491//oxidoreductase activity;GO:0020037//heme binding;GO:0005506//iron ion binding	GO:0043234//protein complex;GO:0016021//integral to membrane;GO:0005743//mitochondrial inner membrane;GO:0070469//respiratory chain	--
Unigene13163_All	569	0	77	0.0000	9.8841	13.2708938915221	Up	7.53378e-27	4.65202290560056e-26	--	--	--	--	gi|354799099|gb|JN963600.1|	1128	0.0	Mus musculus targeted non-conditional, lacZ-tagged mutant allele Ldb1:tm1e(EUCOMM)Hmgu; transgenic	--	--	--	--	--	--	--	--	--	--	--	--	--	--	-	-	-	--
Unigene13432_All	244	0	33	0.0000	9.8783	13.2700470681122	Up	6.06552e-12	2.0652927718753e-11	gi|402911618|ref|XP_003918414.1|	68.2	1e-10	PREDICTED: uncharacterized protein LOC101022687 isoform 2 [Papio anubis]	gi|34481773|emb|BX322656.11|	385	1e-104	Mouse DNA sequence from clone RP23-146D13 on chromosome X, complete sequence	--	--	--	--	--	--	--	--	--	--	--	--	--	--	-	-	-	--
Unigene12148_All	326	0	44	0.0000	9.8581	13.2670939003611	Up	1.138688e-15	4.7420762522865e-15	--	--	--	--	gi|48675491|gb|AC145740.4|	646	0.0	Mus musculus BAC clone RP24-233K8 from chromosome 12, complete sequence	--	--	--	--	--	--	--	--	--	--	--	--	--	--	-	-	-	--
Unigene13303_All	282	0	38	0.0000	9.8423	13.2647797761267	Up	1.2275e-13	4.61032431708623e-13	--	--	--	--	gi|354794939|gb|JN959440.1|	559	1e-156	Mus musculus targeted KO-first, conditional ready, lacZ-tagged mutant allele Fibp:tm1a(EUCOMM)Wtsi; transgenic	sp|P56203|CATW_MOUSE	65.1	3e-11	Cathepsin W OS=Mus musculus GN=Ctsw PE=2 SV=2	--	--	--	--	--	--	--	--	--	--	-	-	-	--
Unigene13540_All	208	0	28	0.0000	9.8323	13.2633132200949	Up	2.9972e-10	9.14337676846776e-10	gi|148678596|gb|EDL10543.1|	58.2	1e-07	mCG1027123 [Mus musculus]	gi|20068496|emb|AL592522.12|	406	1e-110	Mouse DNA sequence from clone RP23-210M6 on chromosome 11, complete sequence	--	--	--	--	--	--	--	--	--	--	--	--	--	--	-	-	-	--
Unigene11914_All	365	0	49	0.0000	9.8054	13.2593607693626	Up	2.3044e-17	1.03370737461617e-16	--	--	--	--	gi|354791293|gb|JN955794.1|	716	0.0	Mus musculus targeted KO-first, conditional ready, lacZ-tagged mutant allele Os9:tm1a(EUCOMM)Wtsi tm1a(EUCOMM)Hmgu; transgenic	--	--	--	--	--	--	--	--	--	--	--	--	--	--	-	-	-	--
Unigene11843_All	217	0	29	0.0000	9.7611	13.2528280221144	Up	1.373872e-10	4.29852991183295e-10	--	--	--	--	gi|23499699|gb|AC114820.4|	430	1e-117	Mus musculus BAC clone RP23-70M6 from 18, complete sequence	--	--	--	--	--	--	--	--	--	--	--	--	--	--	-	-	-	--
Unigene12163_All	307	0	41	0.0000	9.7545	13.2518522091614	Up	1.18226e-14	4.67424648849797e-14	--	--	--	--	gi|30385203|gb|AY186881.1|	609	1e-171	Mus musculus translationally controlled tumor protein (Tpt1) gene, complete cds	--	--	--	--	--	--	--	--	--	--	--	--	--	--	-	-	-	--
Unigene12655_All	382	0	51	0.0000	9.7514	13.251393644864	Up	4.84194e-18	2.23313941515391e-17	gi|91081961|ref|XP_966594.1|	52.8	6e-06	PREDICTED: similar to Y-box binding protein isoform 1 [Tribolium castaneum] >gi|270007364|gb|EFA03812.1| hypothetical protein TcasGA2_TC013925 [Tribolium castaneum]	gi|374429539|ref|NR_046233.1|	757	0.0	Mus musculus 45S pre-ribosomal RNA (Rn45s), ribosomal RNA	sp|P84551|SKOR1_RAT	49.7	1e-06	SKI family transcriptional corepressor 1 OS=Rattus norvegicus GN=Skor1 PE=3 SV=1	--	--	--	--	--	K09276	6e-07	52.8	tca:656063	Y-box-binding protein 1	-	-	-	--
Unigene12338_All	682	0	91	0.0000	9.7458	13.2505649009981	Up	1.3622e-31	9.45182944785276e-31	--	--	--	--	gi|354788587|gb|JN953088.1|	1352	0.0	Mus musculus targeted KO-first, conditional ready, lacZ-tagged mutant allele Dnase1l1:tm1a(EUCOMM)Wtsi; transgenic	--	--	--	--	--	--	--	--	--	--	--	--	--	--	-	-	-	--
Unigene13344_All	331	0	44	0.0000	9.7092	13.2451367127906	Up	1.138688e-15	4.74038707765376e-15	--	--	--	--	gi|354793958|gb|JN958459.1|	656	0.0	Mus musculus targeted non-conditional, lacZ-tagged mutant allele Plekhg2:tm1e(EUCOMM)Wtsi; transgenic	--	--	--	--	--	--	--	--	--	--	--	--	--	--	-	-	-	--
Unigene13130_All	354	0	47	0.0000	9.6974	13.243382278363	Up	1.096722e-16	4.77726053447633e-16	--	--	--	--	gi|354796881|gb|JN961382.1|	702	0.0	Mus musculus targeted KO-first, conditional ready, lacZ-tagged mutant allele Rcor2:tm1a(EUCOMM)Wtsi; transgenic	--	--	--	--	--	--	--	--	--	--	--	--	--	--	-	-	-	--
Unigene11974_All	438	0	58	0.0000	9.6720	13.2395985292491	Up	2.05888e-20	1.03820497166691e-19	--	--	--	--	gi|23953990|emb|AL805916.7|	868	0.0	Mouse DNA sequence from clone RP23-164N15 on chromosome 11, complete sequence	--	--	--	--	--	--	--	--	--	--	--	--	--	--	-	-	-	--
Unigene13218_All	1165	0	154	0.0000	9.6551	13.2370754862261	Up	6.19106e-53	6.29720785204526e-52	gi|380877124|sp|E9Q555.1|RN213_MOUSE	795.0	0.0	RecName: Full=E3 ubiquitin-protein ligase RNF213	gi|407261957|ref|XM_001476651.3|	2309	0.0	PREDICTED: Mus musculus ring finger protein 213 (Rnf213), mRNA >gi|407263730|ref|XM_001477846.3| PREDICTED: Mus musculus ring finger protein 213 (Rnf213), mRNA	sp|E9Q555|RN213_MOUSE	795	0.0	E3 ubiquitin-protein ligase RNF213 OS=Mus musculus GN=Rnf213 PE=2 SV=1	--	--	--	--	--	--	--	--	--	--	GO:0006200//ATP catabolic process;GO:0051865//protein autoubiquitination	GO:0008270//zinc ion binding;GO:0004842//ubiquitin-protein ligase activity;GO:0016887//ATPase activity;GO:0000166//nucleotide binding	GO:0005737//cytoplasm	--
Unigene13160_All	470	0	62	0.0000	9.6351	13.2340839245879	Up	9.0898e-22	4.81561616500453e-21	gi|395505719|ref|XP_003757187.1|	35.0	2e-18	PREDICTED: 78 kDa glucose-regulated protein [Sarcophilus harrisii]	gi|24940314|emb|AL929106.5|	866	0.0	Mouse DNA sequence from clone RP23-446N16 on chromosome 2, complete sequence	sp|P20029|GRP78_MOUSE	79.3	1e-19	78 kDa glucose-regulated protein OS=Mus musculus GN=Hspa5 PE=1 SV=3	SPAC22A12.15c	77.4	3e-17	COG0443	Molecular chaperone	K09490	4e-19	79.3	ssc:407060	heat shock 70kDa protein 5	GO:0051603//proteolysis involved in cellular protein catabolic process;GO:0071353//cellular response to interleukin-4;GO:0030512//negative regulation of transforming growth factor beta receptor signaling pathway;GO:0021680//cerebellar Purkinje cell layer development;GO:0043066//negative regulation of apoptotic process;GO:0021589//cerebellum structural organization;GO:0031398//positive regulation …	GO:0043022//ribosome binding;GO:0019904//protein domain specific binding;GO:0031625//ubiquitin protein ligase binding;GO:0051082//unfolded protein binding;GO:0051787//misfolded protein binding;GO:0005524//ATP binding	GO:0030176//integral to endoplasmic reticulum membrane;GO:0005793//endoplasmic reticulum-Golgi intermediate compartment;GO:0005788//endoplasmic reticulum lumen;GO:0042470//melanosome;GO:0009986//cell surface;GO:0030496//midbody;GO:0034663//endoplasmic reticulum chaperone complex;GO:0005634//nucleus	--
Unigene12339_All	220	0	29	0.0000	9.6280	13.2330204264745	Up	1.373872e-10	4.29814635424288e-10	gi|348545346|ref|XP_003460141.1|	53.1	4e-06	PREDICTED: hypothetical protein LOC100694739 [Oreochromis niloticus]	gi|354788587|gb|JN953088.1|	436	1e-119	Mus musculus targeted KO-first, conditional ready, lacZ-tagged mutant allele Dnase1l1:tm1a(EUCOMM)Wtsi; transgenic	sp|A8D8X1|RL10_SHEEP	49.3	2e-06	60S ribosomal protein L10 OS=Ovis aries GN=RPL10 PE=2 SV=1	--	--	--	--	--	K02866	7e-06	49.3	gga:396411	large subunit ribosomal protein L10e	-	-	-	--
Unigene13436_All	243	0	32	0.0000	9.6184	13.2315812094218	Up	1.323238e-11	4.42100700571755e-11	--	--	--	--	gi|91204666|emb|CT030142.10|	472	1e-130	Mouse DNA sequence from clone RP23-422H22 on chromosome 12, complete sequence	--	--	--	--	--	--	--	--	--	--	--	--	--	--	-	-	-	--
Unigene12462_All	366	0	48	0.0000	9.5790	13.2256593382913	Up	5.0272e-17	2.22886518968134e-16	--	--	--	--	gi|71143342|gb|AC158749.5|	726	0.0	Mus musculus chromosome 7, clone RP23-285C18, complete sequence	--	--	--	--	--	--	--	--	--	--	--	--	--	--	-	-	-	--
Unigene13004_All	412	0	54	0.0000	9.5732	13.2247855346036	Up	4.66348e-19	2.23766624168605e-18	--	--	--	--	gi|354799207|gb|JN963708.1|	809	0.0	Mus musculus targeted non-conditional, lacZ-tagged mutant allele H2-Eb1:tm1e(KOMP)Wtsi; transgenic	--	--	--	--	--	--	--	--	--	--	--	--	--	--	-	-	-	--
Unigene11605_All	443	0	58	0.0000	9.5628	13.2232173876657	Up	2.05888e-20	1.03775721219091e-19	--	--	--	--	gi|354799332|gb|JN963833.1|	862	0.0	Mus musculus targeted KO-first, conditional ready, lacZ-tagged mutant allele Cd69:tm1a(KOMP)Wtsi; transgenic	--	--	--	--	--	--	--	--	--	--	--	--	--	--	-	-	-	--
Unigene12035_All	483	0	63	0.0000	9.5269	13.2177911302572	Up	4.16664e-22	2.23271534525447e-21	--	--	--	--	gi|354787347|gb|JN951848.1|	950	0.0	Mus musculus targeted KO-first, conditional ready, lacZ-tagged mutant allele B2m:tm1a(EUCOMM)Wtsi tm1a(EUCOMM)Hmgu; transgenic	--	--	--	--	--	--	--	--	--	--	--	--	--	--	-	-	-	--
Unigene13477_All	361	0	47	0.0000	9.5093	13.2151234297755	Up	1.096722e-16	4.77844787399031e-16	--	--	--	--	gi|169234735|ref|NM_172943.4|	716	0.0	Mus musculus alkB, alkylation repair homolog 5 (E. coli) (Alkbh5), mRNA	--	--	--	--	--	--	--	--	--	--	--	--	--	--	-	-	-	--
Unigene13184_All	523	0	68	0.0000	9.4966	13.2131953727252	Up	8.43214e-24	4.77068356527352e-23	--	--	--	--	gi|354788511|gb|JN953012.1|	973	0.0	Mus musculus targeted non-conditional, lacZ-tagged mutant allele Igtp:tm1e(KOMP)Wtsi; transgenic	--	--	--	--	--	--	--	--	--	--	--	--	--	--	-	-	-	--
Unigene13269_All	378	0	49	0.0000	9.4681	13.2088592282444	Up	2.3044e-17	1.03344293169609e-16	gi|395858879|ref|XP_003801784.1|	94.4	1e-18	PREDICTED: septin-5 [Otolemur garnettii]	gi|354783516|gb|JN948017.1|	654	0.0	Mus musculus targeted KO-first, conditional ready, lacZ-tagged mutant allele Sept5:tm1a(EUCOMM)Hmgu; transgenic	sp|Q9BGQ3|SEPT5_MACFA	87.0	8e-18	Septin-5 OS=Macaca fascicularis GN=Sept5 PE=2 SV=1	--	--	--	--	--	K04557	3e-17	87.0	cfa:486419	peanut-like protein 1 (cell division control related protein 1)	GO:0016080//synaptic vesicle targeting;GO:0006184//GTP catabolic process;GO:0045921//positive regulation of exocytosis;GO:0007049//cell cycle;GO:0000910//cytokinesis	GO:0005198//structural molecule activity;GO:0035091//phosphatidylinositol binding;GO:0005525//GTP binding;GO:0042803//protein homodimerization activity;GO:0019003//GDP binding;GO:0003924//GTPase activity;GO:0019905//syntaxin binding	GO:0032154//cleavage furrow;GO:0008021//synaptic vesicle;GO:0001725//stress fiber;GO:0043195//terminal bouton;GO:0005886//plasma membrane;GO:0031105//septin complex	--
Unigene13376_All	301	0	39	0.0000	9.4636	13.2081733809294	Up	5.62668e-14	2.14851914049227e-13	--	--	--	--	gi|66275439|gb|AC113484.14|	575	1e-161	Mus musculus chromosome 8, clone RP23-343H23, complete sequence	--	--	--	--	--	--	--	--	--	--	--	--	--	--	-	-	-	--
Unigene12052_All	641	0	83	0.0000	9.4576	13.2072584103635	Up	6.9887e-29	4.54012989994441e-28	--	--	--	--	gi|254750620|ref|NM_021366.3|	1271	0.0	Mus musculus Kruppel-like factor 13 (Klf13), mRNA	--	--	--	--	--	--	--	--	--	--	--	--	--	--	-	-	-	--
Unigene12355_All	1429	0	185	0.0000	9.4558	13.2069838060003	Up	1.94945e-63	2.27756302732423e-62	--	--	--	--	gi|227330635|ref|NM_001077514.3|	2819	0.0	Mus musculus solute carrier family 1 (glial high affinity glutamate transporter), member 2 (Slc1a2), transcript variant 1, mRNA	--	--	--	--	--	--	--	--	--	--	--	--	--	--	-	-	-	--
Unigene12709_All	394	0	51	0.0000	9.4544	13.2067701886868	Up	4.84194e-18	2.23196500578491e-17	--	--	--	--	gi|166788426|emb|CU424424.15|	781	0.0	Mouse DNA sequence from clone CH29-525B18 on chromosome 17, complete sequence	--	--	--	--	--	--	--	--	--	--	--	--	--	--	-	-	-	--
Unigene12022_All	464	0	60	0.0000	9.4448	13.2053045315602	Up	4.32608e-21	2.23415364383562e-20	--	--	--	--	gi|354792703|gb|JN957204.1|	920	0.0	Mus musculus targeted KO-first, conditional ready, lacZ-tagged mutant allele Ifrd1:tm1a(KOMP)Wtsi; transgenic	--	--	--	--	--	--	--	--	--	--	--	--	--	--	-	-	-	--
CL77.Contig1_All	294	0	38	0.0000	9.4405	13.2046475561579	Up	1.2275e-13	4.60933677840848e-13	--	--	--	--	gi|354799173|gb|JN963674.1|	583	1e-163	Mus musculus targeted non-conditional, lacZ-tagged mutant allele Gm4951:tm1e(KOMP)Wtsi; transgenic	--	--	--	--	--	--	--	--	--	--	--	--	--	--	-	-	-	--
Unigene13382_All	225	0	29	0.0000	9.4140	13.2005921376893	Up	1.373872e-10	4.2916363321454e-10	--	--	--	--	gi|354797677|gb|JN962178.1|	422	1e-115	Mus musculus targeted non-conditional, lacZ-tagged mutant allele Gmip:tm1e(KOMP)Wtsi; transgenic	--	--	--	--	--	--	--	--	--	--	--	--	--	--	-	-	-	--
Unigene11973_All	272	0	35	0.0000	9.3985	13.1982148057882	Up	1.27447e-12	4.50718102380472e-12	gi|2137539|pir||I54459	159.8	3e-38	MHC H-2K1-k - mouse >gi|387456|gb|AAA39610.1| MHC H-2K1-k, partial [Mus musculus]	gi|485374|gb|M63790.1|MUSHO2K1K	381	1e-102	Mus musculus HO2K1-k gene fragment	sp|P14431|HA19_MOUSE	144	4e-35	H-2 class I histocompatibility antigen, Q9 alpha chain (Fragment) OS=Mus musculus GN=H2-Q9 PE=3 SV=1	--	--	--	--	--	K06751	7e-35	145	rno:100188935	major histocompatibility complex, class I	GO:0002474//antigen processing and presentation of peptide antigen via MHC class I;GO:0002476//antigen processing and presentation of endogenous peptide antigen via MHC class Ib;GO:0032729//positive regulation of interferon-gamma production;GO:0001916//positive regulation of T cell mediated cytotoxicity;GO:0051607//defense response to virus	GO:0042605//peptide antigen binding	GO:0009897//external side of plasma membrane;GO:0016021//integral to membrane;GO:0032398//MHC class Ib protein complex;GO:0042612//MHC class I protein complex	--
Unigene12004_All	343	0	44	0.0000	9.3695	13.1937563456984	Up	1.138688e-15	4.73982428683367e-15	--	--	--	--	gi|354798498|gb|JN962999.1|	666	0.0	Mus musculus targeted non-conditional, lacZ-tagged mutant allele Acp2:tm1e(EUCOMM)Wtsi; transgenic	--	--	--	--	--	--	--	--	--	--	--	--	--	--	-	-	-	--
Unigene13222_All	390	0	50	0.0000	9.3641	13.1929246258542	Up	1.056302e-17	4.79665903665328e-17	--	--	--	--	gi|354792703|gb|JN957204.1|	773	0.0	Mus musculus targeted KO-first, conditional ready, lacZ-tagged mutant allele Ifrd1:tm1a(KOMP)Wtsi; transgenic	--	--	--	--	--	--	--	--	--	--	--	--	--	--	-	-	-	--
Unigene12544_All	235	0	30	0.0000	9.3242	13.1867642346365	Up	6.29762e-11	2.01313689660832e-10	--	--	--	--	gi|77020577|gb|AC160962.2|	466	1e-128	Mus musculus BAC clone RP24-308N16 from chromosome 13, complete sequence	--	--	--	--	--	--	--	--	--	--	--	--	--	--	-	-	-	--
Unigene12667_All	259	0	33	0.0000	9.3062	13.1839764771202	Up	6.06552e-12	2.06469123029126e-11	gi|1027489|dbj|BAA08767.1|	65.5	9e-10	MHC class II DQA2 [Bos taurus]	gi|166788426|emb|CU424424.15|	410	1e-111	Mouse DNA sequence from clone CH29-525B18 on chromosome 17, complete sequence	sp|P14438|HA2U_MOUSE	58.5	3e-09	H-2 class II histocompatibility antigen, A-U alpha chain (Fragment) OS=Mus musculus GN=H2-Aa PE=1 SV=1	--	--	--	--	--	K06752	9e-11	65.5	bta:282535	major histocompatibility complex, class II	-	-	-	--
Unigene12571_All	330	0	42	0.0000	9.2960	13.1823943534045	Up	5.4193e-15	2.18247274638181e-14	--	--	--	--	gi|37620296|gb|AC118613.8|	654	0.0	Mus musculus chromosome 6, clone RP23-442E2, complete sequence	--	--	--	--	--	--	--	--	--	--	--	--	--	--	-	-	-	--
Unigene12147_All	244	0	31	0.0000	9.2797	13.1798624504128	Up	2.88674e-11	9.41419320435308e-11	--	--	--	--	gi|354792877|gb|JN957378.1|	476	1e-131	Mus musculus targeted KO-first, conditional ready, lacZ-tagged mutant allele Sh2d2a:tm1a(KOMP)Wtsi; transgenic	--	--	--	--	--	--	--	--	--	--	--	--	--	--	-	-	-	--
Unigene13305_All	205	0	26	0.0000	9.2636	13.1773572441124	Up	1.426444e-09	4.15248697143806e-09	gi|663223|emb|CAA25136.1|	70.9	2e-11	Tcell receptor 86T5 [Mus musculus] >gi|223911|prf||1004299D T cell antigen receptor	gi|354792310|gb|JN956811.1|	406	1e-110	Mus musculus targeted non-conditional, lacZ-tagged mutant allele Prss2:tm1e(KOMP)Wtsi; transgenic	--	--	--	--	--	--	--	--	--	--	--	--	--	--	-	-	-	--
Unigene11582_All	213	0	27	0.0000	9.2586	13.1765783436168	Up	6.5386e-10	1.95023270608252e-09	gi|431905216|gb|ELK10261.1|	85.5	8e-16	BTB/POZ domain-containing protein KCTD17 [Pteropus alecto]	gi|354795020|gb|JN959521.1|	422	1e-115	Mus musculus targeted non-conditional, lacZ-tagged mutant allele Kctd17:tm1e(EUCOMM)Wtsi; transgenic	sp|Q8N5Z5|KCD17_HUMAN	47.0	9e-06	BTB/POZ domain-containing protein KCTD17 OS=Homo sapiens GN=KCTD17 PE=1 SV=3	--	--	--	--	--	--	--	--	--	--	-	-	-	--
Unigene13957_All	213	0	27	0.0000	9.2586	13.1765783436168	Up	6.5386e-10	1.94973511311448e-09	--	--	--	--	gi|354784648|gb|JN949149.1|	422	1e-115	Mus musculus targeted non-conditional, lacZ-tagged mutant allele Sf1:tm1e(KOMP)Wtsi; transgenic	--	--	--	--	--	--	--	--	--	--	--	--	--	--	-	-	-	--
Unigene12142_All	261	0	33	0.0000	9.2349	13.172880623749	Up	6.06552e-12	2.06409003901776e-11	--	--	--	--	gi|41351717|gb|AC139759.4|	500	1e-138	Mus musculus BAC clone RP23-385E10 from chromosome 18, complete sequence	--	--	--	--	--	--	--	--	--	--	--	--	--	--	-	-	-	--
Unigene12576_All	238	0	30	0.0000	9.2067	13.1684684217857	Up	6.29762e-11	2.01368768645691e-10	gi|391337357|ref|XP_003743036.1|	74.7	1e-12	PREDICTED: calreticulin-like [Metaseiulus occidentalis]	gi|354788435|gb|JN952936.1|	472	1e-130	Mus musculus targeted KO-first, conditional ready, lacZ-tagged mutant allele Rad23a:tm1a(EUCOMM)Wtsi; transgenic	sp|P18418|CALR_RAT	74.3	6e-14	Calreticulin OS=Rattus norvegicus GN=Calr PE=1 SV=1	--	--	--	--	--	K08057	2e-13	74.3	ptr:455756	calreticulin	GO:0055007//cardiac muscle cell differentiation;GO:0045665//negative regulation of neuron differentiation;GO:0002479//antigen processing and presentation of exogenous peptide antigen via MHC class I, TAP-dependent;GO:0008284//positive regulation of cell proliferation;GO:0043687//post-translational protein modification;GO:0030866//cortical actin cytoskeleton organization;GO:0061077//chaperone-medi…	GO:0051087//chaperone binding;GO:0005506//iron ion binding;GO:0051082//unfolded protein binding;GO:0031625//ubiquitin protein ligase binding;GO:0042562//hormone binding;GO:0044183//protein binding involved in protein folding;GO:0030246//carbohydrate binding;GO:0001849//complement component C1q binding;GO:0005178//integrin binding;GO:0003729//mRNA binding;GO:0050681//androgen receptor binding;GO:0…	GO:0005829//cytosol;GO:0005615//extracellular space;GO:0005844//polysome;GO:0005578//proteinaceous extracellular matrix;GO:0001669//acrosomal vesicle;GO:0048471//perinuclear region of cytoplasm;GO:0042824//MHC class I peptide loading complex;GO:0005794//Golgi apparatus;GO:0009897//external side of plasma membrane;GO:0071556//integral to lumenal side of endoplasmic reticulum membrane;GO:0033018//s…	--
Unigene11603_All	492	0	62	0.0000	9.2042	13.168076617189	Up	9.0898e-22	4.81343419120979e-21	--	--	--	--	gi|48675491|gb|AC145740.4|	975	0.0	Mus musculus BAC clone RP24-233K8 from chromosome 12, complete sequence	--	--	--	--	--	--	--	--	--	--	--	--	--	--	-	-	-	--
Unigene13246_All	270	0	34	0.0000	9.1976	13.1670417415053	Up	2.78034e-12	9.64399492876929e-12	gi|74227856|dbj|BAE35739.1|	66.6	4e-10	unnamed protein product [Mus musculus]	gi|21844633|gb|AC117255.3|	535	1e-149	Mus musculus BAC clone RP24-481E4 from 3, complete sequence	sp|Q61451|CD53_MOUSE	66.6	1e-11	Leukocyte surface antigen CD53 OS=Mus musculus GN=Cd53 PE=2 SV=2	--	--	--	--	--	K06489	4e-11	66.6	mmu:12508	CD53 antigen	-	-	-	--
Unigene13117_All	286	0	36	0.0000	9.1938	13.1664455670723	Up	5.84198e-13	2.11487517583893e-12	--	--	--	--	gi|62988373|gb|AC153817.6|	567	1e-158	Mus musculus BAC RP23-11P24 (Roswell Park Cancer Institute (C57BL/6J Female) Mouse BAC Library) complete sequence	--	--	--	--	--	--	--	--	--	--	--	--	--	--	-	-	-	--
Unigene11562_All	216	0	27	0.0000	9.1300	13.1563991448716	Up	6.5386e-10	1.94923777399881e-09	gi|225637485|ref|NP_001139494.1|	149.4	4e-35	WD repeat- and FYVE domain-containing protein 4 [Mus musculus]	gi|469832264|ref|NM_001146022.2|	428	1e-117	Mus musculus WD repeat and FYVE domain containing 4 (Wdfy4), mRNA	sp|Q6ZS81|WDFY4_HUMAN	110	9e-25	WD repeat- and FYVE domain-containing protein 4 OS=Homo sapiens GN=WDFY4 PE=1 SV=3	--	--	--	--	--	--	--	--	--	--	-	-	-	--
Unigene13569_All	264	0	33	0.0000	9.1300	13.1563991448716	Up	6.06552e-12	2.06449079429182e-11	gi|58865372|ref|NP_001011901.1|	59.7	4e-08	heat shock protein 105 kDa [Rattus norvegicus] >gi|81890517|sp|Q66HA8.1|HS105_RAT RecName: Full=Heat shock protein 105 kDa; AltName: Full=Heat shock 110 kDa protein >gi|51859173|gb|AAH81945.1| Heat shock 105kDa/110kDa protein 1 [Rattus norvegicus] >gi|149034799|gb|EDL89519.1| rCG42812 [Rattus norvegicus]	gi|354792386|gb|JN956887.1|	523	1e-145	Mus musculus targeted KO-first, conditional ready, lacZ-tagged mutant allele Hsph1:tm1a(EUCOMM)Wtsi; transgenic	sp|Q66HA8|HS105_RAT	59.7	1e-09	Heat shock protein 105 kDa OS=Rattus norvegicus GN=Hsph1 PE=1 SV=1	--	--	--	--	--	K09485	5e-09	59.7	rno:288444	heat shock protein 110kDa	-	-	-	--
Unigene12131_All	288	0	36	0.0000	9.1300	13.1563991448716	Up	5.84198e-13	2.11400207224688e-12	--	--	--	--	gi|354792748|gb|JN957249.1|	571	1e-160	Mus musculus targeted KO-first, conditional ready, lacZ-tagged mutant allele Tbl1x:tm1a(EUCOMM)Hmgu; transgenic	--	--	--	--	--	--	--	--	--	--	--	--	--	--	-	-	-	--
Unigene13270_All	336	0	42	0.0000	9.1300	13.1563991448716	Up	5.4193e-15	2.17996876204681e-14	--	--	--	--	gi|354799393|gb|JN963894.1|	555	1e-155	Mus musculus targeted non-conditional, lacZ-tagged mutant allele Twf2:tm1e(EUCOMM)Wtsi; transgenic	--	--	--	--	--	--	--	--	--	--	--	--	--	--	-	-	-	--
Unigene13209_All	257	0	32	0.0000	9.0945	13.150778607822	Up	1.323238e-11	4.41679812623762e-11	gi|148690858|gb|EDL22805.1|	97.4	2e-19	mCG23455, isoform CRA_d [Mus musculus]	gi|354792875|gb|JN957376.1|	359	4e-96	Mus musculus targeted KO-first, conditional ready, lacZ-tagged mutant allele Rpl13a:tm1a(EUCOMM)Wtsi; transgenic	sp|Q5RA38|RL13A_PONAB	52.0	3e-07	60S ribosomal protein L13a OS=Pongo abelii GN=RPL13A PE=2 SV=3	--	--	--	--	--	K02872	1e-06	52.0	ecb:100051915	large subunit ribosomal protein L13Ae	-	-	-	--
Unigene11900_All	418	0	52	0.0000	9.0863	13.1494772239294	Up	2.21946e-18	1.03741483882149e-17	gi|167521968|ref|XP_001745322.1|	53.5	3e-06	hypothetical protein [Monosiga brevicollis MX1] >gi|163776280|gb|EDQ89900.1| predicted protein [Monosiga brevicollis MX1]	gi|354799686|gb|JN964187.1|	797	0.0	Mus musculus targeted KO-first, conditional ready, lacZ-tagged mutant allele Cln5:tm1a(EUCOMM)Hmgu; transgenic	--	--	--	--	--	--	--	--	--	--	--	--	--	--	-	-	-	--
Unigene13386_All	370	0	46	0.0000	9.0806	13.1485719113001	Up	2.39258e-16	1.02763992870268e-15	gi|392902286|ref|NP_001255942.1|	58.9	8e-08	Protein CLEC-199, isoform c [Caenorhabditis elegans] >gi|285310533|emb|CBJ25057.1| Protein CLEC-199, isoform c [Caenorhabditis elegans]	gi|6678174|ref|NM_009293.1|	159	1e-35	Mus musculus steroid sulfatase (Sts), mRNA >gi|1017810|gb|U37545.1|MMU37545 Mus musculus steroid sulfatase (Sts) mRNA, complete cds	sp|Q02817|MUC2_HUMAN	75.1	3e-14	Mucin-2 OS=Homo sapiens GN=MUC2 PE=1 SV=2	BH2760	54.3	5e-08	COG0803	ABC-type metal ion transport system, periplasmic component/surface adhesin	K10955	4e-14	76.6	acs:100563509	intestinal mucin-2	-	-	-	--
Unigene12018_All	354	0	44	0.0000	9.0784	13.148222340387	Up	1.138688e-15	4.74320303766188e-15	gi|344242540|gb|EGV98643.1|	66.6	4e-10	hypothetical protein I79_019438 [Cricetulus griseus]	gi|32997067|emb|AL772379.11|	702	0.0	Mouse DNA sequence from clone RP23-170D24 on chromosome 2, complete sequence	sp|Q5VTR2|BRE1A_HUMAN	54.7	5e-08	E3 ubiquitin-protein ligase BRE1A OS=Homo sapiens GN=RNF20 PE=1 SV=2	--	--	--	--	--	K10696	9e-08	55.5	ecb:100054384	E3 ubiquitin-protein ligase BRE1 [EC:6.3.2.19]	-	-	-	--
Unigene12474_All	451	0	56	0.0000	9.0693	13.1467754875106	Up	9.79876e-20	4.8170825064498e-19	gi|189181672|ref|NP_083608.1|	107.5	2e-22	A kinase (PRKA) anchor protein 13 [Mus musculus]	gi|189181671|ref|NM_029332.1|	894	0.0	Mus musculus A kinase (PRKA) anchor protein 13 (Akap13), mRNA	sp|Q12802|AKP13_HUMAN	94.4	8e-20	A-kinase anchor protein 13 OS=Homo sapiens GN=AKAP13 PE=1 SV=2	--	--	--	--	--	--	--	--	--	--	GO:1900169//regulation of glucocorticoid mediated signaling pathway;GO:0035023//regulation of Rho protein signal transduction;GO:0051168//nuclear export;GO:0045859//regulation of protein kinase activity;GO:0010611//regulation of cardiac muscle hypertrophy;GO:0048011//neurotrophin TRK receptor signaling pathway;GO:0006915//apoptotic process;GO:0008104//protein localization	GO:0004871//signal transducer activity;GO:0051018//protein kinase A binding;GO:0005543//phospholipid binding;GO:0046872//metal ion binding;GO:0017048//Rho GTPase binding;GO:0005089//Rho guanyl-nucleotide exchange factor activity;GO:0004691//cAMP-dependent protein kinase activity;GO:0032947//protein complex scaffold	GO:0016020//membrane;GO:0005829//cytosol;GO:0048471//perinuclear region of cytoplasm;GO:0005634//nucleus	--
Unigene13321_All	419	0	52	0.0000	9.0646	13.1460276432141	Up	2.21946e-18	1.0375531608e-17	--	--	--	--	gi|354795588|gb|JN960089.1|	831	0.0	Mus musculus targeted KO-first, conditional ready, lacZ-tagged mutant allele Tnfaip3:tm1a(EUCOMM)Hmgu; transgenic	--	--	--	--	--	--	--	--	--	--	--	--	--	--	-	-	-	--
Unigene12079_All	242	0	30	0.0000	9.0545	13.1444192607423	Up	6.29762e-11	2.01479017081851e-10	--	--	--	--	gi|313482802|ref|NM_001199283.1|	480	1e-132	Mus musculus solute carrier family 43, member 2 (Slc43a2), transcript variant 1, mRNA	--	--	--	--	--	--	--	--	--	--	--	--	--	--	-	-	-	--
Unigene13186_All	412	0	51	0.0000	9.0413	13.1423145095937	Up	4.84194e-18	2.23137826419558e-17	--	--	--	--	gi|354796282|gb|JN960783.1|	817	0.0	Mus musculus targeted KO-first, conditional ready, lacZ-tagged mutant allele Cacnb3:tm1a(EUCOMM)Hmgu; transgenic	--	--	--	--	--	--	--	--	--	--	--	--	--	--	-	-	-	--
Unigene13414_All	283	0	35	0.0000	9.0332	13.1410214358585	Up	1.27447e-12	4.50854532035112e-12	--	--	--	--	gi|354787805|gb|JN952306.1|	553	1e-154	Mus musculus targeted non-conditional, lacZ-tagged mutant allele Sfpq:tm1e(EUCOMM)Wtsi; transgenic	--	--	--	--	--	--	--	--	--	--	--	--	--	--	-	-	-	--
Unigene13374_All	260	0	32	0.0000	8.9895	13.1340251592916	Up	1.323238e-11	4.41721865352756e-11	--	--	--	--	gi|114326479|ref|NM_008413.2|	515	1e-143	Mus musculus Janus kinase 2 (Jak2), transcript variant 1, mRNA	--	--	--	--	--	--	--	--	--	--	--	--	--	--	-	-	-	--
Unigene12336_All	317	0	39	0.0000	8.9860	13.1334633465234	Up	5.62668e-14	2.14781739227001e-13	--	--	--	--	gi|220980171|emb|CU695229.8|	605	1e-170	Mouse DNA sequence from clone CH26-333C17 on chromosome 11, complete sequence	--	--	--	--	--	--	--	--	--	--	--	--	--	--	-	-	-	--
Unigene13713_All	236	0	29	0.0000	8.9752	13.1317283724327	Up	1.373872e-10	4.29622959257938e-10	--	--	--	--	gi|354798314|gb|JN962815.1|	468	1e-129	Mus musculus targeted non-conditional, lacZ-tagged mutant allele C130039O16Rik:tm1e(EUCOMM)Wtsi; transgenic	--	--	--	--	--	--	--	--	--	--	--	--	--	--	-	-	-	--
Unigene12097_All	571	0	70	0.0000	8.9541	13.1283327151102	Up	1.771736e-24	1.02489417416268e-23	--	--	--	--	gi|354795075|gb|JN959576.1|	1124	0.0	Mus musculus targeted KO-first, conditional ready, lacZ-tagged mutant allele Klf6:tm1a(EUCOMM)Wtsi; transgenic	--	--	--	--	--	--	--	--	--	--	--	--	--	--	-	-	-	--
Unigene13650_All	253	0	31	0.0000	8.9496	13.1276074876074	Up	2.88674e-11	9.42383530167598e-11	--	--	--	--	gi|18643783|emb|AL606466.12|	486	1e-134	Mouse DNA sequence from clone RP23-348N2 on chromosome 11, complete sequence	--	--	--	--	--	--	--	--	--	--	--	--	--	--	-	-	-	--
Unigene12224_All	588	0	72	0.0000	8.9437	13.1266560810978	Up	3.72272e-25	2.19697501969365e-24	--	--	--	--	gi|25167105|gb|AC079183.5|	1166	0.0	Mus musculus strain C57BL6/J chromosome 6 clone RP23-258N2, complete sequence	--	--	--	--	--	--	--	--	--	--	--	--	--	--	-	-	-	--
Unigene11648_All	343	0	42	0.0000	8.9437	13.1266560810978	Up	5.4193e-15	2.18046909915079e-14	--	--	--	--	gi|354798984|gb|JN963485.1|	680	0.0	Mus musculus targeted non-conditional, lacZ-tagged mutant allele Grb7:tm1e(EUCOMM)Wtsi; transgenic	--	--	--	--	--	--	--	--	--	--	--	--	--	--	-	-	-	--
Unigene12849_All	229	0	28	0.0000	8.9306	13.1245413903497	Up	2.9972e-10	9.14576407310705e-10	gi|25814920|gb|AAN75670.1|	110.9	1e-23	cytochrome b [Mastomys natalensis]	gi|457866490|dbj|AP013031.1|	361	9e-97	Mus musculus mitochondrial DNA, complete genome, clone: P29mtC3H	sp|Q8WA47|CYB_MUSMA	110	9e-25	Cytochrome b OS=Mus macedonicus GN=Mt-Cyb PE=3 SV=1	Q0120	68.6	3e-12	COG1290	Cytochrome b subunit of the bc complex	K00412	3e-24	110	mmu:17711	ubiquinol-cytochrome c reductase cytochrome b subunit	GO:0022904//respiratory electron transport chain	GO:0016491//oxidoreductase activity;GO:0005506//iron ion binding;GO:0020037//heme binding;GO:0045158	GO:0070469//respiratory chain;GO:0016021//integral to membrane;GO:0005739//mitochondrion	--
CL55.Contig2_All	295	0	36	0.0000	8.9133	13.1217439489801	Up	5.84198e-13	2.11509356443618e-12	--	--	--	--	gi|199552|gb|M14825.1|MUSMHKTA	410	1e-111	Mouse MHC class I P5 gene (H-2K-w28; haplotype t-w32)	--	--	--	--	--	--	--	--	--	--	--	--	--	--	-	-	-	--
Unigene11593_All	336	0	41	0.0000	8.9126	13.1216306434494	Up	1.18226e-14	4.67319254340473e-14	--	--	--	--	gi|83415220|gb|AC153498.17|	666	0.0	Mus musculus 10 BAC RP23-353P23 (Roswell Park Cancer Institute (C57BL/6J Female) Mouse BAC Library) complete sequence	--	--	--	--	--	--	--	--	--	--	--	--	--	--	-	-	-	--
Unigene13173_All	328	0	40	0.0000	8.9073	13.120772469841	Up	2.57918e-14	1.0040931598934e-13	--	--	--	--	gi|37620296|gb|AC118613.8|	650	0.0	Mus musculus chromosome 6, clone RP23-442E2, complete sequence	--	--	--	--	--	--	--	--	--	--	--	--	--	--	-	-	-	--
Unigene12190_All	517	0	63	0.0000	8.9004	13.1196544595106	Up	4.16664e-22	2.23169210265811e-21	--	--	--	--	gi|25167105|gb|AC079183.5|	1025	0.0	Mus musculus strain C57BL6/J chromosome 6 clone RP23-258N2, complete sequence	--	--	--	--	--	--	--	--	--	--	--	--	--	--	-	-	-	--
Unigene11992_All	534	0	65	0.0000	8.8906	13.1180650701755	Up	8.7548e-23	4.79612566875e-22	--	--	--	--	gi|7804471|dbj|AB028273.1|	1059	0.0	Mus musculus hsp40 gene for heat shock protein 40, complete cds	--	--	--	--	--	--	--	--	--	--	--	--	--	--	-	-	-	--
Unigene13310_All	272	0	33	0.0000	8.8615	13.1133352113651	Up	6.06552e-12	2.06429039720443e-11	--	--	--	--	gi|354791547|gb|JN956048.1|	539	1e-150	Mus musculus targeted KO-first, conditional ready, lacZ-tagged mutant allele Ddx3x:tm1a(EUCOMM)Hmgu; transgenic	--	--	--	--	--	--	--	--	--	--	--	--	--	--	-	-	-	--
Unigene12028_All	389	0	47	0.0000	8.8249	13.1073642151341	Up	1.096722e-16	4.77904176510067e-16	--	--	--	--	gi|354799904|gb|JN964405.1|	771	0.0	Mus musculus targeted KO-first, conditional ready, lacZ-tagged mutant allele Srgn:tm1a(EUCOMM)Hmgu; transgenic	--	--	--	--	--	--	--	--	--	--	--	--	--	--	-	-	-	--
Unigene12369_All	290	0	35	0.0000	8.8152	13.1057775865655	Up	1.27447e-12	4.5099104430763e-12	--	--	--	--	gi|114053511|gb|AC138613.6|	575	1e-161	Mus musculus BAC clone RP24-105J12 from chromosome 5, complete sequence	--	--	--	--	--	--	--	--	--	--	--	--	--	--	-	-	-	--
Unigene13480_All	307	0	37	0.0000	8.8029	13.1037631636838	Up	2.67788e-13	9.86852540256464e-13	gi|403308155|ref|XP_003944537.1|	60.1	3e-08	PREDICTED: uncharacterized protein LOC101029560 [Saimiri boliviensis boliviensis]	gi|354798711|gb|JN963212.1|	609	1e-171	Mus musculus targeted KO-first, conditional ready, lacZ-tagged mutant allele Ptbp1:tm1a(KOMP)Wtsi; transgenic	--	--	--	--	--	--	--	--	--	--	--	--	--	--	-	-	-	--
Unigene13060_All	432	0	52	0.0000	8.7918	13.1019428522174	Up	2.21946e-18	1.03727655371901e-17	--	--	--	--	gi|354793634|gb|JN958135.1|	856	0.0	Mus musculus targeted KO-first, conditional ready, lacZ-tagged mutant allele Ccnl1:tm1a(EUCOMM)Wtsi; transgenic	--	--	--	--	--	--	--	--	--	--	--	--	--	--	-	-	-	--
Unigene11627_All	424	0	51	0.0000	8.7855	13.1009086798307	Up	4.84194e-18	2.23460916598657e-17	gi|344235794|gb|EGV91897.1|	94.7	1e-18	hypothetical protein I79_020404 [Cricetulus griseus]	gi|23337278|emb|AL731735.14|	841	0.0	Mouse DNA sequence from clone RP23-139P21 on chromosome X, complete sequence	--	--	--	--	--	--	--	--	--	--	--	--	--	--	-	-	-	--
Unigene13274_All	424	0	51	0.0000	8.7855	13.1009086798307	Up	4.84194e-18	2.23343321063018e-17	gi|149049975|gb|EDM02299.1|	75.9	6e-13	rCG37103, isoform CRA_a [Rattus norvegicus]	gi|30385203|gb|AY186881.1|	841	0.0	Mus musculus translationally controlled tumor protein (Tpt1) gene, complete cds	sp|P63029|TCTP_RAT	75.5	3e-14	Translationally-controlled tumor protein OS=Rattus norvegicus GN=Tpt1 PE=1 SV=1	--	--	--	--	--	--	--	--	--	--	GO:0009615//response to virus;GO:0043066//negative regulation of apoptotic process;GO:0006388//tRNA splicing, via endonucleolytic cleavage and ligation;GO:0045859//regulation of protein kinase activity;GO:0007283//spermatogenesis;GO:0008283//cell proliferation;GO:2000384//negative regulation of ectoderm development;GO:0019827//stem cell maintenance	GO:0005509//calcium ion binding;GO:0008134//transcription factor binding;GO:0000215//tRNA 2'-phosphotransferase activity	GO:0005654//nucleoplasm;GO:0045298//tubulin complex;GO:0005615//extracellular space;GO:0005771//multivesicular body	--
Unigene13366_All	291	0	35	0.0000	8.7849	13.100810148548	Up	1.27447e-12	4.5158355401718e-12	--	--	--	--	gi|113930761|ref|NM_011313.2|	577	1e-161	Mus musculus S100 calcium binding protein A6 (calcyclin) (S100a6), mRNA	--	--	--	--	--	--	--	--	--	--	--	--	--	--	-	-	-	--
Unigene13258_All	316	0	38	0.0000	8.7833	13.1005473655569	Up	1.2275e-13	4.61081824512535e-13	--	--	--	--	--	--	--	--	--	--	--	--	--	--	--	--	--	--	--	--	--	--	-	-	-	--
Unigene13215_All	225	0	27	0.0000	8.7648	13.097505455818	Up	6.5386e-10	1.94807830217539e-09	--	--	--	--	gi|354798771|gb|JN963272.1|	446	1e-122	Mus musculus targeted deletion, lacZ-tagged mutant allele Arf6:tm1(KOMP)Ucd; transgenic	--	--	--	--	--	--	--	--	--	--	--	--	--	--	-	-	-	--
Unigene13710_All	217	0	26	0.0000	8.7513	13.0952816289492	Up	1.426444e-09	4.14663403399386e-09	--	--	--	--	gi|354797553|gb|JN962054.1|	430	1e-117	Mus musculus targeted KO-first, conditional ready, lacZ-tagged mutant allele Sesn3:tm1a(EUCOMM)Wtsi; transgenic	--	--	--	--	--	--	--	--	--	--	--	--	--	--	-	-	-	--
Unigene13629_All	259	0	31	0.0000	8.7422	13.0937806684717	Up	2.88674e-11	9.42032680007446e-11	--	--	--	--	gi|53374810|gb|AC115896.9|	513	1e-142	Mus musculus chromosome 1, clone RP24-443M8, complete sequence	--	--	--	--	--	--	--	--	--	--	--	--	--	--	-	-	-	--
Unigene13474_All	327	0	39	0.0000	8.7112	13.0886557537505	Up	5.62668e-14	2.14875315847947e-13	gi|471371156|ref|XP_004376086.1|	58.5	1e-07	PREDICTED: eukaryotic initiation factor 4A-I isoform 1 [Trichechus manatus latirostris]	gi|354798584|gb|JN963085.1|	648	0.0	Mus musculus targeted KO-first, conditional ready, lacZ-tagged mutant allele Eif4a1:tm1a(EUCOMM)Wtsi; transgenic	sp|Q5RKI1|IF4A2_RAT	58.5	3e-09	Eukaryotic initiation factor 4A-II OS=Rattus norvegicus GN=Eif4a2 PE=1 SV=1	SPAC1F5.10	56.6	1e-08	COG0513	Superfamily II DNA and RNA helicases	K03257	1e-08	58.5	cfa:100688577	translation initiation factor 4A	-	-	-	--
Unigene13614_All	311	0	37	0.0000	8.6896	13.0850740530368	Up	2.67788e-13	9.87267620189274e-13	--	--	--	--	gi|1661133|gb|U73744.1|MMU73744	593	1e-166	Mus musculus heat shock 70 protein (Hsc70) gene, complete cds	--	--	--	--	--	--	--	--	--	--	--	--	--	--	-	-	-	--
Unigene11638_All	219	0	26	0.0000	8.6714	13.0820492204393	Up	1.426444e-09	4.15214222366127e-09	--	--	--	--	gi|18643783|emb|AL606466.12|	373	1e-100	Mouse DNA sequence from clone RP23-348N2 on chromosome 11, complete sequence	--	--	--	--	--	--	--	--	--	--	--	--	--	--	-	-	-	--
Unigene13370_All	363	0	43	0.0000	8.6521	13.0788346245656	Up	2.48412e-15	1.01747349672897e-14	--	--	--	--	gi|56787751|gb|AC121136.11|	720	0.0	Mus musculus chromosome 8, clone RP23-339I14, complete sequence	--	--	--	--	--	--	--	--	--	--	--	--	--	--	-	-	-	--
Unigene12542_All	254	0	30	0.0000	8.6268	13.0746097942096	Up	6.29762e-11	2.01221958279413e-10	gi|68062835|ref|XP_673426.1|	67.8	1e-10	hypothetical protein [Plasmodium berghei strain ANKA] >gi|56491267|emb|CAI02107.1| hypothetical protein PB402387.00.0 [Plasmodium berghei]	gi|220980171|emb|CU695229.8|	335	6e-89	Mouse DNA sequence from clone CH26-333C17 on chromosome 11, complete sequence	--	--	--	--	--	--	--	--	--	--	--	--	--	--	-	-	-	--
Unigene13268_All	314	0	37	0.0000	8.6066	13.0712277044104	Up	2.67788e-13	9.8695627751498e-13	--	--	--	--	--	--	--	--	--	--	--	--	--	--	--	--	--	--	--	--	--	--	-	-	-	--
Unigene13251_All	255	0	30	0.0000	8.5929	13.0689293903617	Up	6.29762e-11	2.01405504715862e-10	--	--	--	--	gi|154091015|ref|NM_009530.2|	505	1e-140	Mus musculus alpha thalassemia/mental retardation syndrome X-linked homolog (human) (Atrx), mRNA	--	--	--	--	--	--	--	--	--	--	--	--	--	--	-	-	-	--
Unigene11806_All	281	0	33	0.0000	8.5776	13.0663583248753	Up	6.06552e-12	2.0638897197205e-11	--	--	--	--	gi|354796455|gb|JN960956.1|	549	1e-153	Mus musculus targeted KO-first, conditional ready, lacZ-tagged mutant allele Ucp2:tm1a(EUCOMM)Hmgu; transgenic	--	--	--	--	--	--	--	--	--	--	--	--	--	--	-	-	-	--
Unigene12347_All	205	0	24	0.0000	8.5510	13.0618774310559	Up	6.78882e-09	1.87360530557305e-08	--	--	--	--	gi|115511051|ref|NM_010864.2|	406	1e-110	Mus musculus myosin VA (Myo5a), mRNA	--	--	--	--	--	--	--	--	--	--	--	--	--	--	-	-	-	--
Unigene13297_All	266	0	31	0.0000	8.5122	13.0553163330128	Up	2.88674e-11	9.41857352875489e-11	gi|294661840|ref|NP_001030081.2|	61.6	1e-08	H2-GS14-2 antigen [Mus musculus]	gi|43349995|gb|AY555278.1|	474	1e-130	Mus musculus strain 129/SvJ chromosome 17 clone 522h13, complete sequence	--	--	--	--	--	--	--	--	--	--	--	--	--	--	-	-	-	--
Unigene12038_All	378	0	44	0.0000	8.5020	13.0535865436392	Up	1.138688e-15	4.74151306033254e-15	--	--	--	--	gi|77404149|gb|AC158901.5|	749	0.0	Mus musculus chromosome 15, clone RP23-77K13, complete sequence	--	--	--	--	--	--	--	--	--	--	--	--	--	--	-	-	-	--
Unigene13528_All	275	0	32	0.0000	8.4992	13.0531113364596	Up	1.323238e-11	4.42227123420074e-11	--	--	--	--	gi|354799873|gb|JN964374.1|	474	1e-130	Mus musculus targeted non-conditional, lacZ-tagged mutant allele Slc25a18:tm1e(KOMP)Wtsi; transgenic	--	--	--	--	--	--	--	--	--	--	--	--	--	--	-	-	-	--
Unigene12136_All	302	0	35	0.0000	8.4649	13.0472773096222	Up	1.27447e-12	4.51401077583594e-12	--	--	--	--	gi|81778186|gb|AC144914.18|	583	1e-163	Mus musculus chromosome 5, clone RP24-210D14, complete sequence	--	--	--	--	--	--	--	--	--	--	--	--	--	--	-	-	-	--
Unigene11810_All	233	0	27	0.0000	8.4639	13.0471068669396	Up	6.5386e-10	1.95073055309735e-09	gi|431899776|gb|ELK07723.1|	81.3	1e-14	hypothetical protein PAL_GLEAN10022088 [Pteropus alecto]	gi|33354428|gb|AC127292.4|	448	1e-123	Mus musculus BAC clone RP23-375J3 from chromosome 9, complete sequence	--	--	--	--	--	--	--	--	--	--	--	--	--	--	-	-	-	--
Unigene13712_All	259	0	30	0.0000	8.4602	13.0464760538699	Up	6.29762e-11	2.01460633959854e-10	--	--	--	--	gi|354796455|gb|JN960956.1|	513	1e-142	Mus musculus targeted KO-first, conditional ready, lacZ-tagged mutant allele Ucp2:tm1a(EUCOMM)Hmgu; transgenic	--	--	--	--	--	--	--	--	--	--	--	--	--	--	-	-	-	--
Unigene12372_All	320	0	37	0.0000	8.4452	13.0439158741294	Up	2.67788e-13	9.87371444736565e-13	--	--	--	--	gi|354789256|gb|JN953757.1|	634	1e-179	Mus musculus targeted KO-first, conditional ready, lacZ-tagged mutant allele Smu1:tm1a(EUCOMM)Hmgu; transgenic	--	--	--	--	--	--	--	--	--	--	--	--	--	--	-	-	-	--
Unigene13369_All	355	0	41	0.0000	8.4356	13.0422749715791	Up	1.18226e-14	4.67477363933687e-14	--	--	--	--	gi|78190233|gb|AC159266.3|	704	0.0	Mus musculus BAC clone RP24-64D24 from chromosome 8, complete sequence	--	--	--	--	--	--	--	--	--	--	--	--	--	--	-	-	-	--
Unigene12998_All	234	0	27	0.0000	8.4277	13.0409232442592	Up	6.5386e-10	1.94907205067165e-09	--	--	--	--	gi|354795092|gb|JN959593.1|	420	1e-114	Mus musculus targeted non-conditional, lacZ-tagged mutant allele Mobp:tm1e(KOMP)Ucd; transgenic	--	--	--	--	--	--	--	--	--	--	--	--	--	--	-	-	-	--
Unigene13447_All	295	0	34	0.0000	8.4182	13.0392960703663	Up	2.78034e-12	9.64590349693251e-12	--	--	--	--	gi|161016794|ref|NM_001110826.1|	585	1e-164	Mus musculus DEAD (Asp-Glu-Ala-Asp) box polypeptide 6 (Ddx6), transcript variant 1, mRNA	--	--	--	--	--	--	--	--	--	--	--	--	--	--	-	-	-	--
Unigene13320_All	243	0	28	0.0000	8.4161	13.0389361314794	Up	2.9972e-10	9.1370167115903e-10	gi|148677858|gb|EDL09805.1|	58.2	1e-07	CD74 antigen (invariant polypeptide of major histocompatibility complex, class II antigen-associated), isoform CRA_a [Mus musculus]	gi|354798638|gb|JN963139.1|	442	1e-121	Mus musculus targeted KO-first, conditional ready, lacZ-tagged mutant allele Cd74:tm1a(KOMP)Wtsi; transgenic	sp|P04441|HG2A_MOUSE	58.2	4e-09	H-2 class II histocompatibility antigen gamma chain OS=Mus musculus GN=Cd74 PE=1 SV=3	--	--	--	--	--	K06505	1e-08	58.2	mmu:16149	CD74 antigen	-	-	-	--
Unigene13504_All	408	0	47	0.0000	8.4139	13.0385589563032	Up	1.096722e-16	4.78082432450578e-16	--	--	--	--	gi|31335541|emb|AL928812.11|	809	0.0	Mouse DNA sequence from clone RP23-321B23 on chromosome 2, complete sequence	--	--	--	--	--	--	--	--	--	--	--	--	--	--	-	-	-	--
Unigene13829_All	330	0	38	0.0000	8.4107	13.0380101617777	Up	1.2275e-13	4.61131227900996e-13	--	--	--	--	gi|82697831|gb|AC113182.14|	646	0.0	Mus musculus chromosome 8, clone RP23-39F24, complete sequence	sp|Q60843|KLF2_MOUSE	49.3	2e-06	Krueppel-like factor 2 OS=Mus musculus GN=Klf2 PE=1 SV=2	--	--	--	--	--	K09204	7e-06	49.3	acs:100567653	krueppel-like factor 1/2/4	-	-	-	--
Unigene13415_All	278	0	32	0.0000	8.4075	13.0374611584139	Up	1.323238e-11	4.42269280438513e-11	gi|119604330|gb|EAW83924.1|	63.9	2e-09	hCG2041480 [Homo sapiens]	gi|168229209|ref|NM_001101507.1|	551	1e-154	Mus musculus C-type lectin domain family 2, member L (Clec2l), mRNA	--	--	--	--	--	--	--	--	--	--	--	--	--	--	-	-	-	--
Unigene13315_All	400	0	46	0.0000	8.3996	13.0361049111539	Up	2.39258e-16	1.02675945385557e-15	--	--	--	--	gi|354791293|gb|JN955794.1|	793	0.0	Mus musculus targeted KO-first, conditional ready, lacZ-tagged mutant allele Os9:tm1a(EUCOMM)Wtsi tm1a(EUCOMM)Hmgu; transgenic	--	--	--	--	--	--	--	--	--	--	--	--	--	--	-	-	-	--
Unigene13448_All	435	0	50	0.0000	8.3954	13.0353833488677	Up	1.056302e-17	4.80163417891871e-17	--	--	--	--	gi|354794511|gb|JN959012.1|	862	0.0	Mus musculus targeted KO-first, conditional ready, lacZ-tagged mutant allele Tctex1d4:tm1a(EUCOMM)Wtsi; transgenic	--	--	--	--	--	--	--	--	--	--	--	--	--	--	-	-	-	--
Unigene13640_All	209	0	24	0.0000	8.3874	13.0340079453354	Up	6.78882e-09	1.87390031506849e-08	gi|431895083|gb|ELK04876.1|	151.0	1e-35	hypothetical protein PAL_GLEAN10026160 [Pteropus alecto]	gi|46240957|gb|AC124361.4|	406	1e-110	Mus musculus BAC clone RP24-528I8 from chromosome 1, complete sequence	--	--	--	--	--	--	--	--	--	--	--	--	--	--	-	-	-	--
Unigene13272_All	314	0	36	0.0000	8.3740	13.0317012027403	Up	5.84198e-13	2.11465683233533e-12	gi|148675219|gb|EDL07166.1|	66.6	4e-10	mCG1028420 [Mus musculus]	gi|46559520|gb|AC147246.3|	599	1e-168	Mus musculus BAC clone RP23-465M17 from chromosome 7, complete sequence	--	--	--	--	--	--	--	--	--	--	--	--	--	--	-	-	-	--
Unigene12567_All	393	0	45	0.0000	8.3633	13.029856599484	Up	5.21958e-16	2.20512946595975e-15	--	--	--	--	gi|30985125|gb|AC123550.5|	779	0.0	Mus musculus BAC clone RP24-289C13 from chromosome 7, complete sequence	--	--	--	--	--	--	--	--	--	--	--	--	--	--	-	-	-	--
Unigene13534_All	297	0	34	0.0000	8.3615	13.0295460605139	Up	2.78034e-12	9.6392268110353e-12	--	--	--	--	gi|354792951|gb|JN957452.1|	589	1e-165	Mus musculus targeted KO-first, conditional ready, lacZ-tagged mutant allele Ppt2:tm1a(KOMP)Ucd tm1a(KOMP)Wtsi tm2a(KOMP)Wtsi; transgenic	--	--	--	--	--	--	--	--	--	--	--	--	--	--	-	-	-	--
Unigene12325_All	437	0	50	0.0000	8.3570	13.0287694205234	Up	1.056302e-17	4.7985235063488e-17	--	--	--	--	gi|116734871|ref|NM_008855.2|	866	0.0	Mus musculus protein kinase C, beta (Prkcb), mRNA	--	--	--	--	--	--	--	--	--	--	--	--	--	--	-	-	-	--
Unigene12117_All	271	0	31	0.0000	8.3551	13.0284413802903	Up	2.88674e-11	9.42208072425991e-11	--	--	--	--	gi|169234735|ref|NM_172943.4|	537	1e-150	Mus musculus alkB, alkylation repair homolog 5 (E. coli) (Alkbh5), mRNA	--	--	--	--	--	--	--	--	--	--	--	--	--	--	-	-	-	--
Unigene12487_All	621	0	71	0.0000	8.3508	13.0276986979071	Up	8.12138e-25	4.74810245422711e-24	--	--	--	--	gi|53374810|gb|AC115896.9|	1231	0.0	Mus musculus chromosome 1, clone RP24-443M8, complete sequence	--	--	--	--	--	--	--	--	--	--	--	--	--	--	-	-	-	--
Unigene12789_All	210	0	24	0.0000	8.3474	13.0271111898875	Up	6.78882e-09	1.87213165030675e-08	--	--	--	--	gi|116734871|ref|NM_008855.2|	387	1e-104	Mus musculus protein kinase C, beta (Prkcb), mRNA	--	--	--	--	--	--	--	--	--	--	--	--	--	--	-	-	-	--
Unigene11679_All	377	0	43	0.0000	8.3308	13.0242393277457	Up	2.48412e-15	1.01699826389538e-14	--	--	--	--	gi|354798638|gb|JN963139.1|	747	0.0	Mus musculus targeted KO-first, conditional ready, lacZ-tagged mutant allele Cd74:tm1a(KOMP)Wtsi; transgenic	--	--	--	--	--	--	--	--	--	--	--	--	--	--	-	-	-	--
Unigene13200_All	360	0	41	0.0000	8.3184	13.022090344994	Up	1.18226e-14	4.67213907348963e-14	--	--	--	--	gi|114326553|ref|NM_010576.3|	714	0.0	Mus musculus integrin alpha 4 (Itga4), mRNA	--	--	--	--	--	--	--	--	--	--	--	--	--	--	-	-	-	--
Unigene13593_All	202	0	23	0.0000	8.3164	13.0217434348904	Up	1.481028e-08	3.96959886155493e-08	gi|255958178|ref|NP_001157674.1|	115.5	7e-25	membrane-spanning 4-domains, subfamily A, member 4-like [Mus musculus]	gi|74967623|gb|AC165168.3|	206	3e-50	Mus musculus BAC clone RP23-12D3 from chromosome 19, complete sequence	sp|Q99N05|M4A4D_MOUSE	82.0	3e-16	Membrane-spanning 4-domains subfamily A member 4D OS=Mus musculus GN=Ms4a4d PE=2 SV=1	--	--	--	--	--	--	--	--	--	--	-	-	GO:0005887//integral to plasma membrane	--
Unigene12168_All	387	0	44	0.0000	8.3043	13.019642847902	Up	1.138688e-15	4.74095000213751e-15	--	--	--	--	gi|254750620|ref|NM_021366.3|	767	0.0	Mus musculus Kruppel-like factor 13 (Klf13), mRNA	--	--	--	--	--	--	--	--	--	--	--	--	--	--	-	-	-	--
Unigene12059_All	308	0	35	0.0000	8.3000	13.0188956211217	Up	1.27447e-12	4.51537921079224e-12	--	--	--	--	gi|166788426|emb|CU424424.15|	611	1e-172	Mouse DNA sequence from clone CH29-525B18 on chromosome 17, complete sequence	--	--	--	--	--	--	--	--	--	--	--	--	--	--	-	-	-	--
Unigene12358_All	406	0	46	0.0000	8.2755	13.0146307658542	Up	2.39258e-16	1.02663379488435e-15	--	--	--	--	gi|354799904|gb|JN964405.1|	805	0.0	Mus musculus targeted KO-first, conditional ready, lacZ-tagged mutant allele Srgn:tm1a(EUCOMM)Hmgu; transgenic	--	--	--	--	--	--	--	--	--	--	--	--	--	--	-	-	-	--
Unigene12315_All	256	0	29	0.0000	8.2741	13.0143866786181	Up	1.373872e-10	4.29201872868217e-10	gi|344246906|gb|EGW03010.1|	53.9	2e-06	hypothetical protein I79_004323 [Cricetulus griseus]	gi|3687208|gb|AC005742.1|	476	1e-131	Mus musculus chromosome 11, BAC clone CT7-111I18 (LBNL M01), complete sequence	--	--	--	--	--	--	--	--	--	--	--	--	--	--	-	-	-	--
Unigene11547_All	212	0	24	0.0000	8.2687	13.0134448122475	Up	6.78882e-09	1.8687510247311e-08	--	--	--	--	gi|354783466|gb|JN947967.1|	420	1e-114	Mus musculus targeted non-conditional, lacZ-tagged mutant allele Glul:tm1e(KOMP)Wtsi; transgenic	--	--	--	--	--	--	--	--	--	--	--	--	--	--	-	-	-	--
Unigene12065_All	239	0	27	0.0000	8.2514	13.0104232042268	Up	6.5386e-10	1.9484094390617e-09	--	--	--	--	gi|354795588|gb|JN960089.1|	466	1e-128	Mus musculus targeted KO-first, conditional ready, lacZ-tagged mutant allele Tnfaip3:tm1a(EUCOMM)Hmgu; transgenic	--	--	--	--	--	--	--	--	--	--	--	--	--	--	-	-	-	--
Unigene13158_All	755	0	85	0.0000	8.2230	13.0054491135469	Up	1.468444e-29	9.70501698096136e-29	--	--	--	--	gi|78190233|gb|AC159266.3|	1481	0.0	Mus musculus BAC clone RP24-64D24 from chromosome 8, complete sequence	--	--	--	--	--	--	--	--	--	--	--	--	--	--	-	-	-	--
Unigene13986_All	231	0	26	0.0000	8.2209	13.0050806292333	Up	1.426444e-09	4.14904206769537e-09	--	--	--	--	gi|124301211|ref|NM_029885.1|	458	1e-126	Mus musculus GA repeat binding protein, beta 2 (Gabpb2), transcript variant 1, mRNA	--	--	--	--	--	--	--	--	--	--	--	--	--	--	-	-	-	--
Unigene13340_All	853	0	96	0.0000	8.2202	13.0049577802111	Up	2.75672e-33	1.9916208514321e-32	--	--	--	--	gi|81778186|gb|AC144914.18|	1620	0.0	Mus musculus chromosome 5, clone RP24-210D14, complete sequence	--	--	--	--	--	--	--	--	--	--	--	--	--	--	-	-	-	--
Unigene13221_All	347	0	39	0.0000	8.2091	13.0030083462863	Up	5.62668e-14	2.1494555184136e-13	--	--	--	--	gi|354799686|gb|JN964187.1|	688	0.0	Mus musculus targeted KO-first, conditional ready, lacZ-tagged mutant allele Cln5:tm1a(EUCOMM)Hmgu; transgenic	--	--	--	--	--	--	--	--	--	--	--	--	--	--	-	-	-	--
Unigene12510_All	499	0	56	0.0000	8.1969	13.0008626821704	Up	9.79876e-20	4.81775801935212e-19	--	--	--	--	gi|354799449|gb|JN963950.1|	981	0.0	Mus musculus targeted KO-first, conditional ready, lacZ-tagged mutant allele Nfkbiz:tm1a(EUCOMM)Wtsi; transgenic	--	--	--	--	--	--	--	--	--	--	--	--	--	--	-	-	-	--
Unigene11529_All	205	0	23	0.0000	8.1947	13.0004754192907	Up	1.481028e-08	3.97385189469656e-08	--	--	--	--	--	--	--	--	--	--	--	--	--	--	--	--	--	--	--	--	--	--	-	-	-	--
Unigene13381_All	223	0	25	0.0000	8.1883	12.9993482449354	Up	3.1119e-09	8.80670965372508e-09	gi|460838688|ref|NP_001264078.1|	153.3	3e-36	chromodomain-helicase-DNA-binding protein 7 [Mus musculus] >gi|148877247|sp|A2AJK6.1|CHD7_MOUSE RecName: Full=Chromodomain-helicase-DNA-binding protein 7; Short=CHD-7; AltName: Full=ATP-dependent helicase CHD7	gi|460838687|ref|NM_001277149.1|	442	1e-121	Mus musculus chromodomain helicase DNA binding protein 7 (Chd7), mRNA	sp|A2AJK6|CHD7_MOUSE	153	1e-37	Chromodomain-helicase-DNA-binding protein 7 OS=Mus musculus GN=Chd7 PE=1 SV=1	YOR310c	51.6	3e-07	COG1498	Protein implicated in ribosomal biogenesis, Nop56p homolog	K14437	3e-37	153	mmu:320790	chromodomain-helicase-DNA-binding protein 7 [EC:3.6.4.12]	GO:0001501//skeletal system development;GO:0003007//heart morphogenesis;GO:0060123//regulation of growth hormone secretion;GO:0060021//palate development;GO:0030217//T cell differentiation;GO:0007605//sensory perception of sound;GO:0051297//centrosome organization;GO:0007417//central nervous system development;GO:0048844//artery morphogenesis;GO:0007051//spindle organization;GO:0035116//embryonic…	GO:0005515//protein binding;GO:0046872//metal ion binding;GO:0004386//helicase activity;GO:0003677//DNA binding;GO:0003682//chromatin binding;GO:0005524//ATP binding	GO:0016581//NuRD complex;GO:0005737//cytoplasm;GO:0005813//centrosome	--
Unigene11546_All	268	0	30	0.0000	8.1761	12.997197126317	Up	6.29762e-11	2.01276987073838e-10	--	--	--	--	gi|354799242|gb|JN963743.1|	521	1e-145	Mus musculus targeted KO-first, conditional ready, lacZ-tagged mutant allele Il12rb1:tm1a(KOMP)Wtsi; transgenic	--	--	--	--	--	--	--	--	--	--	--	--	--	--	-	-	-	--
Unigene13331_All	697	0	78	0.0000	8.1738	12.9967912279793	Up	3.45338e-27	2.1502212072456e-26	--	--	--	--	gi|354798984|gb|JN963485.1|	1382	0.0	Mus musculus targeted non-conditional, lacZ-tagged mutant allele Grb7:tm1e(EUCOMM)Wtsi; transgenic	--	--	--	--	--	--	--	--	--	--	--	--	--	--	-	-	-	--
Unigene12323_All	331	0	37	0.0000	8.1646	12.9951664916796	Up	2.67788e-13	9.86541459283388e-13	gi|148688503|gb|EDL20450.1|	70.1	3e-11	mCG1033788 [Mus musculus]	gi|460838687|ref|NM_001277149.1|	656	0.0	Mus musculus chromodomain helicase DNA binding protein 7 (Chd7), mRNA	--	--	--	--	--	--	--	--	--	--	--	--	--	--	-	-	-	--
Unigene13512_All	340	0	38	0.0000	8.1633	12.9949367617625	Up	1.2275e-13	4.60884316770186e-13	--	--	--	--	gi|146424528|emb|CU393486.7|	674	0.0	Mouse DNA sequence from clone CH29-44K18 on chromosome 11, complete sequence	--	--	--	--	--	--	--	--	--	--	--	--	--	--	-	-	-	--
Unigene13648_All	206	0	23	0.0000	8.1549	12.9934514705645	Up	1.481028e-08	3.97172423955943e-08	--	--	--	--	gi|354785323|gb|JN949824.1|	321	7e-85	Mus musculus targeted KO-first, conditional ready, lacZ-tagged mutant allele Ndufb10:tm1a(KOMP)Ucd; transgenic	--	--	--	--	--	--	--	--	--	--	--	--	--	--	-	-	-	--
Unigene11753_All	215	0	24	0.0000	8.1533	12.9931683845007	Up	6.78882e-09	1.86933808230582e-08	--	--	--	--	--	--	--	--	--	--	--	--	--	--	--	--	--	--	--	--	--	--	-	-	-	--
Unigene13616_All	377	0	42	0.0000	8.1371	12.9902990053121	Up	5.4193e-15	2.18147046268657e-14	--	--	--	--	gi|354791759|gb|JN956260.1|	747	0.0	Mus musculus targeted non-conditional, lacZ-tagged mutant allele Pou2f2:tm1e(EUCOMM)Hmgu; transgenic	--	--	--	--	--	--	--	--	--	--	--	--	--	--	-	-	-	--
Unigene11951_All	261	0	29	0.0000	8.1155	12.9864642673341	Up	1.373872e-10	4.2958464453759e-10	--	--	--	--	gi|66793676|gb|AC160090.4|	504	1e-139	Mus musculus 6 BAC RP23-322E20 (Roswell Park Cancer Institute (C57BL/6J Female) Mouse BAC Library) complete sequence	--	--	--	--	--	--	--	--	--	--	--	--	--	--	-	-	-	--
Unigene12285_All	216	0	24	0.0000	8.1155	12.9864642673341	Up	6.78882e-09	1.87110147016744e-08	--	--	--	--	gi|354783426|gb|JN947927.1|	428	1e-117	Mus musculus targeted non-conditional, lacZ-tagged mutant allele Amdhd2:tm1e(EUCOMM)Hmgu; transgenic	--	--	--	--	--	--	--	--	--	--	--	--	--	--	-	-	-	--
Unigene11759_All	379	0	42	0.0000	8.0941	12.9826549578124	Up	5.4193e-15	2.18222208912369e-14	--	--	--	--	gi|56382153|gb|AC110909.10|	743	0.0	Mus musculus chromosome 7, clone RP24-186G5, complete sequence	--	--	--	--	--	--	--	--	--	--	--	--	--	--	-	-	-	--
Unigene12581_All	289	0	32	0.0000	8.0875	12.9814780917672	Up	1.323238e-11	4.42016458822409e-11	--	--	--	--	gi|354792338|gb|JN956839.1|	573	1e-160	Mus musculus targeted non-conditional, lacZ-tagged mutant allele Irg1:tm1e(KOMP)Wtsi; transgenic	--	--	--	--	--	--	--	--	--	--	--	--	--	--	-	-	-	--
Unigene12511_All	271	0	30	0.0000	8.0856	12.9811391189556	Up	6.29762e-11	2.01442254192136e-10	--	--	--	--	gi|354787805|gb|JN952306.1|	537	1e-150	Mus musculus targeted non-conditional, lacZ-tagged mutant allele Sfpq:tm1e(EUCOMM)Wtsi; transgenic	--	--	--	--	--	--	--	--	--	--	--	--	--	--	-	-	-	--
Unigene13661_All	434	0	48	0.0000	8.0781	12.9798002901499	Up	5.0272e-17	2.22801996207812e-16	gi|471364229|ref|XP_004372665.1|	286.6	2e-76	PREDICTED: chromodomain-helicase-DNA-binding protein 7 [Trichechus manatus latirostris]	gi|460838687|ref|NM_001277149.1|	860	0.0	Mus musculus chromodomain helicase DNA binding protein 7 (Chd7), mRNA	sp|A2AJK6|CHD7_MOUSE	286	1e-77	Chromodomain-helicase-DNA-binding protein 7 OS=Mus musculus GN=Chd7 PE=1 SV=1	ECU01g0350	102	2e-22	COG0553	Superfamily II DNA/RNA helicases, SNF2 family	K14437	3e-77	286	oaa:100082780	chromodomain-helicase-DNA-binding protein 7 [EC:3.6.4.12]	GO:0001501//skeletal system development;GO:0003007//heart morphogenesis;GO:0060123//regulation of growth hormone secretion;GO:0060021//palate development;GO:0030217//T cell differentiation;GO:0007605//sensory perception of sound;GO:0051297//centrosome organization;GO:0007417//central nervous system development;GO:0048844//artery morphogenesis;GO:0007051//spindle organization;GO:0035116//embryonic…	GO:0005515//protein binding;GO:0046872//metal ion binding;GO:0004386//helicase activity;GO:0003677//DNA binding;GO:0003682//chromatin binding;GO:0005524//ATP binding	GO:0016581//NuRD complex;GO:0005737//cytoplasm;GO:0005813//centrosome	--
Unigene14198_All	217	0	24	0.0000	8.0781	12.9798002901499	Up	6.78882e-09	1.86889775455402e-08	gi|221505430|gb|EEE31075.1|	72.8	5e-12	regulator of chromosome condensation domain-containing protein, putative [Toxoplasma gondii VEG]	gi|237838810|ref|XM_002368662.1|	204	1e-49	Toxoplasma gondii ME49 regulator of chromosome condensation domain-containing protein, mRNA	--	--	--	--	--	--	--	--	--	--	--	--	--	--	-	-	-	--
Unigene12012_All	317	0	35	0.0000	8.0643	12.9773335941921	Up	1.27447e-12	4.51218748561042e-12	--	--	--	--	gi|354785801|gb|JN950302.1|	613	1e-172	Mus musculus targeted non-conditional, lacZ-tagged mutant allele Srsf7:tm1e(EUCOMM)Wtsi; transgenic	--	--	--	--	--	--	--	--	--	--	--	--	--	--	-	-	-	--
Unigene13313_All	363	0	40	0.0000	8.0485	12.9745042176775	Up	2.57918e-14	1.0037587965368e-13	gi|56090441|ref|NP_001007614.1|	72.8	5e-12	probable ATP-dependent RNA helicase DDX5 [Rattus norvegicus] >gi|50927691|gb|AAH79036.1| DEAD (Asp-Glu-Ala-Asp) box polypeptide 5 [Rattus norvegicus] >gi|149054596|gb|EDM06413.1| ddx5 gene, isoform CRA_b [Rattus norvegicus] >gi|149054597|gb|EDM06414.1| ddx5 gene, isoform CRA_b [Rattus norvegicus] >gi|149054598|gb|EDM06415.1| ddx5 gene, isoform CRA_b [Rattus norvegicus]	gi|354796849|gb|JN961350.1|	720	0.0	Mus musculus targeted KO-first, conditional ready, lacZ-tagged mutant allele Polg2:tm1a(EUCOMM)Wtsi; transgenic	sp|Q61656|DDX5_MOUSE	72.8	2e-13	Probable ATP-dependent RNA helicase DDX5 OS=Mus musculus GN=Ddx5 PE=1 SV=2	--	--	--	--	--	K12823	6e-13	72.8	rno:287765	ATP-dependent RNA helicase DDX5/DBP2 [EC:3.6.4.13]	-	-	-	--
Unigene13407_All	463	0	51	0.0000	8.0454	12.9739484350913	Up	4.84194e-18	2.23255205602315e-17	gi|189458810|ref|NP_001074814.2|	352.8	2e-96	chromodomain helicase DNA binding protein 2 [Mus musculus]	gi|189458809|ref|NM_001081345.2|	918	0.0	Mus musculus chromodomain helicase DNA binding protein 2 (Chd2), mRNA	sp|O14647|CHD2_HUMAN	329	1e-90	Chromodomain-helicase-DNA-binding protein 2 OS=Homo sapiens GN=CHD2 PE=1 SV=2	--	--	--	--	--	K11367	4e-97	352	mmu:244059	chromodomain-helicase-DNA-binding protein 1 [EC:3.6.4.12]	GO:0006357//regulation of transcription from RNA polymerase II promoter	GO:0004003//ATP-dependent DNA helicase activity;GO:0003677//DNA binding;GO:0005524//ATP binding	GO:0005634//nucleus	--
Unigene11589_All	200	0	22	0.0000	8.0344	12.9719745737342	Up	3.23096e-08	8.41297352840698e-08	--	--	--	--	gi|84452576|emb|CT010478.15|	381	1e-103	Mouse DNA sequence from clone RP23-356E7 on chromosome 12, complete sequence	--	--	--	--	--	--	--	--	--	--	--	--	--	--	-	-	-	--
Unigene13454_All	500	0	55	0.0000	8.0344	12.9719745737342	Up	2.13768e-19	1.03865297228381e-18	--	--	--	--	gi|354799298|gb|JN963799.1|	991	0.0	Mus musculus targeted KO-first, conditional ready, lacZ-tagged mutant allele Zbp1:tm2a(EUCOMM)Hmgu; transgenic	--	--	--	--	--	--	--	--	--	--	--	--	--	--	-	-	-	--
Unigene12070_All	246	0	27	0.0000	8.0166	12.9687747753098	Up	6.5386e-10	1.94774727782498e-09	--	--	--	--	gi|354792503|gb|JN957004.1|	488	1e-135	Mus musculus targeted KO-first, conditional ready, lacZ-tagged mutant allele Dvl3:tm1a(KOMP)Wtsi; transgenic	--	--	--	--	--	--	--	--	--	--	--	--	--	--	-	-	-	--
Unigene11769_All	201	0	22	0.0000	7.9944	12.9647740445081	Up	3.23096e-08	8.4173494248774e-08	--	--	--	--	gi|354794952|gb|JN959453.1|	398	1e-108	Mus musculus targeted non-conditional, lacZ-tagged mutant allele Cmtm4:tm1e(EUCOMM)Wtsi; transgenic	--	--	--	--	--	--	--	--	--	--	--	--	--	--	-	-	-	--
Unigene11583_All	366	0	40	0.0000	7.9825	12.9626249324575	Up	2.57918e-14	1.00420466385341e-13	gi|431905216|gb|ELK10261.1|	128.3	1e-28	BTB/POZ domain-containing protein KCTD17 [Pteropus alecto]	gi|354795020|gb|JN959521.1|	726	0.0	Mus musculus targeted non-conditional, lacZ-tagged mutant allele Kctd17:tm1e(EUCOMM)Wtsi; transgenic	sp|Q9H6K5|YS027_HUMAN	50.8	7e-07	Putative uncharacterized protein FLJ22184 OS=Homo sapiens PE=2 SV=1	--	--	--	--	--	K14808	3e-06	50.4	spu:587908	ATP-dependent RNA helicase DDX54/DBP10 [EC:3.6.4.13]	-	-	-	--
Unigene12297_All	220	0	24	0.0000	7.9680	12.9600019320681	Up	6.78882e-09	1.87272083414634e-08	--	--	--	--	gi|354799207|gb|JN963708.1|	436	1e-119	Mus musculus targeted non-conditional, lacZ-tagged mutant allele H2-Eb1:tm1e(KOMP)Wtsi; transgenic	--	--	--	--	--	--	--	--	--	--	--	--	--	--	-	-	-	--
Unigene11655_All	257	0	28	0.0000	7.9577	12.9581357960749	Up	2.9972e-10	9.13384e-10	--	--	--	--	gi|254750620|ref|NM_021366.3|	509	1e-141	Mus musculus Kruppel-like factor 13 (Klf13), mRNA	--	--	--	--	--	--	--	--	--	--	--	--	--	--	-	-	-	--
Unigene13449_All	239	0	26	0.0000	7.9458	12.9559767651458	Up	1.426444e-09	4.14938630083796e-09	--	--	--	--	gi|83715863|emb|CT030728.6|	444	1e-122	Mouse DNA sequence from clone RP23-108F2 on chromosome 17, complete sequence	--	--	--	--	--	--	--	--	--	--	--	--	--	--	-	-	-	--
Unigene12160_All	644	0	70	0.0000	7.9391	12.954759753097	Up	1.771736e-24	1.02506329861386e-23	--	--	--	--	gi|114326531|ref|NM_001017968.2|	1269	0.0	Mus musculus zinc finger, DHHC domain containing 18 (Zdhhc18), mRNA	--	--	--	--	--	--	--	--	--	--	--	--	--	--	-	-	-	--
Unigene13554_All	249	0	27	0.0000	7.9200	12.951284714967	Up	6.5386e-10	1.95006681354202e-09	gi|297286653|ref|XP_001102817.2|	58.9	8e-08	PREDICTED: hypothetical protein LOC713460 [Macaca mulatta]	gi|354789001|gb|JN953502.1|	494	1e-136	Mus musculus targeted non-conditional, lacZ-tagged mutant allele Set:tm1e(EUCOMM)Wtsi; transgenic	sp|Q96S59|RANB9_HUMAN	53.1	1e-07	Ran-binding protein 9 OS=Homo sapiens GN=RANBP9 PE=1 SV=1	--	--	--	--	--	K05759	9e-09	58.9	mcc:713460	profilin	-	-	-	--
Unigene12252_All	203	0	22	0.0000	7.9157	12.9505012208583	Up	3.23096e-08	8.41797492457457e-08	--	--	--	--	gi|77404149|gb|AC158901.5|	402	1e-109	Mus musculus chromosome 15, clone RP23-77K13, complete sequence	--	--	--	--	--	--	--	--	--	--	--	--	--	--	-	-	-	--
Unigene13399_All	490	0	53	0.0000	7.9002	12.9476734614146	Up	1.017372e-18	4.81702629196489e-18	--	--	--	--	gi|53374810|gb|AC115896.9|	971	0.0	Mus musculus chromosome 1, clone RP24-443M8, complete sequence	--	--	--	--	--	--	--	--	--	--	--	--	--	--	-	-	-	--
Unigene12557_All	241	0	26	0.0000	7.8798	12.9439432972537	Up	1.426444e-09	4.15352155834233e-09	gi|124487213|ref|NP_001074623.1|	88.6	9e-17	meiosis arrest female protein 1 [Mus musculus]	gi|315221169|ref|NM_001081154.2|	478	1e-132	Mus musculus meiosis arrest female 1 (Marf1), mRNA	sp|Q8BJ34|MARF1_MOUSE	168	2e-42	Meiosis arrest female protein 1 OS=Mus musculus GN=Marf1 PE=1 SV=3	--	--	--	--	--	--	--	--	--	--	GO:0010468//regulation of gene expression;GO:0007143//female meiosis;GO:0030154//cell differentiation;GO:0048477//oogenesis;GO:0010923//negative regulation of phosphatase activity	GO:0003723//RNA binding;GO:0000166//nucleotide binding	GO:0005777//peroxisome	--
Unigene12458_All	241	0	26	0.0000	7.8798	12.9439432972537	Up	1.426444e-09	4.15007493851133e-09	--	--	--	--	gi|34536776|gb|AC113463.8|	470	1e-129	Mus musculus chromosome 1, clone RP23-40O18, complete sequence	--	--	--	--	--	--	--	--	--	--	--	--	--	--	-	-	-	--
Unigene12408_All	306	0	33	0.0000	7.8769	12.9434122449818	Up	6.06552e-12	2.06589466407616e-11	gi|221486096|gb|EEE24366.1|	123.2	3e-27	conserved hypothetical protein [Toxoplasma gondii GT1] >gi|221503593|gb|EEE29284.1| conserved hypothetical protein [Toxoplasma gondii VEG]	gi|325116194|emb|FR823387.1|	123	5e-25	Neospora caninum Liverpool complete genome, chromosome VI	--	--	--	--	--	--	--	--	--	--	--	--	--	--	-	-	-	--
Unigene13099_All	269	0	29	0.0000	7.8742	12.942917641221	Up	1.373872e-10	4.29546336650615e-10	--	--	--	--	gi|20302220|emb|AL663027.9|	504	1e-139	Mouse DNA sequence from clone RP23-16P3 on chromosome 2, complete sequence	sp|Q6DDC6|RS21_XENTR	47.8	6e-06	40S ribosomal protein S21 OS=Xenopus tropicalis GN=rps21 PE=3 SV=1	--	--	--	--	--	--	--	--	--	--	-	-	-	--
Unigene11600_All	223	0	24	0.0000	7.8608	12.9404604288637	Up	6.78882e-09	1.87345783565525e-08	--	--	--	--	gi|354794465|gb|JN958966.1|	442	1e-121	Mus musculus targeted KO-first, conditional ready, lacZ-tagged mutant allele Lpar5:tm1a(KOMP)Wtsi; transgenic	--	--	--	--	--	--	--	--	--	--	--	--	--	--	-	-	-	--
Unigene13659_All	344	0	37	0.0000	7.8560	12.9395792143147	Up	2.67788e-13	9.87475291123265e-13	gi|395742562|ref|XP_003777772.1|	56.6	4e-07	PREDICTED: uncharacterized protein LOC100939189, partial [Pongo abelii]	gi|53374810|gb|AC115896.9|	682	0.0	Mus musculus chromosome 1, clone RP24-443M8, complete sequence	sp|Q62940|NEDD4_RAT	50.4	9e-07	E3 ubiquitin-protein ligase NEDD4 OS=Rattus norvegicus GN=Nedd4 PE=1 SV=1	--	--	--	--	--	K10591	7e-06	49.3	rno:25489	E3 ubiquitin-protein ligase NEDD4 [EC:6.3.2.19]	-	-	-	--
Unigene13809_All	270	0	29	0.0000	7.8450	12.9375577318555	Up	1.373872e-10	4.29316632727273e-10	--	--	--	--	gi|18643783|emb|AL606466.12|	466	1e-128	Mouse DNA sequence from clone RP23-348N2 on chromosome 11, complete sequence	--	--	--	--	--	--	--	--	--	--	--	--	--	--	-	-	-	--
Unigene12271_All	224	0	24	0.0000	7.8257	12.9340040899164	Up	6.78882e-09	1.87095439412042e-08	--	--	--	--	gi|46559520|gb|AC147246.3|	377	1e-101	Mus musculus BAC clone RP23-465M17 from chromosome 7, complete sequence	--	--	--	--	--	--	--	--	--	--	--	--	--	--	-	-	-	--
Unigene12531_All	327	0	35	0.0000	7.8177	12.9325285077113	Up	1.27447e-12	4.51309894657105e-12	gi|149040023|gb|EDL94107.1|	73.2	4e-12	rCG42224 [Rattus norvegicus]	gi|117320528|ref|NM_001033270.2|	648	0.0	Mus musculus solute carrier family 4, sodium bicarbonate cotransporter, member 7 (Slc4a7), mRNA	--	--	--	--	--	--	--	--	--	--	--	--	--	--	-	-	-	--
Unigene12591_All	318	0	34	0.0000	7.8093	12.9309775203803	Up	2.78034e-12	9.64018005735759e-12	--	--	--	--	gi|100818177|ref|NM_001001984.2|	630	1e-178	Mus musculus lysine (K)-specific demethylase 2A (Kdm2a), mRNA	--	--	--	--	--	--	--	--	--	--	--	--	--	--	-	-	-	--
Unigene12480_All	328	0	35	0.0000	7.7939	12.9281297057213	Up	1.27447e-12	4.51082098425197e-12	gi|380877124|sp|E9Q555.1|RN213_MOUSE	225.3	6e-58	RecName: Full=E3 ubiquitin-protein ligase RNF213	gi|407261957|ref|XM_001476651.3|	650	0.0	PREDICTED: Mus musculus ring finger protein 213 (Rnf213), mRNA >gi|407263730|ref|XM_001477846.3| PREDICTED: Mus musculus ring finger protein 213 (Rnf213), mRNA	sp|E9Q555|RN213_MOUSE	225	2e-59	E3 ubiquitin-protein ligase RNF213 OS=Mus musculus GN=Rnf213 PE=2 SV=1	--	--	--	--	--	--	--	--	--	--	-	-	-	--
Unigene13654_All	300	0	32	0.0000	7.7909	12.9275742818242	Up	1.323238e-11	4.41932249171271e-11	--	--	--	--	gi|114053511|gb|AC138613.6|	595	1e-167	Mus musculus BAC clone RP24-105J12 from chromosome 5, complete sequence	--	--	--	--	--	--	--	--	--	--	--	--	--	--	-	-	-	--
Unigene12308_All	647	0	69	0.0000	7.7894	12.9272964896677	Up	3.86516e-24	2.21142909203655e-23	--	--	--	--	gi|354799051|gb|JN963552.1|	1243	0.0	Mus musculus targeted non-conditional, lacZ-tagged mutant allele Asrgl1:tm1e(EUCOMM)Wtsi; transgenic	--	--	--	--	--	--	--	--	--	--	--	--	--	--	-	-	-	--
Unigene11712_All	338	0	36	0.0000	7.7794	12.9254431737547	Up	5.84198e-13	2.11334771749897e-12	--	--	--	--	gi|377834861|ref|XR_140507.1|	670	0.0	PREDICTED: Mus musculus uncharacterized LOC100862024 (LOC100862024), misc_RNA	--	--	--	--	--	--	--	--	--	--	--	--	--	--	-	-	-	--
Unigene13530_All	329	0	35	0.0000	7.7702	12.9237360178246	Up	1.27447e-12	4.5103656677097e-12	--	--	--	--	gi|78272061|gb|AC154375.2|	652	0.0	Mus musculus BAC clone RP23-69H21 from chromosome 12, complete sequence	--	--	--	--	--	--	--	--	--	--	--	--	--	--	-	-	-	--
Unigene12071_All	301	0	32	0.0000	7.7650	12.9227702092747	Up	1.323238e-11	4.41890156376798e-11	--	--	--	--	gi|56461871|gb|AC116505.13|	597	1e-167	Mus musculus chromosome 5, clone RP24-302O2, complete sequence	--	--	--	--	--	--	--	--	--	--	--	--	--	--	-	-	-	--
Unigene13485_All	388	0	41	0.0000	7.7181	12.9140300210224	Up	1.18226e-14	4.67530090909091e-14	gi|460838688|ref|NP_001264078.1|	273.5	2e-72	chromodomain-helicase-DNA-binding protein 7 [Mus musculus] >gi|148877247|sp|A2AJK6.1|CHD7_MOUSE RecName: Full=Chromodomain-helicase-DNA-binding protein 7; Short=CHD-7; AltName: Full=ATP-dependent helicase CHD7	gi|460838687|ref|NM_001277149.1|	769	0.0	Mus musculus chromodomain helicase DNA binding protein 7 (Chd7), mRNA	sp|A2AJK6|CHD7_MOUSE	273	7e-74	Chromodomain-helicase-DNA-binding protein 7 OS=Mus musculus GN=Chd7 PE=1 SV=1	--	--	--	--	--	K14437	2e-73	273	mmu:320790	chromodomain-helicase-DNA-binding protein 7 [EC:3.6.4.12]	GO:0001501//skeletal system development;GO:0003007//heart morphogenesis;GO:0060123//regulation of growth hormone secretion;GO:0060021//palate development;GO:0030217//T cell differentiation;GO:0007605//sensory perception of sound;GO:0051297//centrosome organization;GO:0007417//central nervous system development;GO:0048844//artery morphogenesis;GO:0007051//spindle organization;GO:0035116//embryonic…	GO:0005515//protein binding;GO:0046872//metal ion binding;GO:0004386//helicase activity;GO:0003677//DNA binding;GO:0003682//chromatin binding;GO:0005524//ATP binding	GO:0016581//NuRD complex;GO:0005737//cytoplasm;GO:0005813//centrosome	--
Unigene12105_All	351	0	37	0.0000	7.6994	12.9105303082941	Up	2.67788e-13	9.8789089520202e-13	--	--	--	--	gi|53374810|gb|AC115896.9|	696	0.0	Mus musculus chromosome 1, clone RP24-443M8, complete sequence	--	--	--	--	--	--	--	--	--	--	--	--	--	--	-	-	-	--
Unigene11666_All	209	0	22	0.0000	7.6884	12.9084676809981	Up	3.23096e-08	8.40797807169895e-08	--	--	--	--	gi|354793708|gb|JN958209.1|	414	1e-113	Mus musculus targeted non-conditional, lacZ-tagged mutant allele Rps9:tm1e(EUCOMM)Wtsi; transgenic	--	--	--	--	--	--	--	--	--	--	--	--	--	--	-	-	-	--
Unigene11989_All	276	0	29	0.0000	7.6745	12.9058570454357	Up	1.373872e-10	4.29776286509636e-10	--	--	--	--	gi|354795092|gb|JN959593.1|	547	1e-153	Mus musculus targeted non-conditional, lacZ-tagged mutant allele Mobp:tm1e(KOMP)Ucd; transgenic	--	--	--	--	--	--	--	--	--	--	--	--	--	--	-	-	-	--
Unigene14224_All	362	0	38	0.0000	7.6672	12.9044840979014	Up	1.2275e-13	4.60983049485861e-13	--	--	--	--	gi|354786979|gb|JN951480.1|	718	0.0	Mus musculus targeted KO-first, conditional ready, lacZ-tagged mutant allele Pyhin1:tm1a(KOMP)Wtsi; transgenic	--	--	--	--	--	--	--	--	--	--	--	--	--	--	-	-	-	--
Unigene13400_All	239	0	25	0.0000	7.6402	12.8993946893147	Up	3.1119e-09	8.80742056021957e-09	--	--	--	--	gi|354798771|gb|JN963272.1|	472	1e-130	Mus musculus targeted deletion, lacZ-tagged mutant allele Arf6:tm1(KOMP)Ucd; transgenic	--	--	--	--	--	--	--	--	--	--	--	--	--	--	-	-	-	--
Unigene13754_All	489	0	51	0.0000	7.6177	12.8951397575155	Up	4.84194e-18	2.23402103355705e-17	--	--	--	--	gi|78190233|gb|AC159266.3|	918	0.0	Mus musculus BAC clone RP24-64D24 from chromosome 8, complete sequence	--	--	--	--	--	--	--	--	--	--	--	--	--	--	-	-	-	--
Unigene13413_All	288	0	30	0.0000	7.6083	12.8933584183447	Up	6.29762e-11	2.01240297867299e-10	--	--	--	--	--	--	--	--	--	--	--	--	--	--	--	--	--	--	--	--	--	--	-	-	-	--
Unigene13247_All	413	0	43	0.0000	7.6046	12.8926566492203	Up	2.48412e-15	1.01687952504378e-14	--	--	--	--	gi|508537|gb|L27220.1|MUSNIFA	803	0.0	Mus musculus neuronal intermediate filament protein (alpha-internexin) gene, complete cds	--	--	--	--	--	--	--	--	--	--	--	--	--	--	-	-	-	--
Unigene13546_All	279	0	29	0.0000	7.5920	12.8902642770211	Up	1.373872e-10	4.29469741369472e-10	--	--	--	--	gi|354787347|gb|JN951848.1|	545	1e-152	Mus musculus targeted KO-first, conditional ready, lacZ-tagged mutant allele B2m:tm1a(EUCOMM)Wtsi tm1a(EUCOMM)Hmgu; transgenic	--	--	--	--	--	--	--	--	--	--	--	--	--	--	-	-	-	--
Unigene12034_All	433	0	45	0.0000	7.5908	12.890036225008	Up	5.21958e-16	2.20566101458358e-15	--	--	--	--	gi|354798638|gb|JN963139.1|	842	0.0	Mus musculus targeted KO-first, conditional ready, lacZ-tagged mutant allele Cd74:tm1a(KOMP)Wtsi; transgenic	--	--	--	--	--	--	--	--	--	--	--	--	--	--	-	-	-	--
Unigene13445_All	308	0	32	0.0000	7.5886	12.8896180360002	Up	1.323238e-11	4.41553702465023e-11	--	--	--	--	gi|68303761|gb|AC156542.9|	571	1e-160	Mus musculus chromosome 1, clone RP23-370J16, complete sequence	--	--	--	--	--	--	--	--	--	--	--	--	--	--	-	-	-	--
Unigene13607_All	414	0	43	0.0000	7.5863	12.8891807087533	Up	2.48412e-15	1.01711703047997e-14	gi|471361093|ref|XP_004371112.1|	55.5	9e-07	PREDICTED: proto-oncogene c-Fos [Trichechus manatus latirostris]	gi|48675491|gb|AC145740.4|	821	0.0	Mus musculus BAC clone RP24-233K8 from chromosome 12, complete sequence	sp|P12841|FOS_RAT	55.5	4e-08	Proto-oncogene c-Fos OS=Rattus norvegicus GN=Fos PE=1 SV=1	--	--	--	--	--	K04379	1e-07	55.5	tgu:100222961	proto-oncogene protein c-fos	-	-	-	--
Unigene11618_All	520	0	54	0.0000	7.5849	12.8889144446393	Up	4.66348e-19	2.23736004761905e-18	--	--	--	--	gi|73760432|gb|AC158622.4|	1023	0.0	Mus musculus 10 BAC RP23-292G1 (Roswell Park Cancer Institute (C57BL/6J Female) Mouse BAC Library) complete sequence	--	--	--	--	--	--	--	--	--	--	--	--	--	--	-	-	-	--
Unigene12554_All	318	0	33	0.0000	7.5796	12.8879059993852	Up	6.06552e-12	2.06549336363636e-11	--	--	--	--	gi|118403315|ref|NM_172772.2|	630	1e-178	Mus musculus family with sequence similarity 63, member B (Fam63b), mRNA	--	--	--	--	--	--	--	--	--	--	--	--	--	--	-	-	-	--
Unigene13518_All	222	0	23	0.0000	7.5672	12.8855438605171	Up	1.481028e-08	3.97324376065499e-08	--	--	--	--	gi|43349995|gb|AY555278.1|	432	1e-118	Mus musculus strain 129/SvJ chromosome 17 clone 522h13, complete sequence	--	--	--	--	--	--	--	--	--	--	--	--	--	--	-	-	-	--
Unigene12180_All	610	0	63	0.0000	7.5435	12.8810183387999	Up	4.16664e-22	2.2323741601467e-21	--	--	--	--	gi|52627319|gb|AC119877.9|	1209	0.0	Mus musculus chromosome 3, clone RP24-324H23, complete sequence	--	--	--	--	--	--	--	--	--	--	--	--	--	--	-	-	-	--
Unigene13253_All	552	0	57	0.0000	7.5422	12.8807696922595	Up	4.4916e-20	2.23566137989779e-19	--	--	--	--	gi|354796748|gb|JN961249.1|	1094	0.0	Mus musculus targeted non-conditional, lacZ-tagged mutant allele Sept3:tm1e(KOMP)Wtsi; transgenic	--	--	--	--	--	--	--	--	--	--	--	--	--	--	-	-	-	--
Unigene12027_All	339	0	35	0.0000	7.5410	12.8805401343337	Up	1.27447e-12	4.51355481515152e-12	gi|380877124|sp|E9Q555.1|RN213_MOUSE	224.2	1e-57	RecName: Full=E3 ubiquitin-protein ligase RNF213	gi|407261957|ref|XM_001476651.3|	672	0.0	PREDICTED: Mus musculus ring finger protein 213 (Rnf213), mRNA >gi|407263730|ref|XM_001477846.3| PREDICTED: Mus musculus ring finger protein 213 (Rnf213), mRNA	sp|E9Q555|RN213_MOUSE	224	4e-59	E3 ubiquitin-protein ligase RNF213 OS=Mus musculus GN=Rnf213 PE=2 SV=1	--	--	--	--	--	--	--	--	--	--	GO:0006200//ATP catabolic process;GO:0051865//protein autoubiquitination	GO:0008270//zinc ion binding;GO:0004842//ubiquitin-protein ligase activity;GO:0016887//ATPase activity;GO:0000166//nucleotide binding	GO:0005737//cytoplasm	--
Unigene13488_All	252	0	26	0.0000	7.5359	12.8795641054433	Up	1.426444e-09	4.15041934307054e-09	--	--	--	--	gi|354782971|gb|JN947472.1|	500	1e-138	Mus musculus targeted non-conditional, lacZ-tagged mutant allele Brd2:tm1e(EUCOMM)Wtsi; transgenic	--	--	--	--	--	--	--	--	--	--	--	--	--	--	-	-	-	--
Unigene12439_All	651	0	67	0.0000	7.5172	12.875979672849	Up	1.839532e-23	1.03143821288981e-22	gi|380877124|sp|E9Q555.1|RN213_MOUSE	444.5	1e-123	RecName: Full=E3 ubiquitin-protein ligase RNF213	gi|407261957|ref|XM_001476651.3|	1291	0.0	PREDICTED: Mus musculus ring finger protein 213 (Rnf213), mRNA >gi|407263730|ref|XM_001477846.3| PREDICTED: Mus musculus ring finger protein 213 (Rnf213), mRNA	sp|E9Q555|RN213_MOUSE	444	7e-125	E3 ubiquitin-protein ligase RNF213 OS=Mus musculus GN=Rnf213 PE=2 SV=1	--	--	--	--	--	--	--	--	--	--	-	-	-	--
Unigene11663_All	273	0	28	0.0000	7.4913	12.8710003826267	Up	2.9972e-10	9.14019563364356e-10	--	--	--	--	gi|61888831|ref|NM_009622.1|	541	1e-151	Mus musculus adenylate cyclase 1 (Adcy1), mRNA	--	--	--	--	--	--	--	--	--	--	--	--	--	--	-	-	-	--
Unigene13358_All	351	0	36	0.0000	7.4913	12.8710003826267	Up	5.84198e-13	2.11291170600371e-12	--	--	--	--	gi|255918238|ref|NM_018789.2|	696	0.0	Mus musculus forkhead box O4 (Foxo4), mRNA	--	--	--	--	--	--	--	--	--	--	--	--	--	--	-	-	-	--
Unigene12512_All	303	0	31	0.0000	7.4727	12.8674138894991	Up	2.88674e-11	9.40544476721494e-11	--	--	--	--	gi|354787805|gb|JN952306.1|	601	1e-169	Mus musculus targeted non-conditional, lacZ-tagged mutant allele Sfpq:tm1e(EUCOMM)Wtsi; transgenic	--	--	--	--	--	--	--	--	--	--	--	--	--	--	-	-	-	--
Unigene12109_All	264	0	27	0.0000	7.4700	12.8668925276766	Up	6.5386e-10	1.94990094922174e-09	--	--	--	--	gi|96987282|gb|AC124322.7|	523	1e-145	Mus musculus chromosome 7, clone RP24-330M21, complete sequence	--	--	--	--	--	--	--	--	--	--	--	--	--	--	-	-	-	--
Unigene13458_All	264	0	27	0.0000	7.4700	12.8668925276766	Up	6.5386e-10	1.94890635552155e-09	gi|237844363|ref|XP_002371479.1|	57.0	3e-07	hypothetical protein, conserved [Toxoplasma gondii ME49] >gi|211969143|gb|EEB04339.1| hypothetical protein, conserved [Toxoplasma gondii ME49]	gi|237844362|ref|XM_002371438.1|	139	7e-30	Toxoplasma gondii ME49 hypothetical protein, conserved, mRNA	--	--	--	--	--	--	--	--	--	--	--	--	--	--	-	-	-	--
Unigene13894_All	313	0	32	0.0000	7.4673	12.866370977376	Up	1.323238e-11	4.42058575683659e-11	--	--	--	--	gi|78190233|gb|AC159266.3|	605	1e-170	Mus musculus BAC clone RP24-64D24 from chromosome 8, complete sequence	--	--	--	--	--	--	--	--	--	--	--	--	--	--	-	-	-	--
Unigene12659_All	343	0	35	0.0000	7.4531	12.8636249014308	Up	1.27447e-12	4.51173189317447e-12	gi|410985493|ref|XP_003999056.1|	94.7	1e-18	PREDICTED: serine/arginine repetitive matrix protein 2-like [Felis catus]	gi|354798249|gb|JN962750.1|	672	0.0	Mus musculus targeted deletion, lacZ-tagged mutant allele Prss33:tm1(KOMP)Wtsi; transgenic	--	--	--	--	--	--	--	--	--	K13172	1e-19	94.7	cfa:609646	serine/arginine repetitive matrix protein 2	-	-	-	--
Unigene13383_All	383	0	39	0.0000	7.4375	12.86060204797	Up	5.62668e-14	2.14898722745098e-13	--	--	--	--	gi|53374810|gb|AC115896.9|	759	0.0	Mus musculus chromosome 1, clone RP24-443M8, complete sequence	--	--	--	--	--	--	--	--	--	--	--	--	--	--	-	-	-	--
Unigene11671_All	275	0	28	0.0000	7.4368	12.8604662585172	Up	2.9972e-10	9.1465601183741e-10	--	--	--	--	gi|18643783|emb|AL606466.12|	545	1e-152	Mouse DNA sequence from clone RP23-348N2 on chromosome 11, complete sequence	--	--	--	--	--	--	--	--	--	--	--	--	--	--	-	-	-	--
Unigene11709_All	344	0	35	0.0000	7.4314	12.8594183100684	Up	1.27447e-12	4.50809046307506e-12	--	--	--	--	gi|16944202|emb|AL603792.12|	674	0.0	Mouse DNA sequence from clone RP23-328B4 on chromosome 11, complete sequence	--	--	--	--	--	--	--	--	--	--	--	--	--	--	-	-	-	--
Unigene13482_All	492	0	50	0.0000	7.4228	12.8577477820375	Up	1.056302e-17	4.80038942605314e-17	gi|1890273|gb|AAB49893.1|	96.3	5e-19	unknown [Rattus norvegicus]	gi|66275439|gb|AC113484.14|	975	0.0	Mus musculus chromosome 8, clone RP23-343H23, complete sequence	--	--	--	--	--	--	--	--	--	--	--	--	--	--	-	-	-	--
Unigene13564_All	256	0	26	0.0000	7.4181	12.8568340009435	Up	1.426444e-09	4.15076380479708e-09	gi|201106|gb|AAA40161.1|	56.2	5e-07	T200 glycoprotein, partial [Mus musculus]	gi|38564403|gb|AC122903.4|	507	1e-141	Mus musculus BAC clone RP23-44N5 from chromosome 1, complete sequence	sp|P06800|PTPRC_MOUSE	56.2	2e-08	Receptor-type tyrosine-protein phosphatase C OS=Mus musculus GN=Ptprc PE=1 SV=3	--	--	--	--	--	K06478	6e-08	56.2	mmu:19264	protein tyrosine phosphatase, receptor type, C [EC:3.1.3.48]	-	-	-	--
Unigene13720_All	335	0	34	0.0000	7.4130	12.8558417960499	Up	2.78034e-12	9.642087115727e-12	--	--	--	--	gi|354784556|gb|JN949057.1|	664	0.0	Mus musculus targeted KO-first, conditional ready, lacZ-tagged mutant allele Clk1:tm1a(EUCOMM)Wtsi; transgenic	sp|P22518|CLK1_MOUSE	47.8	6e-06	Dual specificity protein kinase CLK1 OS=Mus musculus GN=Clk1 PE=1 SV=2	--	--	--	--	--	--	--	--	--	--	-	-	-	--
Unigene14441_All	217	0	22	0.0000	7.4050	12.8542840201762	Up	3.23096e-08	8.41422332021095e-08	--	--	--	--	gi|354795621|gb|JN960122.1|	430	1e-117	Mus musculus targeted KO-first, conditional ready, lacZ-tagged mutant allele Gpr160:tm1a(EUCOMM)Hmgu; transgenic	--	--	--	--	--	--	--	--	--	--	--	--	--	--	-	-	-	--
Unigene11725_All	217	0	22	0.0000	7.4050	12.8542840201762	Up	3.23096e-08	8.41234877172137e-08	--	--	--	--	gi|354794857|gb|JN959358.1|	430	1e-117	Mus musculus targeted KO-first, conditional ready, lacZ-tagged mutant allele Ccl7:tm1a(KOMP)Ucd tm1a(KOMP)Wtsi; transgenic	--	--	--	--	--	--	--	--	--	--	--	--	--	--	-	-	-	--
Unigene13785_All	602	0	61	0.0000	7.4011	12.8535239941343	Up	1.983006e-21	1.03646650813953e-20	--	--	--	--	--	--	--	--	--	--	--	--	--	--	--	--	--	--	--	--	--	--	-	-	-	--
Unigene12326_All	306	0	31	0.0000	7.3995	12.8532120727156	Up	2.88674e-11	9.40457081769188e-11	--	--	--	--	gi|354792222|gb|JN956723.1|	599	1e-168	Mus musculus targeted KO-first, conditional ready, lacZ-tagged mutant allele Il1a:tm1a(EUCOMM)Wtsi; transgenic	--	--	--	--	--	--	--	--	--	--	--	--	--	--	-	-	-	--
Unigene13752_All	237	0	24	0.0000	7.3964	12.8526075329861	Up	6.78882e-09	1.87124856933962e-08	--	--	--	--	gi|34366479|emb|BX119978.6|	470	1e-129	Mouse DNA sequence from clone RP23-354H3 on chromosome X, complete sequence	--	--	--	--	--	--	--	--	--	--	--	--	--	--	-	-	-	--
Unigene13626_All	247	0	25	0.0000	7.3927	12.8518856537963	Up	3.1119e-09	8.81382388722837e-09	gi|471413574|ref|XP_004388333.1|	165.6	6e-40	PREDICTED: probable ATP-dependent RNA helicase DDX23 [Trichechus manatus latirostris]	gi|124430513|ref|NM_001080981.1|	490	1e-135	Mus musculus DEAD (Asp-Glu-Ala-Asp) box polypeptide 23 (Ddx23), mRNA	sp|Q5RC67|DDX23_PONAB	165	2e-41	Probable ATP-dependent RNA helicase DDX23 OS=Pongo abelii GN=DDX23 PE=2 SV=1	SPAC22F3.08c	54.3	5e-08	COG0513	Superfamily II DNA and RNA helicases	K12858	7e-41	165	mdo:100032674	ATP-dependent RNA helicase DDX23/PRP28 [EC:3.6.4.13]	GO:0000354//cis assembly of pre-catalytic spliceosome	GO:0004004//ATP-dependent RNA helicase activity;GO:0003676//nucleic acid binding;GO:0005524//ATP binding;GO:0005515//protein binding	GO:0005739//mitochondrion;GO:0005730//nucleolus;GO:0005682//U5 snRNP;GO:0046540//U4/U6 x U5 tri-snRNP complex;GO:0071013//catalytic step 2 spliceosome;GO:0005654//nucleoplasm;GO:0005886//plasma membrane	--
Unigene13887_All	267	0	27	0.0000	7.3861	12.8505970799063	Up	6.5386e-10	1.94874068854131e-09	--	--	--	--	gi|78190233|gb|AC159266.3|	505	1e-140	Mus musculus BAC clone RP24-64D24 from chromosome 8, complete sequence	--	--	--	--	--	--	--	--	--	--	--	--	--	--	-	-	-	--
Unigene13565_All	277	0	28	0.0000	7.3831	12.8500109838169	Up	2.9972e-10	9.14099070981211e-10	gi|431891039|gb|ELK01918.1|	54.7	1e-06	Max-binding protein MNT [Pteropus alecto]	gi|78486725|gb|AC163666.2|	549	1e-153	Mus musculus BAC clone RP23-46B12 from chromosome 9, complete sequence	sp|Q99583|MNT_HUMAN	53.1	1e-07	Max-binding protein MNT OS=Homo sapiens GN=MNT PE=2 SV=1	--	--	--	--	--	K09115	2e-07	54.7	ptr:468141	MAX-binding protein	-	-	-	--
Unigene13622_All	287	0	29	0.0000	7.3803	12.8494637458957	Up	1.373872e-10	4.29393173399893e-10	gi|344295635|ref|XP_003419517.1|	53.5	3e-06	PREDICTED: LOW QUALITY PROTEIN: heterogeneous nuclear ribonucleoprotein U-like protein 2-like [Loxodonta africana]	gi|354797256|gb|JN961757.1|	569	1e-159	Mus musculus targeted deletion, lacZ-tagged mutant allele Ttc9c:tm1(KOMP)Ucd; transgenic	--	--	--	--	--	--	--	--	--	--	--	--	--	--	-	-	-	--
Unigene13469_All	506	0	51	0.0000	7.3617	12.8458232436572	Up	4.84194e-18	2.23167159642435e-17	--	--	--	--	gi|169234735|ref|NM_172943.4|	1003	0.0	Mus musculus alkB, alkylation repair homolog 5 (E. coli) (Alkbh5), mRNA	--	--	--	--	--	--	--	--	--	--	--	--	--	--	-	-	-	--
Unigene13456_All	318	0	32	0.0000	7.3499	12.8435089059736	Up	1.323238e-11	4.42184974437667e-11	gi|309268993|ref|XP_003084784.1|	218.8	6e-56	PREDICTED: helicase SRCAP [Mus musculus]	gi|27452955|gb|AC122417.4|	630	1e-178	Mus musculus BAC clone RP24-159C12 from chromosome 7, complete sequence	sp|Q6ZRS2|SRCAP_HUMAN	174	4e-44	Helicase SRCAP OS=Homo sapiens GN=SRCAP PE=1 SV=3	--	--	--	--	--	K11661	7e-57	218	mmu:100043597	helicase SRCAP [EC:3.6.4.-]	-	-	-	--
Unigene13522_All	259	0	26	0.0000	7.3322	12.8400304233867	Up	1.426444e-09	4.14766570608724e-09	--	--	--	--	gi|160333388|ref|NM_001033430.4|	513	1e-142	Mus musculus jumonji C domain-containing histone demethylase 1 homolog D (S. cerevisiae) (Jhdm1d), mRNA	--	--	--	--	--	--	--	--	--	--	--	--	--	--	-	-	-	--
Unigene11698_All	269	0	27	0.0000	7.3311	12.8398139694442	Up	6.5386e-10	1.94857504972376e-09	--	--	--	--	--	--	--	--	--	--	--	--	--	--	--	--	--	--	--	--	--	--	-	-	-	--
Unigene14116_All	260	0	26	0.0000	7.3040	12.8344710499842	Up	1.426444e-09	4.14973059110521e-09	--	--	--	--	gi|354785130|gb|JN949631.1|	515	1e-143	Mus musculus targeted deletion, lacZ-tagged mutant allele Fis1:tm1(KOMP)Ucd; transgenic	--	--	--	--	--	--	--	--	--	--	--	--	--	--	-	-	-	--
Unigene12227_All	230	0	23	0.0000	7.3040	12.8344710499842	Up	1.481028e-08	3.96686957280367e-08	--	--	--	--	gi|354799479|gb|JN963980.1|	456	1e-125	Mus musculus targeted non-conditional, lacZ-tagged mutant allele Stx1b:tm1e(EUCOMM)Hmgu; transgenic	--	--	--	--	--	--	--	--	--	--	--	--	--	--	-	-	-	--
Unigene13675_All	270	0	27	0.0000	7.3040	12.8344710499842	Up	6.5386e-10	1.94725095217871e-09	--	--	--	--	gi|354790707|gb|JN955208.1|	535	1e-149	Mus musculus targeted KO-first, conditional ready, lacZ-tagged mutant allele Igj:tm1a(KOMP)Wtsi; transgenic	--	--	--	--	--	--	--	--	--	--	--	--	--	--	-	-	-	--
Unigene13503_All	421	0	42	0.0000	7.2866	12.831030080372	Up	5.4193e-15	2.18096966597796e-14	--	--	--	--	gi|74834911|emb|CT009708.6|	835	0.0	Mouse DNA sequence from clone RP23-82F10 on chromosome 9, complete sequence	--	--	--	--	--	--	--	--	--	--	--	--	--	--	-	-	-	--
Unigene13697_All	351	0	35	0.0000	7.2832	12.8303567474192	Up	1.27447e-12	4.51264317006665e-12	--	--	--	--	gi|354792338|gb|JN956839.1|	696	0.0	Mus musculus targeted non-conditional, lacZ-tagged mutant allele Irg1:tm1e(KOMP)Wtsi; transgenic	--	--	--	--	--	--	--	--	--	--	--	--	--	--	-	-	-	--
Unigene13417_All	662	0	66	0.0000	7.2819	12.8300992135117	Up	4.01308e-23	2.22525063862091e-22	--	--	--	--	gi|354788865|gb|JN953366.1|	1312	0.0	Mus musculus targeted non-conditional, lacZ-tagged mutant allele Tlr2:tm1e(EUCOMM)Hmgu; transgenic	--	--	--	--	--	--	--	--	--	--	--	--	--	--	-	-	-	--
Unigene12030_All	221	0	22	0.0000	7.2709	12.8279182382393	Up	3.23096e-08	8.41860051724138e-08	--	--	--	--	gi|62867674|gb|AC153842.9|	438	1e-120	Mus musculus 6 BAC RP23-348K12 (Roswell Park Cancer Institute (C57BL/6J Female) Mouse BAC Library) complete sequence	--	--	--	--	--	--	--	--	--	--	--	--	--	--	-	-	-	--
Unigene12118_All	422	0	42	0.0000	7.2694	12.8276205769023	Up	5.4193e-15	2.181971489435e-14	--	--	--	--	gi|25013344|gb|AC092479.16|	837	0.0	Mus musculus strain C57BL/6J chromosome 3 clone rp23-231l15, complete sequence	--	--	--	--	--	--	--	--	--	--	--	--	--	--	-	-	-	--
Unigene13821_All	211	0	21	0.0000	7.2694	12.8276205769023	Up	7.04858e-08	1.7802208858954e-07	--	--	--	--	gi|354795588|gb|JN960089.1|	418	1e-114	Mus musculus targeted KO-first, conditional ready, lacZ-tagged mutant allele Tnfaip3:tm1a(EUCOMM)Hmgu; transgenic	--	--	--	--	--	--	--	--	--	--	--	--	--	--	-	-	-	--
Unigene13831_All	282	0	28	0.0000	7.2522	12.8242029967035	Up	2.9972e-10	9.13463397079277e-10	--	--	--	--	gi|96987282|gb|AC124322.7|	551	1e-154	Mus musculus chromosome 7, clone RP24-330M21, complete sequence	--	--	--	--	--	--	--	--	--	--	--	--	--	--	-	-	-	--
Unigene13492_All	252	0	25	0.0000	7.2460	12.8229690904533	Up	3.1119e-09	8.81311194668821e-09	--	--	--	--	gi|354800030|gb|JN964531.1|	500	1e-138	Mus musculus targeted non-conditional, lacZ-tagged mutant allele Rap1b:tm1e(EUCOMM)Hmgu; transgenic	--	--	--	--	--	--	--	--	--	--	--	--	--	--	-	-	-	--
CL713.Contig1_All	222	0	22	0.0000	7.2382	12.8214152562882	Up	3.23096e-08	8.40610630454141e-08	gi|170579958|ref|XP_001895056.1|	82.4	7e-15	Histidine-rich glycoprotein precursor [Brugia malayi]	gi|354785007|gb|JN949508.1|	161	2e-36	Mus musculus targeted KO-first, conditional ready, lacZ-tagged mutant allele Rab11a:tm1a(KOMP)Wtsi; transgenic	sp|Q8MP30|Y7791_DICDI	61.6	4e-10	Uncharacterized histidine-rich protein DDB_G0274557 OS=Dictyostelium discoideum GN=DDB_G0274557 PE=4 SV=1	PM0926	75.9	2e-14	COG4531	ABC-type Zn2+ transport system, periplasmic component/surface adhesin	K14713	1e-15	81.6	cin:100177251	solute carrier family 39 (zinc transporter), member 7	-	GO:0005509//calcium ion binding;GO:0005544//calcium-dependent phospholipid binding	-	--
Unigene13692_All	303	0	30	0.0000	7.2317	12.8201191148641	Up	6.29762e-11	2.0129533669432e-10	gi|380877124|sp|E9Q555.1|RN213_MOUSE	209.5	3e-53	RecName: Full=E3 ubiquitin-protein ligase RNF213	gi|407261957|ref|XM_001476651.3|	601	1e-169	PREDICTED: Mus musculus ring finger protein 213 (Rnf213), mRNA >gi|407263730|ref|XM_001477846.3| PREDICTED: Mus musculus ring finger protein 213 (Rnf213), mRNA	sp|E9Q555|RN213_MOUSE	209	1e-54	E3 ubiquitin-protein ligase RNF213 OS=Mus musculus GN=Rnf213 PE=2 SV=1	--	--	--	--	--	--	--	--	--	--	GO:0006200//ATP catabolic process;GO:0051865//protein autoubiquitination	GO:0008270//zinc ion binding;GO:0004842//ubiquitin-protein ligase activity;GO:0016887//ATPase activity;GO:0000166//nucleotide binding	GO:0005737//cytoplasm	--
Unigene11825_All	293	0	29	0.0000	7.2292	12.8196202887	Up	1.373872e-10	4.29737944437506e-10	--	--	--	--	gi|27101293|emb|AL627101.25|	577	1e-161	Mouse DNA sequence from clone RP23-140F18 on chromosome 4, complete sequence	--	--	--	--	--	--	--	--	--	--	--	--	--	--	-	-	-	--
Unigene13519_All	324	0	32	0.0000	7.2138	12.816543710143	Up	1.323238e-11	4.4197434998571e-11	--	--	--	--	gi|354796740|gb|JN961241.1|	634	1e-179	Mus musculus targeted KO-first, conditional ready, lacZ-tagged mutant allele Hcst:tm1a(KOMP)Wtsi; transgenic	--	--	--	--	--	--	--	--	--	--	--	--	--	--	-	-	-	--
Unigene14259_All	233	0	23	0.0000	7.2099	12.8157635343495	Up	1.481028e-08	3.96717264176026e-08	--	--	--	--	gi|74834860|emb|CT010587.5|	400	1e-108	Mouse DNA sequence from clone RP23-307A6 on chromosome 17, complete sequence	--	--	--	--	--	--	--	--	--	--	--	--	--	--	-	-	-	--
Unigene14093_All	385	0	38	0.0000	7.2091	12.8156034461278	Up	1.2275e-13	4.61279501607717e-13	--	--	--	--	gi|354787347|gb|JN951848.1|	763	0.0	Mus musculus targeted KO-first, conditional ready, lacZ-tagged mutant allele B2m:tm1a(EUCOMM)Wtsi tm1a(EUCOMM)Hmgu; transgenic	--	--	--	--	--	--	--	--	--	--	--	--	--	--	-	-	-	--
Unigene13978_All	213	0	21	0.0000	7.2011	12.8140015861241	Up	7.04858e-08	1.77906747807933e-07	--	--	--	--	gi|27545147|gb|AC125092.4|	422	1e-115	Mus musculus BAC clone RP24-174F18 from chromosome 12, complete sequence	--	--	--	--	--	--	--	--	--	--	--	--	--	--	-	-	-	--
Unigene13893_All	274	0	27	0.0000	7.1974	12.8132601239206	Up	6.5386e-10	1.94956930521303e-09	gi|61743961|ref|NP_033773.1|	54.3	2e-06	AHNAK nucleoprotein isoform 1 [Mus musculus]	gi|354796629|gb|JN961130.1|	543	1e-151	Mus musculus targeted KO-first, conditional ready, lacZ-tagged mutant allele Ahnak:tm1a(KOMP)Ucd; transgenic	sp|Q09666|AHNK_HUMAN	176	8e-45	Neuroblast differentiation-associated protein AHNAK OS=Homo sapiens GN=AHNAK PE=1 SV=2	--	--	--	--	--	--	--	--	--	--	GO:0007399//nervous system development	GO:0003676//nucleic acid binding;GO:0005515//protein binding	GO:0005634//nucleus	--
Unigene13802_All	274	0	27	0.0000	7.1974	12.8132601239206	Up	6.5386e-10	1.9494035255102e-09	--	--	--	--	gi|354799340|gb|JN963841.1|	543	1e-151	Mus musculus targeted KO-first, conditional ready, lacZ-tagged mutant allele Brd2:tm2a(EUCOMM)Wtsi tm1a(EUCOMM)Hmgu; transgenic	--	--	--	--	--	--	--	--	--	--	--	--	--	--	-	-	-	--
Unigene13828_All	203	0	20	0.0000	7.1960	12.8129794712515	Up	1.5377e-07	3.76594717099749e-07	--	--	--	--	--	--	--	--	--	--	--	--	--	--	--	--	--	--	--	--	--	--	-	-	-	--
Unigene12106_All	203	0	20	0.0000	7.1960	12.8129794712515	Up	1.5377e-07	3.76489523044693e-07	--	--	--	--	gi|53374810|gb|AC115896.9|	402	1e-109	Mus musculus chromosome 1, clone RP24-443M8, complete sequence	--	--	--	--	--	--	--	--	--	--	--	--	--	--	-	-	-	--
Unigene11604_All	203	0	20	0.0000	7.1960	12.8129794712515	Up	1.5377e-07	3.76148047861578e-07	--	--	--	--	gi|354789182|gb|JN953683.1|	327	1e-86	Mus musculus targeted non-conditional, lacZ-tagged mutant allele Retsat:tm1e(KOMP)Wtsi; transgenic	--	--	--	--	--	--	--	--	--	--	--	--	--	--	-	-	-	--
Unigene13987_All	264	0	26	0.0000	7.1933	12.8124380583049	Up	1.426444e-09	4.14697786766169e-09	--	--	--	--	gi|354792350|gb|JN956851.1|	523	1e-145	Mus musculus targeted non-conditional, lacZ-tagged mutant allele Cxcr5:tm1e(EUCOMM)Hmgu tm2e(EUCOMM)Hmgu; transgenic	--	--	--	--	--	--	--	--	--	--	--	--	--	--	-	-	-	--
Unigene13401_All	264	0	26	0.0000	7.1933	12.8124380583049	Up	1.426444e-09	4.14629025733709e-09	--	--	--	--	gi|354787797|gb|JN952298.1|	523	1e-145	Mus musculus targeted non-conditional, lacZ-tagged mutant allele Srp19:tm1e(KOMP)Wtsi; transgenic	--	--	--	--	--	--	--	--	--	--	--	--	--	--	-	-	-	--
Unigene11577_All	305	0	30	0.0000	7.1843	12.810631879657	Up	6.29762e-11	2.01332045974287e-10	gi|6434914|gb|AAF08369.1|AF136586_1	65.9	6e-10	protein kinase FNK [Mus musculus]	gi|354799053|gb|JN963554.1|	605	1e-170	Mus musculus targeted non-conditional, lacZ-tagged mutant allele Plk3:tm1e(EUCOMM)Wtsi tm1e(EUCOMM)Hmgu; transgenic	sp|Q60806|PLK3_MOUSE	64.7	5e-11	Serine/threonine-protein kinase PLK3 OS=Mus musculus GN=Plk3 PE=1 SV=2	--	--	--	--	--	K08862	7e-11	65.9	mmu:12795	polo-like kinase 3 [EC:2.7.11.21]	GO:0000122//negative regulation of transcription from RNA polymerase II promoter;GO:0006974//response to DNA damage stimulus;GO:0043066//negative regulation of apoptotic process;GO:0007113//endomitotic cell cycle;GO:0043491//protein kinase B signaling cascade;GO:0090166//Golgi disassembly;GO:0000302//response to reactive oxygen species;GO:0006970//response to osmotic stress;GO:0006468//protein ph…	GO:0002039//p53 binding;GO:0004674//protein serine/threonine kinase activity;GO:0005524//ATP binding	GO:0005730//nucleolus;GO:0030425//dendrite;GO:0043025//neuronal cell body;GO:0005813//centrosome;GO:0005795//Golgi stack	--
Unigene13979_All	295	0	29	0.0000	7.1802	12.8098083146421	Up	1.373872e-10	4.29661280813487e-10	--	--	--	--	gi|354782785|gb|JN947286.1|	585	1e-164	Mus musculus targeted deletion, lacZ-tagged mutant allele Eef2:tm1(KOMP)Ucd; transgenic	sp|P05197|EF2_RAT	51.6	4e-07	Elongation factor 2 OS=Rattus norvegicus GN=Eef2 PE=1 SV=4	--	--	--	--	--	K03234	1e-06	51.6	ssc:100624328	elongation factor 2	-	-	-	--
Unigene13523_All	367	0	36	0.0000	7.1647	12.8066905819515	Up	5.84198e-13	2.11312968926029e-12	--	--	--	--	gi|354799854|gb|JN964355.1|	680	0.0	Mus musculus targeted non-conditional, lacZ-tagged mutant allele Ddx39:tm1e(KOMP)Wtsi; transgenic	--	--	--	--	--	--	--	--	--	--	--	--	--	--	-	-	-	--
Unigene14265_All	204	0	20	0.0000	7.1608	12.8059050581236	Up	1.5377e-07	3.76857959597372e-07	--	--	--	--	gi|354788673|gb|JN953174.1|	404	1e-110	Mus musculus targeted deletion, lacZ-tagged mutant allele Socs3:tm1(KOMP)Wtsi; transgenic	--	--	--	--	--	--	--	--	--	--	--	--	--	--	-	-	-	--
Unigene13472_All	296	0	29	0.0000	7.1559	12.804917511276	Up	1.373872e-10	4.29354899652375e-10	gi|167527177|ref|XP_001747921.1|	52.8	6e-06	hypothetical protein [Monosiga brevicollis MX1] >gi|163773670|gb|EDQ87308.1| predicted protein [Monosiga brevicollis MX1]	gi|30722331|emb|AL840625.9|	500	1e-138	Mouse DNA sequence from clone RP23-343F17 on chromosome 4, complete sequence	--	--	--	--	--	--	--	--	--	--	--	--	--	--	GO:0044763;GO:0044260;GO:0050896//response to stimulus;GO:0044238//primary metabolic process;GO:0050794//regulation of cellular process	GO:0046872//metal ion binding	GO:0043229//intracellular organelle	--
Unigene13938_All	245	0	24	0.0000	7.1549	12.8047158880204	Up	6.78882e-09	1.87198441226897e-08	--	--	--	--	gi|354796849|gb|JN961350.1|	486	1e-134	Mus musculus targeted KO-first, conditional ready, lacZ-tagged mutant allele Polg2:tm1a(EUCOMM)Wtsi; transgenic	sp|Q5R4I9|DDX5_PONAB	52.0	3e-07	Probable ATP-dependent RNA helicase DDX5 OS=Pongo abelii GN=DDX5 PE=2 SV=1	--	--	--	--	--	K12823	1e-06	52.0	acs:100567536	ATP-dependent RNA helicase DDX5/DBP2 [EC:3.6.4.13]	-	-	-	--
Unigene13588_All	235	0	23	0.0000	7.1486	12.8034450131513	Up	1.481028e-08	3.96777891862153e-08	gi|261244908|ref|NP_001159636.1|	152.1	7e-36	coiled-coil domain-containing protein 74B [Mus musculus]	gi|261244907|ref|NM_001166164.1|	466	1e-128	Mus musculus coiled-coil domain containing 74A (Ccdc74a), mRNA	sp|Q96LY2|CC74B_HUMAN	68.9	2e-12	Coiled-coil domain-containing protein 74B OS=Homo sapiens GN=CCDC74B PE=2 SV=1	--	--	--	--	--	--	--	--	--	--	-	-	-	--
Unigene12113_All	553	0	54	0.0000	7.1323	12.8001516717823	Up	4.66348e-19	2.23644196799343e-18	gi|309268993|ref|XP_003084784.1|	67.8	3e-10	PREDICTED: helicase SRCAP [Mus musculus]	gi|309268992|ref|XM_003084736.1|	1096	0.0	PREDICTED: Mus musculus Snf2-related CREBBP activator protein (Srcap), mRNA	sp|Q6ZRS2|SRCAP_HUMAN	274	9e-74	Helicase SRCAP OS=Homo sapiens GN=SRCAP PE=1 SV=3	slr0599	52.4	5e-07	COG0515	Serine/threonine protein kinase	K11661	4e-99	360	mmu:100043597	helicase SRCAP [EC:3.6.4.-]	GO:0006357//regulation of transcription from RNA polymerase II promoter;GO:0019048//virus-host interaction;GO:0016573//histone acetylation	GO:0003677//DNA binding;GO:0005524//ATP binding;GO:0004386//helicase activity;GO:0004402//histone acetyltransferase activity;GO:0003713//transcription coactivator activity	GO:0043234//protein complex;GO:0005794//Golgi apparatus;GO:0005634//nucleus	--
Unigene13717_All	297	0	29	0.0000	7.1318	12.800050530102	Up	1.373872e-10	4.29699609206066e-10	--	--	--	--	gi|21540046|emb|AL606977.28|	589	1e-165	Mouse DNA sequence from clone RP23-284L6 on chromosome 4, complete sequence	--	--	--	--	--	--	--	--	--	--	--	--	--	--	-	-	-	--
Unigene13419_All	420	0	41	0.0000	7.1301	12.7997065953414	Up	1.18226e-14	4.67371945653399e-14	gi|344235869|gb|EGV91972.1|	52.4	7e-06	Tumor necrosis factor receptor superfamily member 10B [Cricetulus griseus]	gi|53374810|gb|AC115896.9|	833	0.0	Mus musculus chromosome 1, clone RP24-443M8, complete sequence	--	--	--	--	--	--	--	--	--	--	--	--	--	--	-	-	-	--
Unigene13667_All	246	0	24	0.0000	7.1258	12.7988362765451	Up	6.78882e-09	1.87316296545211e-08	--	--	--	--	gi|166788426|emb|CU424424.15|	464	1e-128	Mouse DNA sequence from clone CH29-525B18 on chromosome 17, complete sequence	--	--	--	--	--	--	--	--	--	--	--	--	--	--	-	-	-	--
Unigene11548_All	246	0	24	0.0000	7.1258	12.7988362765451	Up	6.78882e-09	1.87227891150791e-08	--	--	--	--	gi|354792877|gb|JN957378.1|	488	1e-135	Mus musculus targeted KO-first, conditional ready, lacZ-tagged mutant allele Sh2d2a:tm1a(KOMP)Wtsi; transgenic	--	--	--	--	--	--	--	--	--	--	--	--	--	--	-	-	-	--
Unigene11829_All	246	0	24	0.0000	7.1258	12.7988362765451	Up	6.78882e-09	1.87169000566171e-08	--	--	--	--	gi|354798613|gb|JN963114.1|	480	1e-132	Mus musculus targeted KO-first, conditional ready, lacZ-tagged mutant allele Glul:tm1a(KOMP)Wtsi; transgenic	--	--	--	--	--	--	--	--	--	--	--	--	--	--	-	-	-	--
Unigene13747_All	339	0	33	0.0000	7.1101	12.7956541354336	Up	6.06552e-12	2.06509221907166e-11	--	--	--	--	gi|354791759|gb|JN956260.1|	672	0.0	Mus musculus targeted non-conditional, lacZ-tagged mutant allele Pou2f2:tm1e(EUCOMM)Hmgu; transgenic	--	--	--	--	--	--	--	--	--	--	--	--	--	--	-	-	-	--
Unigene13560_All	298	0	29	0.0000	7.1079	12.7952076691071	Up	1.373872e-10	4.29891353788487e-10	--	--	--	--	gi|354789097|gb|JN953598.1|	589	1e-165	Mus musculus targeted deletion, lacZ-tagged mutant allele Prelid1:tm1(KOMP)Ucd; transgenic	--	--	--	--	--	--	--	--	--	--	--	--	--	--	-	-	-	--
Unigene11642_All	257	0	25	0.0000	7.1050	12.7946189341301	Up	3.1119e-09	8.80457762265978e-09	gi|197927225|ref|NP_001074809.2|	173.3	3e-42	SET domain containing 2 [Mus musculus]	gi|197927224|ref|NM_001081340.2|	509	1e-141	Mus musculus SET domain containing 2 (Setd2), mRNA	sp|Q9BYW2|SETD2_HUMAN	155	1e-38	Histone-lysine N-methyltransferase SETD2 OS=Homo sapiens GN=SETD2 PE=1 SV=3	--	--	--	--	--	K11423	3e-43	173	mmu:235626	histone-lysine N-methyltransferase SETD2 [EC:2.1.1.43]	-	-	-	--
Unigene11687_All	216	0	21	0.0000	7.1011	12.7938268080997	Up	7.04858e-08	1.77919556069114e-07	--	--	--	--	gi|354792449|gb|JN956950.1|	341	8e-91	Mus musculus targeted non-conditional, lacZ-tagged mutant allele Plcb2:tm1e(KOMP)Ucd tm1e(KOMP)Wtsi; transgenic	--	--	--	--	--	--	--	--	--	--	--	--	--	--	-	-	-	--
Unigene13620_All	319	0	31	0.0000	7.0979	12.7931765335438	Up	2.88674e-11	9.40806759063023e-11	--	--	--	--	gi|354784367|gb|JN948868.1|	632	1e-178	Mus musculus targeted non-conditional, lacZ-tagged mutant allele Mppe1:tm1e(EUCOMM)Hmgu; transgenic	--	--	--	--	--	--	--	--	--	--	--	--	--	--	-	-	-	--
Unigene14064_All	247	0	24	0.0000	7.0970	12.7929935910027	Up	6.78882e-09	1.87007242316153e-08	gi|221484502|gb|EEE22796.1|	167.5	1e-40	phosphatidylinositol 3- and 4-kinase domain-containing protein, putative [Toxoplasma gondii GT1]	gi|237839642|ref|XM_002369078.1|	490	1e-135	Toxoplasma gondii ME49 phosphatidylinositol 3- and 4-kinase domain-containing protein, mRNA	--	--	--	--	--	--	--	--	--	--	--	--	--	--	GO:0016310//phosphorylation	GO:0016773//phosphotransferase activity, alcohol group as acceptor;GO:0016301//kinase activity;GO:0005524//ATP binding	-	--
Unigene14451_All	206	0	20	0.0000	7.0913	12.791834415883	Up	1.5377e-07	3.76647336174375e-07	--	--	--	--	gi|354795651|gb|JN960152.1|	408	1e-111	Mus musculus targeted deletion, lacZ-tagged mutant allele H3f3b:tm1(KOMP)Ucd; transgenic	--	--	--	--	--	--	--	--	--	--	--	--	--	--	-	-	-	--
Unigene12286_All	474	0	46	0.0000	7.0883	12.7912239494118	Up	2.39258e-16	1.02713661540345e-15	--	--	--	--	gi|15487303|dbj|AB059662.1|	924	0.0	Mus musculus mvp gene for vacuolar H+-ATPase 16-kDa proteolipid subunit, complete cds	--	--	--	--	--	--	--	--	--	--	--	--	--	--	-	-	-	--
Unigene13497_All	279	0	27	0.0000	7.0684	12.7871679688198	Up	6.5386e-10	1.95056457585297e-09	--	--	--	--	gi|66275439|gb|AC113484.14|	553	1e-154	Mus musculus chromosome 8, clone RP23-343H23, complete sequence	--	--	--	--	--	--	--	--	--	--	--	--	--	--	-	-	-	--
Unigene14556_All	217	0	21	0.0000	7.0684	12.7871679688198	Up	7.04858e-08	1.77817141588718e-07	gi|148705283|gb|EDL37230.1|	157.5	1e-37	mCG141193, isoform CRA_b [Mus musculus]	gi|145966791|ref|NM_028234.1|	430	1e-117	Mus musculus RNA binding motif protein 33 (Rbm33), mRNA	sp|Q9CXK9|RBM33_MOUSE	157	5e-39	RNA-binding protein 33 OS=Mus musculus GN=Rbm33 PE=1 SV=2	--	--	--	--	--	K01104	4e-08	56.6	rno:117552	protein-tyrosine phosphatase [EC:3.1.3.48]	-	-	-	--
Unigene13914_All	269	0	26	0.0000	7.0596	12.7853707267471	Up	1.426444e-09	4.15283177646766e-09	gi|392338240|ref|XP_003753469.1|	26.2	1e-06	PREDICTED: VPS10 domain-containing receptor SorCS1 [Rattus norvegicus]	gi|354793958|gb|JN958459.1|	533	1e-148	Mus musculus targeted non-conditional, lacZ-tagged mutant allele Plekhg2:tm1e(EUCOMM)Wtsi; transgenic	--	--	--	--	--	--	--	--	--	--	--	--	--	--	-	-	-	--
Unigene13658_All	714	0	69	0.0000	7.0585	12.7851459139822	Up	3.86516e-24	2.2107075817292e-23	gi|187829879|ref|NP_001120718.1|	75.5	2e-12	A kinase (PRKA) anchor protein 17A [Rattus norvegicus] >gi|187469435|gb|AAI66722.1| LOC288526 protein [Rattus norvegicus]	--	--	--	--	sp|Q55FQ0|RU17_DICDI	62.4	9e-10	U1 small nuclear ribonucleoprotein 70 kDa OS=Dictyostelium discoideum GN=snrnp70 PE=3 SV=1	RSc1040	51.2	2e-06	COG1530	Ribonucleases G and E	K13169	3e-13	75.5	rno:288526	splicing factor, arginine/serine-rich 17	-	-	-	--
Unigene14195_All	207	0	20	0.0000	7.0570	12.7848392946531	Up	1.5377e-07	3.76331842105263e-07	gi|242118003|ref|NP_620400.2|	142.5	5e-33	WD repeat-containing protein 81 [Mus musculus] >gi|403314384|sp|Q5ND34.2|WDR81_MOUSE RecName: Full=WD repeat-containing protein 81 >gi|148680865|gb|EDL12812.1| mCG132656 [Mus musculus]	gi|354787746|gb|JN952247.1|	410	1e-111	Mus musculus targeted non-conditional, lacZ-tagged mutant allele Serpinf2:tm1e(EUCOMM)Wtsi; transgenic	sp|Q5ND34|WDR81_MOUSE	142	2e-34	WD repeat-containing protein 81 OS=Mus musculus GN=Wdr81 PE=1 SV=2	--	--	--	--	--	--	--	--	--	--	GO:0010923//negative regulation of phosphatase activity	GO:0016772//transferase activity, transferring phosphorus-containing groups	-	--
Unigene12590_All	352	0	34	0.0000	7.0550	12.7844303674846	Up	2.78034e-12	9.64494911843277e-12	--	--	--	--	gi|354796326|gb|JN960827.1|	698	0.0	Mus musculus targeted non-conditional, lacZ-tagged mutant allele Mxd4:tm2e(KOMP)Wtsi; transgenic	--	--	--	--	--	--	--	--	--	--	--	--	--	--	-	-	-	--
Unigene14152_All	311	0	30	0.0000	7.0456	12.7825068556634	Up	6.29762e-11	2.01185289129841e-10	--	--	--	--	gi|354781881|gb|JN946382.1|	609	1e-171	Mus musculus targeted deletion, lacZ-tagged mutant allele Lsmd1:tm1(KOMP)Wtsi; transgenic	--	--	--	--	--	--	--	--	--	--	--	--	--	--	-	-	-	--
Unigene13736_All	301	0	29	0.0000	7.0371	12.7807652990959	Up	1.373872e-10	4.29278372622761e-10	--	--	--	--	gi|56382153|gb|AC110909.10|	597	1e-167	Mus musculus chromosome 7, clone RP24-186G5, complete sequence	--	--	--	--	--	--	--	--	--	--	--	--	--	--	-	-	-	--
Unigene13356_All	436	0	42	0.0000	7.0360	12.780539767472	Up	5.4193e-15	2.18021890189329e-14	--	--	--	--	gi|354785905|gb|JN950406.1|	864	0.0	Mus musculus targeted deletion, lacZ-tagged mutant allele Mcam:tm1(KOMP)Wtsi; transgenic	--	--	--	--	--	--	--	--	--	--	--	--	--	--	-	-	-	--
Unigene13869_All	353	0	34	0.0000	7.0350	12.7803347081239	Up	2.78034e-12	9.64113349223618e-12	--	--	--	--	gi|459215045|ref|NM_001277080.1|	692	0.0	Mus musculus growth arrest specific 7 (Gas7), transcript variant 4, mRNA	--	--	--	--	--	--	--	--	--	--	--	--	--	--	-	-	-	--
Unigene12273_All	291	0	28	0.0000	7.0279	12.7788779480444	Up	2.9972e-10	9.1354280796314e-10	--	--	--	--	gi|354794600|gb|JN959101.1|	577	1e-161	Mus musculus targeted KO-first, conditional ready, lacZ-tagged mutant allele Gm2382:tm1a(EUCOMM)Hmgu; transgenic	--	--	--	--	--	--	--	--	--	--	--	--	--	--	-	-	-	--
Unigene13573_All	333	0	32	0.0000	7.0188	12.7770086795745	Up	1.323238e-11	4.41637767900999e-11	--	--	--	--	gi|166788426|emb|CU424424.15|	660	0.0	Mouse DNA sequence from clone CH29-525B18 on chromosome 17, complete sequence	--	--	--	--	--	--	--	--	--	--	--	--	--	--	-	-	-	--
Unigene11630_All	272	0	26	0.0000	6.9818	12.7693833148354	Up	1.426444e-09	4.14732175835476e-09	--	--	--	--	gi|45593069|gb|AC135108.3|	539	1e-150	Mus musculus BAC clone RP24-538P2 from chromosome 9, complete sequence	--	--	--	--	--	--	--	--	--	--	--	--	--	--	-	-	-	--
Unigene13608_All	295	0	28	0.0000	6.9326	12.7591808063796	Up	2.9972e-10	9.14417239819005e-10	--	--	--	--	gi|354796849|gb|JN961350.1|	585	1e-164	Mus musculus targeted KO-first, conditional ready, lacZ-tagged mutant allele Polg2:tm1a(EUCOMM)Wtsi; transgenic	--	--	--	--	--	--	--	--	--	--	--	--	--	--	-	-	-	--
Unigene13517_All	432	0	41	0.0000	6.9320	12.7590559391602	Up	1.18226e-14	4.67161251662346e-14	gi|344291303|ref|XP_003417375.1|	70.1	3e-11	PREDICTED: protein disulfide-isomerase-like [Loxodonta africana]	gi|354799812|gb|JN964313.1|	856	0.0	Mus musculus targeted non-conditional, lacZ-tagged mutant allele Arhgdia:tm1e(KOMP)Wtsi; transgenic	--	--	--	--	--	--	--	--	--	--	--	--	--	--	-	-	-	--
Unigene13653_All	274	0	26	0.0000	6.9308	12.7588061722944	Up	1.426444e-09	4.15386653521595e-09	--	--	--	--	gi|124301211|ref|NM_029885.1|	543	1e-151	Mus musculus GA repeat binding protein, beta 2 (Gabpb2), transcript variant 1, mRNA	--	--	--	--	--	--	--	--	--	--	--	--	--	--	-	-	-	--
Unigene13901_All	232	0	22	0.0000	6.9262	12.7578483318626	Up	3.23096e-08	8.40922637963032e-08	--	--	--	--	--	--	--	--	--	--	--	--	--	--	--	--	--	--	--	--	--	--	-	-	-	--
Unigene11647_All	370	0	35	0.0000	6.9092	12.7543029586839	Up	1.27447e-12	4.51492297362837e-12	--	--	--	--	gi|354798508|gb|JN963009.1|	603	1e-169	Mus musculus targeted KO-first, conditional ready, lacZ-tagged mutant allele Alas1:tm1a(EUCOMM)Hmgu; transgenic	--	--	--	--	--	--	--	--	--	--	--	--	--	--	-	-	-	--
Unigene11649_All	402	0	38	0.0000	6.9043	12.7532794373466	Up	1.2275e-13	4.61378403730703e-13	--	--	--	--	gi|240255470|ref|NM_008365.2|	797	0.0	Mus musculus interleukin 18 receptor 1 (Il18r1), transcript variant 1, mRNA	--	--	--	--	--	--	--	--	--	--	--	--	--	--	-	-	-	--
Unigene12973_All	656	0	62	0.0000	6.9032	12.7530495674138	Up	9.0898e-22	4.81416129607251e-21	gi|471393865|ref|XP_004391473.1|	146.7	7e-34	PREDICTED: LOW QUALITY PROTEIN: cerebellar degeneration-related protein 1, 34kDa [Trichechus manatus latirostris]	gi|262263408|ref|NM_001166658.1|	1205	0.0	Mus musculus cerebellar degeneration related antigen 1 (Cdr1), mRNA	sp|P51861|CDR1_HUMAN	134	2e-31	Cerebellar degeneration-related antigen 1 OS=Homo sapiens GN=CDR1 PE=2 SV=2	--	--	--	--	--	--	--	--	--	--	-	-	-	--
Unigene13566_All	233	0	22	0.0000	6.8965	12.7516486590559	Up	3.23096e-08	8.40673013432282e-08	--	--	--	--	gi|118403315|ref|NM_172772.2|	462	1e-127	Mus musculus family with sequence similarity 63, member B (Fam63b), mRNA	--	--	--	--	--	--	--	--	--	--	--	--	--	--	-	-	-	--
Unigene13800_All	414	0	39	0.0000	6.8806	12.7483186605316	Up	5.62668e-14	2.14968974043805e-13	--	--	--	--	gi|116734871|ref|NM_008855.2|	799	0.0	Mus musculus protein kinase C, beta (Prkcb), mRNA	--	--	--	--	--	--	--	--	--	--	--	--	--	--	-	-	-	--
Unigene13910_All	414	0	39	0.0000	6.8806	12.7483186605316	Up	5.62668e-14	2.14922134742347e-13	gi|148677064|gb|EDL09011.1|	283.5	2e-75	mCG15806 [Mus musculus]	gi|197927224|ref|NM_001081340.2|	821	0.0	Mus musculus SET domain containing 2 (Setd2), mRNA	sp|Q9BYW2|SETD2_HUMAN	170	1e-42	Histone-lysine N-methyltransferase SETD2 OS=Homo sapiens GN=SETD2 PE=1 SV=3	--	--	--	--	--	K11423	2e-76	283	mmu:235626	histone-lysine N-methyltransferase SETD2 [EC:2.1.1.43]	-	-	-	--
Unigene13668_All	287	0	27	0.0000	6.8713	12.7463673569407	Up	6.5386e-10	1.95039862685043e-09	--	--	--	--	gi|125629740|emb|CU210925.4|	569	1e-159	Mouse DNA sequence from clone DN-200E13 on chromosome 4, complete sequence	--	--	--	--	--	--	--	--	--	--	--	--	--	--	-	-	-	--
Unigene14081_All	245	0	23	0.0000	6.8568	12.7433197267702	Up	1.481028e-08	3.97263581271517e-08	gi|221504699|gb|EEE30364.1|	171.8	8e-42	phosphatidylinositol 3- and 4-kinase domain-containing protein, putative [Toxoplasma gondii VEG]	gi|237839642|ref|XM_002369078.1|	478	1e-132	Toxoplasma gondii ME49 phosphatidylinositol 3- and 4-kinase domain-containing protein, mRNA	--	--	--	--	--	--	--	--	--	--	--	--	--	--	GO:0016310//phosphorylation	GO:0016773//phosphotransferase activity, alcohol group as acceptor;GO:0016301//kinase activity;GO:0005524//ATP binding	-	--
Unigene13591_All	331	0	31	0.0000	6.8406	12.7399071564196	Up	2.88674e-11	9.41069187726639e-11	gi|402853261|ref|XP_003891316.1|	104.4	1e-21	PREDICTED: uncharacterized protein LOC101026246 [Papio anubis]	gi|24395096|emb|AL807249.8|	656	0.0	Mouse DNA sequence from clone RP23-25C1 on chromosome 4, complete sequence	sp|Q7TQM5|KPRP_RAT	47.8	6e-06	Keratinocyte proline-rich protein OS=Rattus norvegicus GN=Kprp PE=2 SV=1	--	--	--	--	--	--	--	--	--	--	-	-	-	--
Unigene14011_All	267	0	25	0.0000	6.8389	12.7395485787549	Up	3.1119e-09	8.8166728e-09	gi|345479919|ref|XP_001607443.2|	52.4	7e-06	PREDICTED: hypothetical protein LOC100123740 [Nasonia vitripennis]	gi|354793940|gb|JN958441.1|	385	1e-104	Mus musculus targeted deletion, lacZ-tagged mutant allele Nol6:tm1(KOMP)Wtsi; transgenic	sp|O43516|WIPF1_HUMAN	50.1	1e-06	WAS/WASL-interacting protein family member 1 OS=Homo sapiens GN=WIPF1 PE=1 SV=3	--	--	--	--	--	--	--	--	--	--	-	-	-	--
Unigene11656_All	502	0	47	0.0000	6.8384	12.7394430977724	Up	1.096722e-16	4.77963580385332e-16	--	--	--	--	gi|254750620|ref|NM_021366.3|	995	0.0	Mus musculus Kruppel-like factor 13 (Klf13), mRNA	--	--	--	--	--	--	--	--	--	--	--	--	--	--	-	-	-	--
Unigene11778_All	321	0	30	0.0000	6.8262	12.7368669690639	Up	6.29762e-11	2.01258640798469e-10	--	--	--	--	gi|354798902|gb|JN963403.1|	628	1e-177	Mus musculus targeted non-conditional, lacZ-tagged mutant allele H2afy:tm1e(EUCOMM)Wtsi tm1e(EUCOMM)Hmgu; transgenic	--	--	--	--	--	--	--	--	--	--	--	--	--	--	-	-	-	--
Unigene14077_All	214	0	20	0.0000	6.8262	12.7368669690639	Up	1.5377e-07	3.76121806195061e-07	--	--	--	--	--	--	--	--	--	--	--	--	--	--	--	--	--	--	--	--	--	--	-	-	-	--
Unigene12716_All	739	0	69	0.0000	6.8197	12.735492560857	Up	3.86516e-24	2.21106827802252e-23	gi|351710346|gb|EHB13265.1|	58.9	2e-07	hypothetical protein GW7_20875, partial [Heterocephalus glaber]	gi|354799977|gb|JN964478.1|	1465	0.0	Mus musculus targeted non-conditional, lacZ-tagged mutant allele Coro6:tm1e(EUCOMM)Wtsi; transgenic	--	--	--	--	--	--	--	--	--	--	--	--	--	--	-	-	-	--
Unigene14021_All	225	0	21	0.0000	6.8171	12.7349424307456	Up	7.04858e-08	1.77996444382022e-07	gi|38512079|gb|AAH61255.1|	59.3	6e-08	Caspase 4, apoptosis-related cysteine peptidase [Mus musculus]	gi|354788510|gb|JN953011.1|	406	1e-110	Mus musculus targeted KO-first, conditional ready, lacZ-tagged mutant allele Casp4:tm1a(KOMP)Wtsi; transgenic	sp|P70343|CASP4_MOUSE	59.3	2e-09	Caspase-4 OS=Mus musculus GN=Casp4 PE=1 SV=2	--	--	--	--	--	K12808	7e-09	59.3	mmu:12363	caspase 11 [EC:3.4.22.64]	-	-	-	--
Unigene13976_All	268	0	25	0.0000	6.8134	12.7341591914246	Up	3.1119e-09	8.81596039915967e-09	--	--	--	--	gi|52627319|gb|AC119877.9|	531	1e-148	Mus musculus chromosome 3, clone RP24-324H23, complete sequence	--	--	--	--	--	--	--	--	--	--	--	--	--	--	-	-	-	--
CL2153.Contig1_All	204	0	19	0.0000	6.8027	12.7318917521263	Up	3.3546e-07	7.94270871150729e-07	gi|28972760|dbj|BAC65796.1|	127.5	1e-28	mKIAA1466 protein [Mus musculus]	gi|90819359|gb|AC184103.1|	272	6e-70	Mus spretus BAC clone CH35-73N5 from chromosome y, complete sequence	--	--	--	--	--	--	--	--	--	K01330	3e-12	70.5	mdo:100016799	complement component 1, r subcomponent [EC:3.4.21.41]	-	-	-	--
Unigene13594_All	280	0	26	0.0000	6.7823	12.7275588848526	Up	1.426444e-09	4.15145289980908e-09	--	--	--	--	gi|38229430|gb|AC122352.4|	507	1e-141	Mus musculus BAC clone RP23-389C11 from chromosome 16, complete sequence	--	--	--	--	--	--	--	--	--	--	--	--	--	--	-	-	-	--
Unigene13862_All	280	0	26	0.0000	6.7823	12.7275588848526	Up	1.426444e-09	4.14869789166321e-09	--	--	--	--	gi|160333270|ref|NM_001110508.1|	555	1e-155	Mus musculus zinc finger protein 703 (Zfp703), transcript variant 2, mRNA	--	--	--	--	--	--	--	--	--	--	--	--	--	--	-	-	-	--
Unigene12179_All	334	0	31	0.0000	6.7792	12.7268993184765	Up	2.88674e-11	9.40369703056769e-11	--	--	--	--	gi|52627319|gb|AC119877.9|	662	0.0	Mus musculus chromosome 3, clone RP24-324H23, complete sequence	--	--	--	--	--	--	--	--	--	--	--	--	--	--	-	-	-	--
Unigene12745_All	389	0	36	0.0000	6.7595	12.72270081901	Up	5.84198e-13	2.11356579073367e-12	gi|148671413|gb|EDL03360.1|	64.3	1e-09	mCG1026227 [Mus musculus]	gi|77404149|gb|AC158901.5|	771	0.0	Mus musculus chromosome 15, clone RP23-77K13, complete sequence	--	--	--	--	--	--	--	--	--	--	--	--	--	--	-	-	-	--
Unigene13888_All	335	0	31	0.0000	6.7589	12.7225727539986	Up	2.88674e-11	9.40894219020173e-11	--	--	--	--	gi|354796862|gb|JN961363.1|	664	0.0	Mus musculus targeted non-conditional, lacZ-tagged mutant allele Ech1:tm1e(EUCOMM)Wtsi; transgenic	--	--	--	--	--	--	--	--	--	--	--	--	--	--	-	-	-	--
Unigene13701_All	249	0	23	0.0000	6.7467	12.7199662967828	Up	1.481028e-08	3.97415603153222e-08	--	--	--	--	gi|274316751|ref|NM_177026.1|	484	1e-133	Mus musculus transmembrane and coiled coil domains 3 (Tmcc3), transcript variant 3, mRNA	--	--	--	--	--	--	--	--	--	--	--	--	--	--	-	-	-	--
Unigene13685_All	271	0	25	0.0000	6.7380	12.7181047131218	Up	3.1119e-09	8.81097681498829e-09	gi|148666472|gb|EDK98888.1|	176.8	2e-43	mCG142153 [Mus musculus]	gi|111815141|ref|NG_005612.1|	402	1e-109	Mus musculus immunoglobulin kappa chain complex (Igk) on chromosome 6	sp|P06310|KV206_HUMAN	135	2e-32	Ig kappa chain V-II region RPMI 6410 OS=Homo sapiens PE=4 SV=1	--	--	--	--	--	K06554	1e-11	68.2	cfa:607364	immunoglobulin lambda-like polypeptide 1	-	-	-	--
Unigene14613_All	206	0	19	0.0000	6.7367	12.717826339049	Up	3.3546e-07	7.95775579161028e-07	--	--	--	--	gi|354791513|gb|JN956014.1|	408	1e-111	Mus musculus targeted KO-first, conditional ready, lacZ-tagged mutant allele Gnas:tm1a(EUCOMM)Hmgu; transgenic	--	--	--	--	--	--	--	--	--	--	--	--	--	--	-	-	-	--
Unigene14568_All	206	0	19	0.0000	6.7367	12.717826339049	Up	3.3546e-07	7.949150486618e-07	--	--	--	--	gi|21655393|emb|AL691468.12|	408	1e-111	Mouse DNA sequence from clone RP23-20K13 on chromosome 4, complete sequence	--	--	--	--	--	--	--	--	--	--	--	--	--	--	-	-	-	--
Unigene13563_All	293	0	27	0.0000	6.7306	12.716519404422	Up	6.5386e-10	1.94741636595311e-09	--	--	--	--	gi|131887384|ref|NM_207653.3|	581	1e-163	Mus musculus CASP8 and FADD-like apoptosis regulator (Cflar), transcript variant 1, mRNA	--	--	--	--	--	--	--	--	--	--	--	--	--	--	-	-	-	--
Unigene13707_All	272	0	25	0.0000	6.7132	12.7127849085609	Up	3.1119e-09	8.80884271758437e-09	gi|124486765|ref|NP_001074790.1|	134.8	1e-30	sister chromatid cohesion protein PDS5 homolog A [Mus musculus]	gi|124486764|ref|NM_001081321.1|	406	1e-110	Mus musculus PDS5, regulator of cohesion maintenance, homolog A (S. cerevisiae) (Pds5a), mRNA	sp|Q6A026|PDS5A_MOUSE	134	4e-32	Sister chromatid cohesion protein PDS5 homolog A OS=Mus musculus GN=Pds5a PE=3 SV=3	--	--	--	--	--	K11267	1e-31	134	mmu:71521	sister chromatid cohesion protein PDS5	GO:0008156//negative regulation of DNA replication;GO:0051301//cell division;GO:0007067//mitosis	GO:0005515//protein binding	GO:0005730//nucleolus;GO:0000785//chromatin;GO:0005886//plasma membrane	--
Unigene14076_All	272	0	25	0.0000	6.7132	12.7127849085609	Up	3.1119e-09	8.80528818497296e-09	--	--	--	--	gi|71834827|gb|AC161231.7|	507	1e-141	Mus musculus chromosome 5, clone RP24-241P24, complete sequence	--	--	--	--	--	--	--	--	--	--	--	--	--	--	-	-	-	--
Unigene13814_All	338	0	31	0.0000	6.6989	12.7097085004068	Up	2.88674e-11	9.41156696485029e-11	--	--	--	--	gi|33285413|gb|AC130841.4|	670	0.0	Mus musculus BAC clone RP24-445L16 from chromosome 8, complete sequence	--	--	--	--	--	--	--	--	--	--	--	--	--	--	-	-	-	--
Unigene14233_All	229	0	21	0.0000	6.6980	12.7095146607067	Up	7.04858e-08	1.77868334086656e-07	--	--	--	--	--	--	--	--	--	--	--	--	--	--	--	--	--	--	--	--	--	--	-	-	-	--
Unigene14042_All	262	0	24	0.0000	6.6907	12.70794144227	Up	6.78882e-09	1.86963174943052e-08	--	--	--	--	gi|21540046|emb|AL606977.28|	519	1e-144	Mouse DNA sequence from clone RP23-284L6 on chromosome 4, complete sequence	--	--	--	--	--	--	--	--	--	--	--	--	--	--	-	-	-	--
Unigene13845_All	284	0	26	0.0000	6.6868	12.7071002520896	Up	1.426444e-09	4.15110832370518e-09	gi|149053955|gb|EDM05772.1|	63.2	4e-09	rCG35573, isoform CRA_d [Rattus norvegicus]	gi|113461991|ref|NM_023121.2|	563	1e-157	Mus musculus guanine nucleotide binding protein (G protein), gamma transducing activity polypeptide 2 (Gngt2), transcript variant 1, mRNA	sp|Q61017|GBGT2_MOUSE	48.5	3e-06	Guanine nucleotide-binding protein G(I)/G(S)/G(O) subunit gamma-T2 OS=Mus musculus GN=Gngt2 PE=3 SV=2	--	--	--	--	--	--	--	--	--	--	-	-	-	--
Unigene11781_All	295	0	27	0.0000	6.6850	12.7067118449807	Up	6.5386e-10	1.94791277593678e-09	--	--	--	--	gi|354796696|gb|JN961197.1|	585	1e-164	Mus musculus targeted KO-first, conditional ready, lacZ-tagged mutant allele Il18rap:tm2a(KOMP)Wtsi; transgenic	--	--	--	--	--	--	--	--	--	--	--	--	--	--	-	-	-	--
Unigene13686_All	339	0	31	0.0000	6.6792	12.7054595991654	Up	2.88674e-11	9.41945008282922e-11	gi|124001582|ref|NP_796363.2|	224.2	1e-57	melanoma inhibitory activity protein 3 precursor [Mus musculus] >gi|152040391|sp|Q8BI84.2|MIA3_MOUSE RecName: Full=Melanoma inhibitory activity protein 3; AltName: Full=Transport and Golgi organization protein 1; Short=TANGO1; Flags: Precursor	gi|124001581|ref|NM_177389.3|	664	0.0	Mus musculus melanoma inhibitory activity 3 (Mia3), mRNA	sp|Q8BI84|MIA3_MOUSE	224	4e-59	Melanoma inhibitory activity protein 3 OS=Mus musculus GN=Mia3 PE=1 SV=2	--	--	--	--	--	--	--	--	--	--	GO:0042060//wound healing;GO:0030336//negative regulation of cell migration;GO:0006887//exocytosis;GO:0007162//negative regulation of cell adhesion;GO:0002687//positive regulation of leukocyte migration;GO:0015031//protein transport	GO:0005515//protein binding	GO:0016021//integral to membrane;GO:0005789//endoplasmic reticulum membrane	--
Unigene12424_All	339	0	31	0.0000	6.6792	12.7054595991654	Up	2.88674e-11	9.41506894325581e-11	--	--	--	--	gi|15990566|gb|AE007512.1|	664	0.0	Mus musculus T-cell receptor alpha/delta locus, complete sequence	--	--	--	--	--	--	--	--	--	--	--	--	--	--	-	-	-	--
Unigene13549_All	372	0	34	0.0000	6.6757	12.7047034073918	Up	2.78034e-12	9.63636820284698e-12	--	--	--	--	gi|354787470|gb|JN951971.1|	737	0.0	Mus musculus targeted KO-first, conditional ready, lacZ-tagged mutant allele Usp35:tm1a(KOMP)Wtsi; transgenic	--	--	--	--	--	--	--	--	--	--	--	--	--	--	-	-	-	--
Unigene13548_All	613	0	56	0.0000	6.6725	12.7040116850293	Up	9.79876e-20	4.81438234809417e-19	--	--	--	--	gi|354795147|gb|JN959648.1|	1207	0.0	Mus musculus targeted non-conditional, lacZ-tagged mutant allele Adora3:tm1e(KOMP)Wtsi; transgenic	--	--	--	--	--	--	--	--	--	--	--	--	--	--	-	-	-	--
Unigene14119_All	208	0	19	0.0000	6.6719	12.7038819501555	Up	3.3546e-07	7.95237529411765e-07	--	--	--	--	gi|354782929|gb|JN947430.1|	412	1e-112	Mus musculus targeted deletion, lacZ-tagged mutant allele Spn:tm1(KOMP)Wtsi; transgenic	--	--	--	--	--	--	--	--	--	--	--	--	--	--	-	-	-	--
Unigene13665_All	252	0	23	0.0000	6.6663	12.7026705284189	Up	1.481028e-08	3.97111675650046e-08	--	--	--	--	gi|354792386|gb|JN956887.1|	500	1e-138	Mus musculus targeted KO-first, conditional ready, lacZ-tagged mutant allele Hsph1:tm1a(EUCOMM)Wtsi; transgenic	--	--	--	--	--	--	--	--	--	--	--	--	--	--	-	-	-	--
Unigene13968_All	209	0	19	0.0000	6.6400	12.6969675262343	Up	3.3546e-07	7.95452661977546e-07	gi|295317426|ref|NP_001170942.1|	92.4	7e-18	predicted gene 15056 precursor [Mus musculus]	gi|121951867|gb|AC161189.12|	180	2e-42	Mus musculus chromosome 8, clone RP23-337N9, complete sequence	--	--	--	--	--	--	--	--	--	--	--	--	--	--	-	-	-	--
CL363.Contig2_All	209	0	19	0.0000	6.6400	12.6969675262343	Up	3.3546e-07	7.94700206756757e-07	gi|74215825|dbj|BAE23440.1|	70.5	2e-11	unnamed protein product [Mus musculus]	gi|46559520|gb|AC147246.3|	270	2e-69	Mus musculus BAC clone RP23-465M17 from chromosome 7, complete sequence	--	--	--	--	--	--	--	--	--	--	--	--	--	--	-	-	-	--
Unigene13759_All	243	0	22	0.0000	6.6127	12.6910237366176	Up	3.23096e-08	8.41672401812913e-08	--	--	--	--	gi|354793958|gb|JN958459.1|	482	1e-133	Mus musculus targeted non-conditional, lacZ-tagged mutant allele Plekhg2:tm1e(EUCOMM)Wtsi; transgenic	--	--	--	--	--	--	--	--	--	--	--	--	--	--	-	-	-	--
Unigene11767_All	210	0	19	0.0000	6.6084	12.6900852989847	Up	3.3546e-07	7.95345081146876e-07	gi|344257612|gb|EGW13716.1|	38.9	1e-07	hypothetical protein I79_021101 [Cricetulus griseus]	gi|354796748|gb|JN961249.1|	416	1e-113	Mus musculus targeted non-conditional, lacZ-tagged mutant allele Sept3:tm1e(KOMP)Wtsi; transgenic	--	--	--	--	--	--	--	--	--	--	--	--	--	--	-	-	-	--
Unigene14071_All	332	0	30	0.0000	6.6000	12.6882503091332	Up	6.29762e-11	2.01387135005472e-10	--	--	--	--	gi|56790037|dbj|AB183426.1|	658	0.0	Mus musculus Dnaja1 gene for DnaJ (Hsp40) homolog, subfamily A, member 1, complete cds	--	--	--	--	--	--	--	--	--	--	--	--	--	--	-	-	-	--
Unigene14232_All	233	0	21	0.0000	6.5830	12.6845294824185	Up	7.04858e-08	1.77983625048614e-07	--	--	--	--	gi|22138651|gb|AC121578.2|	462	1e-127	Mus musculus BAC clone RP23-253I14 from 5, complete sequence	--	--	--	--	--	--	--	--	--	--	--	--	--	--	-	-	-	--
Unigene11639_All	222	0	20	0.0000	6.5802	12.6839157188693	Up	1.5377e-07	3.76384387740854e-07	--	--	--	--	gi|18643783|emb|AL606466.12|	410	1e-111	Mouse DNA sequence from clone RP23-348N2 on chromosome 11, complete sequence	--	--	--	--	--	--	--	--	--	--	--	--	--	--	-	-	-	--
Unigene13990_All	222	0	20	0.0000	6.5802	12.6839157188693	Up	1.5377e-07	3.76279311139028e-07	--	--	--	--	gi|354793634|gb|JN958135.1|	440	1e-120	Mus musculus targeted KO-first, conditional ready, lacZ-tagged mutant allele Ccnl1:tm1a(EUCOMM)Wtsi; transgenic	--	--	--	--	--	--	--	--	--	--	--	--	--	--	-	-	-	--
Unigene11702_All	322	0	29	0.0000	6.5781	12.6834552247915	Up	1.373872e-10	4.2943145397165e-10	--	--	--	--	gi|354791928|gb|JN956429.1|	638	1e-180	Mus musculus targeted KO-first, conditional ready, lacZ-tagged mutant allele Zfp36l1:tm1a(EUCOMM)Hmgu; transgenic	--	--	--	--	--	--	--	--	--	--	--	--	--	--	-	-	-	--
Unigene12482_All	211	0	19	0.0000	6.5771	12.6832358902252	Up	3.3546e-07	7.94592829347385e-07	gi|380877124|sp|E9Q555.1|RN213_MOUSE	142.5	5e-33	RecName: Full=E3 ubiquitin-protein ligase RNF213	gi|407261957|ref|XM_001476651.3|	418	1e-114	PREDICTED: Mus musculus ring finger protein 213 (Rnf213), mRNA >gi|407263730|ref|XM_001477846.3| PREDICTED: Mus musculus ring finger protein 213 (Rnf213), mRNA	sp|E9Q555|RN213_MOUSE	142	2e-34	E3 ubiquitin-protein ligase RNF213 OS=Mus musculus GN=Rnf213 PE=2 SV=1	--	--	--	--	--	--	--	--	--	--	-	-	-	--
Unigene14380_All	211	0	19	0.0000	6.5771	12.6832358902252	Up	3.3546e-07	7.94485480951094e-07	--	--	--	--	gi|354783604|gb|JN948105.1|	418	1e-114	Mus musculus targeted KO-first, conditional ready, lacZ-tagged mutant allele Ptprc:tm1a(EUCOMM)Hmgu; transgenic	--	--	--	--	--	--	--	--	--	--	--	--	--	--	-	-	-	--
Unigene11748_All	211	0	19	0.0000	6.5771	12.6832358902252	Up	3.3546e-07	7.94324512730465e-07	--	--	--	--	gi|354799308|gb|JN963809.1|	392	1e-106	Mus musculus targeted KO-first, conditional ready, lacZ-tagged mutant allele Tbl3:tm1a(EUCOMM)Hmgu; transgenic	--	--	--	--	--	--	--	--	--	--	--	--	--	--	-	-	-	--
Unigene13889_All	289	0	26	0.0000	6.5711	12.681919182106	Up	1.426444e-09	4.14800971087335e-09	--	--	--	--	gi|3687208|gb|AC005742.1|	559	1e-156	Mus musculus chromosome 11, BAC clone CT7-111I18 (LBNL M01), complete sequence	--	--	--	--	--	--	--	--	--	--	--	--	--	--	-	-	-	--
Unigene13772_All	256	0	23	0.0000	6.5622	12.6799638490474	Up	1.481028e-08	3.96868868144298e-08	gi|326434299|gb|EGD79869.1|	55.1	1e-06	leucyl-tRNA synthetase [Salpingoeca sp. ATCC 50818]	gi|325651827|ref|NM_001099636.2|	486	1e-134	Mus musculus PNMA-like 2 (Pnmal2), mRNA	--	--	--	--	--	--	--	--	--	--	--	--	--	--	-	-	-	--
Unigene11715_All	245	0	22	0.0000	6.5587	12.6791941712413	Up	3.23096e-08	8.40985067260579e-08	--	--	--	--	gi|354799854|gb|JN964355.1|	486	1e-134	Mus musculus targeted non-conditional, lacZ-tagged mutant allele Ddx39:tm1e(KOMP)Wtsi; transgenic	--	--	--	--	--	--	--	--	--	--	--	--	--	--	-	-	-	--
Unigene13681_All	603	0	54	0.0000	6.5409	12.6752734427408	Up	4.66348e-19	2.23674791080711e-18	--	--	--	--	gi|205277413|ref|NM_013528.3|	1195	0.0	Mus musculus glutamine fructose-6-phosphate transaminase 1 (Gfpt1), mRNA	--	--	--	--	--	--	--	--	--	--	--	--	--	--	-	-	-	--
Unigene11539_All	348	0	31	0.0000	6.5064	12.6676438036715	Up	2.88674e-11	9.41331762834822e-11	gi|199448|gb|AAA39614.1|	57.0	3e-07	MHC H2-IA-alpha, partial [Mus musculus]	gi|166788426|emb|CU424424.15|	690	0.0	Mouse DNA sequence from clone CH29-525B18 on chromosome 17, complete sequence	sp|P14438|HA2U_MOUSE	57.0	9e-09	H-2 class II histocompatibility antigen, A-U alpha chain (Fragment) OS=Mus musculus GN=H2-Aa PE=1 SV=1	--	--	--	--	--	K06752	3e-08	57.0	mmu:14960	major histocompatibility complex, class II	GO:0042130//negative regulation of T cell proliferation;GO:0045582//positive regulation of T cell differentiation;GO:0034341//response to interferon-gamma;GO:0019886//antigen processing and presentation of exogenous peptide antigen via MHC class II	GO:0042605//peptide antigen binding;GO:0046982//protein heterodimerization activity	GO:0005764//lysosome;GO:0009897//external side of plasma membrane;GO:0042613//MHC class II protein complex	--
Unigene14310_All	337	0	30	0.0000	6.5021	12.6666900290008	Up	6.29762e-11	2.01203622033898e-10	--	--	--	--	gi|27501711|gb|AY180177.1|	668	0.0	Mus musculus KIS kinase (Kis) gene, exons 1 through 8 and complete cds	--	--	--	--	--	--	--	--	--	--	--	--	--	--	-	-	-	--
Unigene13939_All	326	0	29	0.0000	6.4974	12.6656468093404	Up	1.373872e-10	4.29240119337017e-10	--	--	--	--	gi|146424528|emb|CU393486.7|	638	1e-180	Mouse DNA sequence from clone CH29-44K18 on chromosome 11, complete sequence	--	--	--	--	--	--	--	--	--	--	--	--	--	--	-	-	-	--
Unigene13690_All	270	0	24	0.0000	6.4924	12.6645361724468	Up	6.78882e-09	1.87021936057201e-08	--	--	--	--	gi|354792703|gb|JN957204.1|	535	1e-149	Mus musculus targeted KO-first, conditional ready, lacZ-tagged mutant allele Ifrd1:tm1a(KOMP)Wtsi; transgenic	--	--	--	--	--	--	--	--	--	--	--	--	--	--	-	-	-	--
Unigene13601_All	360	0	32	0.0000	6.4924	12.6645361724468	Up	1.323238e-11	4.41595731182182e-11	--	--	--	--	gi|118403315|ref|NM_172772.2|	714	0.0	Mus musculus family with sequence similarity 63, member B (Fam63b), mRNA	--	--	--	--	--	--	--	--	--	--	--	--	--	--	-	-	-	--
Unigene11685_All	451	0	40	0.0000	6.4780	12.6613327527952	Up	2.57918e-14	1.00364739156493e-13	gi|124487239|ref|NP_001074618.1|	304.3	1e-81	histone acetyltransferase KAT6A [Mus musculus] >gi|148700926|gb|EDL32873.1| mCG13090 [Mus musculus]	gi|124487238|ref|NM_001081149.1|	894	0.0	Mus musculus K(lysine) acetyltransferase 6A (Kat6a), mRNA	sp|Q8BZ21|KAT6A_MOUSE	304	5e-83	Histone acetyltransferase KAT6A OS=Mus musculus GN=Kat6a PE=1 SV=2	XF1267	59.3	2e-09	COG5297	Cellobiohydrolase A (1,4-beta-cellobiosidase A)	K11305	2e-82	304	mmu:244349	histone acetyltransferase MYST3 [EC:2.3.1.48]	GO:0003007//heart morphogenesis;GO:0035909//aorta morphogenesis;GO:0090398//cellular senescence;GO:0035162//embryonic hemopoiesis;GO:0060325//face morphogenesis;GO:0045892//negative regulation of transcription, DNA-dependent;GO:0035019//somatic stem cell maintenance;GO:0043433//negative regulation of sequence-specific DNA binding transcription factor activity;GO:0030099//myeloid cell differentiat…	GO:0008270//zinc ion binding;GO:0004402//histone acetyltransferase activity;GO:0003677//DNA binding;GO:0003682//chromatin binding;GO:0008134//transcription factor binding	GO:0016605//PML body;GO:0070776//MOZ/MORF histone acetyltransferase complex;GO:0000786//nucleosome	--
Unigene11592_All	361	0	32	0.0000	6.4745	12.6605530681372	Up	1.323238e-11	4.41763926090268e-11	--	--	--	--	gi|37620296|gb|AC118613.8|	716	0.0	Mus musculus chromosome 6, clone RP23-442E2, complete sequence	--	--	--	--	--	--	--	--	--	--	--	--	--	--	-	-	-	--
Unigene14221_All	237	0	21	0.0000	6.4719	12.6599736009252	Up	7.04858e-08	1.78137579024003e-07	gi|148681362|gb|EDL13309.1|	155.6	6e-37	mCG140375 [Mus musculus]	gi|237820659|ref|NM_001160319.1|	470	1e-129	Mus musculus ubiquitin protein ligase E3 component n-recognin 4 (Ubr4), mRNA	sp|A2AN08|UBR4_MOUSE	155	2e-38	E3 ubiquitin-protein ligase UBR4 OS=Mus musculus GN=Ubr4 PE=1 SV=1	--	--	--	--	--	K10691	7e-38	155	mmu:69116	E3 ubiquitin-protein ligase UBR4 [EC:6.3.2.19]	-	GO:0005516//calmodulin binding;GO:0004842//ubiquitin-protein ligase activity;GO:0008270//zinc ion binding	GO:0005856//cytoskeleton;GO:0016021//integral to membrane;GO:0005737//cytoplasm;GO:0005634//nucleus	--
Unigene13991_All	395	0	35	0.0000	6.4719	12.6599736009252	Up	1.27447e-12	4.50945531032395e-12	gi|153792534|ref|NP_035370.2|	274.2	1e-72	E3 SUMO-protein ligase RanBP2 [Mus musculus]	gi|153792533|ref|NM_011240.3|	783	0.0	Mus musculus RAN binding protein 2 (Ranbp2), mRNA	sp|Q9ERU9|RBP2_MOUSE	274	4e-74	E3 SUMO-protein ligase RanBP2 OS=Mus musculus GN=Ranbp2 PE=1 SV=2	--	--	--	--	--	K12172	1e-73	274	mmu:19386	E3 SUMO-protein ligase RanBP2	-	-	-	--
Unigene14065_All	226	0	20	0.0000	6.4637	12.6581445244356	Up	1.5377e-07	3.76568413075365e-07	--	--	--	--	gi|119226254|ref|NM_013672.2|	448	1e-123	Mus musculus trans-acting transcription factor 1 (Sp1), mRNA	--	--	--	--	--	--	--	--	--	--	--	--	--	--	-	-	-	--
CL77.Contig2_All	226	0	20	0.0000	6.4637	12.6581445244356	Up	1.5377e-07	3.76436948051948e-07	--	--	--	--	gi|37059995|gb|AC132320.4|	448	1e-123	Mus musculus BAC clone RP24-259L9 from chromosome 18, complete sequence	--	--	--	--	--	--	--	--	--	--	--	--	--	--	-	-	-	--
Unigene13696_All	294	0	26	0.0000	6.4593	12.6571621119268	Up	1.426444e-09	4.15179753312303e-09	gi|293348162|ref|XP_002726715.1|	57.0	3e-07	PREDICTED: 60S ribosomal protein L36-like [Rattus norvegicus] >gi|293360012|ref|XP_002729702.1| PREDICTED: 60S ribosomal protein L36-like [Rattus norvegicus]	gi|354797471|gb|JN961972.1|	583	1e-163	Mus musculus targeted non-conditional, lacZ-tagged mutant allele Lonp1:tm1e(KOMP)Wtsi; transgenic	sp|Q6DER2|RL36_XENTR	54.7	5e-08	60S ribosomal protein L36 OS=Xenopus tropicalis GN=rpl36 PE=3 SV=1	--	--	--	--	--	K02920	2e-07	54.7	ptr:100611898	large subunit ribosomal protein L36e	-	-	-	--
Unigene13775_All	249	0	22	0.0000	6.4533	12.6558213794844	Up	3.23096e-08	8.40860217933492e-08	gi|341940577|sp|O88379.3|BAZ1A_MOUSE	167.2	2e-40	RecName: Full=Bromodomain adjacent to zinc finger domain protein 1A; AltName: Full=Cbp146	gi|189339271|ref|NM_013815.2|	494	1e-136	Mus musculus bromodomain adjacent to zinc finger domain 1A (Baz1a), mRNA	sp|O88379|BAZ1A_MOUSE	167	6e-42	Bromodomain adjacent to zinc finger domain protein 1A OS=Mus musculus GN=Baz1a PE=1 SV=3	--	--	--	--	--	K11655	2e-41	167	mmu:217578	bromodomain adjacent to zinc finger domain protein 1A	GO:0006355//regulation of transcription, DNA-dependent;GO:0006261//DNA-dependent DNA replication;GO:0006338//chromatin remodeling	GO:0008270//zinc ion binding;GO:0005515//protein binding;GO:0004402//histone acetyltransferase activity	GO:0000228//nuclear chromosome;GO:0016590//ACF complex;GO:0008623//CHRAC	--
Unigene13634_All	317	0	28	0.0000	6.4515	12.6554189166658	Up	2.9972e-10	9.13781123478261e-10	gi|395742562|ref|XP_003777772.1|	56.6	4e-07	PREDICTED: uncharacterized protein LOC100939189, partial [Pongo abelii]	gi|23462960|gb|AC123832.4|	587	1e-164	Mus musculus BAC clone RP24-126O19 from chromosome 9, complete sequence	sp|Q6ZRP5|YD019_HUMAN	65.9	2e-11	Putative uncharacterized protein FLJ46204 OS=Homo sapiens PE=5 SV=2	PM0926	48.1	4e-06	COG4531	ABC-type Zn2+ transport system, periplasmic component/surface adhesin	--	--	--	--	--	-	-	-	--
Unigene13881_All	351	0	31	0.0000	6.4508	12.6552623730217	Up	2.88674e-11	9.40719315363881e-11	--	--	--	--	gi|354784475|gb|JN948976.1|	696	0.0	Mus musculus targeted deletion, lacZ-tagged mutant allele Ltb:tm1(KOMP)Wtsi; transgenic	--	--	--	--	--	--	--	--	--	--	--	--	--	--	-	-	-	--
Unigene13818_All	385	0	34	0.0000	6.4503	12.6551505457324	Up	2.78034e-12	9.64685806432459e-12	gi|148677064|gb|EDL09011.1|	266.2	3e-70	mCG15806 [Mus musculus]	gi|197927224|ref|NM_001081340.2|	763	0.0	Mus musculus SET domain containing 2 (Setd2), mRNA	sp|Q9BYW2|SETD2_HUMAN	212	1e-55	Histone-lysine N-methyltransferase SETD2 OS=Homo sapiens GN=SETD2 PE=1 SV=3	--	--	--	--	--	K11423	4e-71	266	mmu:235626	histone-lysine N-methyltransferase SETD2 [EC:2.1.1.43]	-	-	-	--
Unigene14383_All	272	0	24	0.0000	6.4447	12.6538974875336	Up	6.78882e-09	1.87375279870897e-08	gi|242118003|ref|NP_620400.2|	201.8	8e-51	WD repeat-containing protein 81 [Mus musculus] >gi|403314384|sp|Q5ND34.2|WDR81_MOUSE RecName: Full=WD repeat-containing protein 81 >gi|148680865|gb|EDL12812.1| mCG132656 [Mus musculus]	gi|242118002|ref|NM_138950.2|	539	1e-150	Mus musculus WD repeat domain 81 (Wdr81), mRNA	sp|Q5ND34|WDR81_MOUSE	201	2e-52	WD repeat-containing protein 81 OS=Mus musculus GN=Wdr81 PE=1 SV=2	--	--	--	--	--	--	--	--	--	--	GO:0010923//negative regulation of phosphatase activity	GO:0016772//transferase activity, transferring phosphorus-containing groups	-	--
Unigene14250_All	273	0	24	0.0000	6.4211	12.6486047515744	Up	6.78882e-09	1.87257350342223e-08	gi|395742562|ref|XP_003777772.1|	52.4	7e-06	PREDICTED: uncharacterized protein LOC100939189, partial [Pongo abelii]	gi|53374810|gb|AC115896.9|	507	1e-141	Mus musculus chromosome 1, clone RP24-443M8, complete sequence	sp|Q96N68|CR015_HUMAN	48.5	3e-06	Putative uncharacterized protein C18orf15 OS=Homo sapiens GN=C18orf15 PE=5 SV=1	--	--	--	--	--	--	--	--	--	--	GO:0007017//microtubule-based process	GO:0043167//ion binding;GO:0017111//nucleoside-triphosphatase activity;GO:0000166//nucleotide binding	GO:0043229//intracellular organelle	--
Unigene12337_All	262	0	23	0.0000	6.4119	12.6465362100564	Up	1.481028e-08	3.97233190850673e-08	--	--	--	--	gi|220980171|emb|CU695229.8|	519	1e-144	Mouse DNA sequence from clone CH26-333C17 on chromosome 11, complete sequence	--	--	--	--	--	--	--	--	--	--	--	--	--	--	-	-	-	--
Unigene13646_All	376	0	33	0.0000	6.4104	12.6461986664689	Up	6.06552e-12	2.0648917052141e-11	gi|117606|sp|P09793.1|CTLA4_MOUSE	63.2	4e-09	RecName: Full=Cytotoxic T-lymphocyte protein 4; AltName: Full=Cytotoxic T-lymphocyte-associated antigen 4; Short=CTLA-4; AltName: CD_antigen=CD152; Flags: Precursor >gi|225662|prf||1309302A Ig superfamily CTLA 4	gi|354798552|gb|JN963053.1|	745	0.0	Mus musculus targeted non-conditional, lacZ-tagged mutant allele Ctla4:tm2e(EUCOMM)Hmgu; transgenic	sp|P09793|CTLA4_MOUSE	63.2	1e-10	Cytotoxic T-lymphocyte protein 4 OS=Mus musculus GN=Ctla4 PE=1 SV=1	--	--	--	--	--	K06538	5e-10	63.2	mmu:12477	cytotoxic T-lymphocyte-associated protein 4	-	-	-	--
Unigene13721_All	285	0	25	0.0000	6.4070	12.6454332751643	Up	3.1119e-09	8.81453594280175e-09	--	--	--	--	gi|117320528|ref|NM_001033270.2|	565	1e-158	Mus musculus solute carrier family 4, sodium bicarbonate cotransporter, member 7 (Slc4a7), mRNA	--	--	--	--	--	--	--	--	--	--	--	--	--	--	-	-	-	--
Unigene13598_All	285	0	25	0.0000	6.4070	12.6454332751643	Up	3.1119e-09	8.8095539685103e-09	gi|309268993|ref|XP_003084784.1|	184.5	1e-45	PREDICTED: helicase SRCAP [Mus musculus]	gi|309268992|ref|XM_003084736.1|	533	1e-148	PREDICTED: Mus musculus Snf2-related CREBBP activator protein (Srcap), mRNA	sp|Q6ZRS2|SRCAP_HUMAN	103	7e-23	Helicase SRCAP OS=Homo sapiens GN=SRCAP PE=1 SV=3	Rv3876	57.0	8e-09	COG0455	ATPases involved in chromosome partitioning	K11661	1e-46	184	mmu:100043597	helicase SRCAP [EC:3.6.4.-]	GO:0006357//regulation of transcription from RNA polymerase II promoter;GO:0016573//histone acetylation	GO:0004402//histone acetyltransferase activity;GO:0003713//transcription coactivator activity	GO:0043234//protein complex;GO:0005794//Golgi apparatus;GO:0005634//nucleus	--
Unigene13715_All	285	0	25	0.0000	6.4070	12.6454332751643	Up	3.1119e-09	8.80813158149673e-09	--	--	--	--	gi|354798235|gb|JN962736.1|	557	1e-155	Mus musculus targeted KO-first, conditional ready, lacZ-tagged mutant allele Gemin4:tm1a(EUCOMM)Wtsi; transgenic	--	--	--	--	--	--	--	--	--	--	--	--	--	--	-	-	-	--
Unigene14699_All	217	0	19	0.0000	6.3952	12.6427737625331	Up	3.3546e-07	7.94807613190972e-07	gi|354465152|ref|XP_003495044.1|	150.6	2e-35	PREDICTED: rab3 GTPase-activating protein non-catalytic subunit-like [Cricetulus griseus]	gi|255003809|ref|NM_001163754.1|	430	1e-117	Mus musculus RAB3 GTPase activating protein subunit 2 (Rab3gap2), mRNA	sp|Q9H2M9|RBGPR_HUMAN	147	7e-36	Rab3 GTPase-activating protein non-catalytic subunit OS=Homo sapiens GN=RAB3GAP2 PE=1 SV=1	--	--	--	--	--	--	--	--	--	--	GO:0043087//regulation of GTPase activity	-	GO:0005737//cytoplasm;GO:0005886//plasma membrane	--
Unigene14393_All	229	0	20	0.0000	6.3790	12.6391145631794	Up	1.5377e-07	3.7630557478886e-07	--	--	--	--	gi|354797708|gb|JN962209.1|	454	1e-125	Mus musculus targeted KO-first, conditional ready, lacZ-tagged mutant allele Herpud1:tm1a(KOMP)Wtsi; transgenic	--	--	--	--	--	--	--	--	--	--	--	--	--	--	-	-	-	--
Unigene14115_All	275	0	24	0.0000	6.3744	12.6380738371807	Up	6.78882e-09	1.87051330467583e-08	--	--	--	--	gi|354792955|gb|JN957456.1|	545	1e-152	Mus musculus targeted KO-first, conditional ready, lacZ-tagged mutant allele Gabbr1:tm1a(KOMP)Wtsi; transgenic	--	--	--	--	--	--	--	--	--	--	--	--	--	--	-	-	-	--
Unigene13567_All	391	0	34	0.0000	6.3513	12.6328362012081	Up	2.78034e-12	9.63732088383589e-12	--	--	--	--	gi|354792386|gb|JN956887.1|	775	0.0	Mus musculus targeted KO-first, conditional ready, lacZ-tagged mutant allele Hsph1:tm1a(EUCOMM)Wtsi; transgenic	--	--	--	--	--	--	--	--	--	--	--	--	--	--	-	-	-	--
Unigene14162_All	230	0	20	0.0000	6.3513	12.6328362012081	Up	1.5377e-07	3.76253051155e-07	--	--	--	--	gi|354799854|gb|JN964355.1|	448	1e-123	Mus musculus targeted non-conditional, lacZ-tagged mutant allele Ddx39:tm1e(KOMP)Wtsi; transgenic	--	--	--	--	--	--	--	--	--	--	--	--	--	--	-	-	-	--
Unigene13878_All	265	0	23	0.0000	6.3393	12.6301078281366	Up	1.481028e-08	3.96535492233677e-08	--	--	--	--	gi|354792703|gb|JN957204.1|	525	1e-146	Mus musculus targeted KO-first, conditional ready, lacZ-tagged mutant allele Ifrd1:tm1a(KOMP)Wtsi; transgenic	--	--	--	--	--	--	--	--	--	--	--	--	--	--	-	-	-	--
Unigene14414_All	219	0	19	0.0000	6.3368	12.6295387670454	Up	3.3546e-07	7.95022513181019e-07	--	--	--	--	gi|117320528|ref|NM_001033270.2|	434	1e-119	Mus musculus solute carrier family 4, sodium bicarbonate cotransporter, member 7 (Slc4a7), mRNA	--	--	--	--	--	--	--	--	--	--	--	--	--	--	-	-	-	--
CL1850.Contig1_All	359	0	31	0.0000	6.3071	12.622761092195	Up	2.88674e-11	9.41682090993673e-11	gi|392342707|ref|XP_003754678.1|	28.1	3e-14	PREDICTED: RT1 class I histocompatibility antigen, AA alpha chain [Rattus norvegicus]	gi|163838642|ref|NR_004446.1|	335	9e-89	Mus musculus histocompatibility 2, K region locus 2 (H2-K2), non-coding RNA	sp|P01896|HA1Z_MOUSE	78.2	4e-15	H-2 class I histocompatibility antigen, alpha chain (Fragment) OS=Mus musculus PE=1 SV=1	--	--	--	--	--	K06751	1e-14	78.2	mmu:14964	major histocompatibility complex, class I	GO:0032675//regulation of interleukin-6 production;GO:0032655//regulation of interleukin-12 production;GO:0002485//antigen processing and presentation of endogenous peptide antigen via MHC class I via ER pathway, TAP-dependent;GO:0001916//positive regulation of T cell mediated cytotoxicity;GO:0002667//regulation of T cell anergy;GO:2001198//regulation of dendritic cell differentiation;GO:0016045/…	GO:0005102//receptor binding	GO:0009897//external side of plasma membrane;GO:0016021//integral to membrane;GO:0042612//MHC class I protein complex	--
Unigene13461_All	429	0	37	0.0000	6.2995	12.6210216091243	Up	2.67788e-13	9.87060036585366e-13	--	--	--	--	gi|354799904|gb|JN964405.1|	850	0.0	Mus musculus targeted KO-first, conditional ready, lacZ-tagged mutant allele Srgn:tm1a(EUCOMM)Hmgu; transgenic	--	--	--	--	--	--	--	--	--	--	--	--	--	--	-	-	-	--
Unigene13905_All	267	0	23	0.0000	6.2918	12.6192570966118	Up	1.481028e-08	3.97020588026608e-08	--	--	--	--	--	--	--	--	--	--	--	--	--	--	--	--	--	--	--	--	--	--	-	-	-	--
Unigene14105_All	244	0	21	0.0000	6.2862	12.6179724579152	Up	7.04858e-08	1.77945178125e-07	gi|148704662|gb|EDL36609.1|	127.5	1e-28	mCG1041622 [Mus musculus]	gi|354798771|gb|JN963272.1|	484	1e-133	Mus musculus targeted deletion, lacZ-tagged mutant allele Arf6:tm1(KOMP)Ucd; transgenic	--	--	--	--	--	--	--	--	--	--	--	--	--	--	-	-	-	--
Unigene13890_All	279	0	24	0.0000	6.2830	12.6172378647461	Up	6.78882e-09	1.87301556515581e-08	--	--	--	--	gi|171846258|ref|NM_001122953.1|	545	1e-152	Mus musculus nuclear factor I/A (Nfia), transcript variant 3, mRNA	--	--	--	--	--	--	--	--	--	--	--	--	--	--	-	-	-	--
Unigene11740_All	221	0	19	0.0000	6.2794	12.6164110000882	Up	3.3546e-07	7.94431817629179e-07	gi|124378050|ref|NP_694765.2|	150.2	2e-35	SEC16 homolog A [Mus musculus]	gi|354782041|gb|JN946542.1|	438	1e-120	Mus musculus targeted non-conditional, lacZ-tagged mutant allele Sec16a:tm1e(KOMP)Wtsi; transgenic	sp|O15027|SC16A_HUMAN	124	6e-29	Protein transport protein Sec16A OS=Homo sapiens GN=SEC16A PE=1 SV=3	--	--	--	--	--	--	--	--	--	--	GO:0048208//COPII vesicle coating;GO:0007029//endoplasmic reticulum organization;GO:0015031//protein transport	-	GO:0000139//Golgi membrane;GO:0005789//endoplasmic reticulum membrane;GO:0005829//cytosol	--
Unigene13863_All	256	0	22	0.0000	6.2769	12.6158365095695	Up	3.23096e-08	8.40423537057645e-08	--	--	--	--	gi|354797051|gb|JN961552.1|	507	1e-141	Mus musculus targeted non-conditional, lacZ-tagged mutant allele Peli1:tm1e(EUCOMM)Wtsi; transgenic	--	--	--	--	--	--	--	--	--	--	--	--	--	--	-	-	-	--
Unigene14367_All	233	0	20	0.0000	6.2695	12.6141346756505	Up	1.5377e-07	3.7646323371273e-07	gi|148691172|gb|EDL23119.1|	154.5	1e-36	mCG4871, isoform CRA_d [Mus musculus]	gi|20302130|ref|NM_138921.1|	381	1e-102	Rattus norvegicus echinoderm microtubule associated protein like 2 (Eml2), mRNA >gi|17016931|gb|AF335571.1| Rattus norvegicus microtubule-associated protein EMAP mRNA, complete cds	--	--	--	--	--	--	--	--	--	--	--	--	--	--	-	GO:0003824//catalytic activity	GO:0043231//intracellular membrane-bounded organelle	--
Unigene11560_All	210	0	18	0.0000	6.2606	12.6120852126736	Up	7.3183e-07	1.67989338941993e-06	--	--	--	--	gi|354796233|gb|JN960734.1|	260	2e-66	Mus musculus targeted non-conditional, lacZ-tagged mutant allele 5033414D02Rik:tm1e(EUCOMM)Wtsi; transgenic	--	--	--	--	--	--	--	--	--	--	--	--	--	--	-	-	-	--
Unigene13789_All	280	0	24	0.0000	6.2606	12.6120852126736	Up	6.78882e-09	1.86904450742049e-08	--	--	--	--	gi|354798692|gb|JN963193.1|	394	1e-107	Mus musculus targeted KO-first, conditional ready, lacZ-tagged mutant allele Pcna:tm1a(EUCOMM)Hmgu; transgenic	--	--	--	--	--	--	--	--	--	--	--	--	--	--	-	-	-	--
Unigene13613_All	292	0	25	0.0000	6.2534	12.6104250871437	Up	3.1119e-09	8.81168841059603e-09	--	--	--	--	gi|66841726|gb|AC158535.2|	571	1e-160	Mus musculus BAC clone RP23-28J6 from chromosome 13, complete sequence	--	--	--	--	--	--	--	--	--	--	--	--	--	--	-	-	-	--
Unigene14245_All	211	0	18	0.0000	6.2309	12.6052248478727	Up	7.3183e-07	1.6783550255102e-06	--	--	--	--	gi|354792316|gb|JN956817.1|	418	1e-114	Mus musculus targeted non-conditional, lacZ-tagged mutant allele Elk4:tm1e(EUCOMM)Wtsi; transgenic	--	--	--	--	--	--	--	--	--	--	--	--	--	--	-	-	-	--
Unigene13891_All	270	0	23	0.0000	6.2219	12.6031394923496	Up	1.481028e-08	3.96899202843385e-08	--	--	--	--	gi|354788469|gb|JN952970.1|	535	1e-149	Mus musculus targeted deletion, lacZ-tagged mutant allele Eif4a2:tm1(KOMP)Wtsi; transgenic	--	--	--	--	--	--	--	--	--	--	--	--	--	--	-	-	-	--
Unigene14478_All	200	0	17	0.0000	6.2084	12.6000057963472	Up	1.59654e-06	3.53073602497792e-06	--	--	--	--	gi|262263439|ref|NM_138751.2|	396	1e-107	Mus musculus transmembrane protein 47 (Tmem47), transcript variant 2, mRNA	--	--	--	--	--	--	--	--	--	--	--	--	--	--	-	-	-	--
Unigene11774_All	259	0	22	0.0000	6.2042	12.5990294788306	Up	3.23096e-08	8.41109953667954e-08	--	--	--	--	gi|354792877|gb|JN957378.1|	513	1e-142	Mus musculus targeted KO-first, conditional ready, lacZ-tagged mutant allele Sh2d2a:tm1a(KOMP)Wtsi; transgenic	--	--	--	--	--	--	--	--	--	--	--	--	--	--	-	-	-	--
Unigene14517_All	212	0	18	0.0000	6.2015	12.5984014970687	Up	7.3183e-07	1.67956350265104e-06	--	--	--	--	gi|116686141|ref|NM_001077405.1|	420	1e-114	Mus musculus neuropilin 2 (Nrp2), transcript variant 4, mRNA	--	--	--	--	--	--	--	--	--	--	--	--	--	--	-	-	-	--
Unigene11697_All	224	0	19	0.0000	6.1953	12.596958429503	Up	3.3546e-07	7.95991002977802e-07	--	--	--	--	gi|124430546|ref|NM_001080977.1|	444	1e-122	Mus musculus round spermatid basic protein 1-like (Rsbn1l), mRNA	--	--	--	--	--	--	--	--	--	--	--	--	--	--	-	-	-	--
Unigene14253_All	224	0	19	0.0000	6.1953	12.596958429503	Up	3.3546e-07	7.95291301643113e-07	--	--	--	--	gi|119226254|ref|NM_013672.2|	444	1e-122	Mus musculus trans-acting transcription factor 1 (Sp1), mRNA	--	--	--	--	--	--	--	--	--	--	--	--	--	--	-	-	-	--
Unigene13773_All	236	0	20	0.0000	6.1898	12.5956770796154	Up	1.5377e-07	3.76673651226158e-07	--	--	--	--	gi|354791928|gb|JN956429.1|	468	1e-129	Mus musculus targeted KO-first, conditional ready, lacZ-tagged mutant allele Zfp36l1:tm1a(EUCOMM)Hmgu; transgenic	--	--	--	--	--	--	--	--	--	--	--	--	--	--	-	-	-	--
Unigene14090_All	260	0	22	0.0000	6.1803	12.5934611548318	Up	3.23096e-08	8.41172410781911e-08	--	--	--	--	gi|53374810|gb|AC115896.9|	515	1e-143	Mus musculus chromosome 1, clone RP24-443M8, complete sequence	--	--	--	--	--	--	--	--	--	--	--	--	--	--	-	-	-	--
Unigene12090_All	225	0	19	0.0000	6.1678	12.5905402691617	Up	3.3546e-07	7.95560271915584e-07	--	--	--	--	gi|227330635|ref|NM_001077514.3|	432	1e-118	Mus musculus solute carrier family 1 (glial high affinity glutamate transporter), member 2 (Slc1a2), transcript variant 1, mRNA	--	--	--	--	--	--	--	--	--	--	--	--	--	--	-	-	-	--
Unigene14133_All	332	0	28	0.0000	6.1600	12.5887146355823	Up	2.9972e-10	9.1425812771881e-10	--	--	--	--	gi|354790832|gb|JN955333.1|	618	1e-174	Mus musculus targeted non-conditional, lacZ-tagged mutant allele Tmbim6:tm1e(EUCOMM)Hmgu; transgenic	--	--	--	--	--	--	--	--	--	--	--	--	--	--	-	-	-	--
Unigene13892_All	249	0	21	0.0000	6.1600	12.5887146355823	Up	7.04858e-08	1.77893941390728e-07	gi|344242995|gb|EGV99098.1|	27.7	2e-06	hypothetical protein I79_020095 [Cricetulus griseus]	gi|354785905|gb|JN950406.1|	494	1e-136	Mus musculus targeted deletion, lacZ-tagged mutant allele Mcam:tm1(KOMP)Wtsi; transgenic	--	--	--	--	--	--	--	--	--	--	--	--	--	--	-	-	-	--
Unigene14476_All	273	0	23	0.0000	6.1535	12.5871915075298	Up	1.481028e-08	3.97202805079171e-08	--	--	--	--	gi|49457576|emb|AL844155.6|	541	1e-151	Mouse DNA sequence from clone RP23-163L4 on chromosome 2, complete sequence	--	--	--	--	--	--	--	--	--	--	--	--	--	--	-	-	-	--
Unigene14004_All	380	0	32	0.0000	6.1507	12.5865348949611	Up	1.323238e-11	4.41805994838587e-11	gi|71834683|ref|NP_001020743.1|	250.8	1e-65	ankyrin repeat domain 12 [Mus musculus] >gi|148706368|gb|EDL38315.1| ankyrin repeat domain 12, isoform CRA_a [Mus musculus]	gi|71834682|ref|NM_001025572.1|	753	0.0	Mus musculus ankyrin repeat domain 12 (Ankrd12), mRNA	sp|Q6UB98|ANR12_HUMAN	188	3e-48	Ankyrin repeat domain-containing protein 12 OS=Homo sapiens GN=ANKRD12 PE=1 SV=3	--	--	--	--	--	K03163	4e-07	53.5	aag:AaeL_AAEL002551	DNA topoisomerase I [EC:5.99.1.2]	-	-	GO:0005730//nucleolus;GO:0005737//cytoplasm	--
Unigene13847_All	333	0	28	0.0000	6.1415	12.5843753471414	Up	2.9972e-10	9.14496816639109e-10	--	--	--	--	gi|162135970|ref|NM_001111121.1|	660	0.0	Mus musculus coiled-coil domain containing 6 (Ccdc6), mRNA	--	--	--	--	--	--	--	--	--	--	--	--	--	--	-	-	-	--
Unigene14313_All	595	0	50	0.0000	6.1378	12.5835059210645	Up	1.056302e-17	4.79914531838798e-17	--	--	--	--	gi|53374810|gb|AC115896.9|	1179	0.0	Mus musculus chromosome 1, clone RP24-443M8, complete sequence	--	--	--	--	--	--	--	--	--	--	--	--	--	--	-	-	-	--
Unigene14126_All	238	0	20	0.0000	6.1378	12.5835059210645	Up	1.5377e-07	3.76226794836008e-07	--	--	--	--	gi|133740846|emb|CU210866.8|	472	1e-130	Mouse DNA sequence from clone DN-258P20 on chromosome 4, complete sequence	--	--	--	--	--	--	--	--	--	--	--	--	--	--	-	-	-	--
Unigene13726_All	250	0	21	0.0000	6.1354	12.5829416887303	Up	7.04858e-08	1.77855533198992e-07	--	--	--	--	gi|160333186|ref|NM_001005421.4|	496	1e-137	Mus musculus adhesion molecule, interacts with CXADR antigen 1 (Amica1), mRNA	--	--	--	--	--	--	--	--	--	--	--	--	--	--	-	-	-	--
Unigene12602_All	382	0	32	0.0000	6.1185	12.5789622925137	Up	1.323238e-11	4.42142833488993e-11	--	--	--	--	gi|354783582|gb|JN948083.1|	757	0.0	Mus musculus targeted KO-first, conditional ready, lacZ-tagged mutant allele Rbbp6:tm1a(EUCOMM)Wtsi; transgenic	--	--	--	--	--	--	--	--	--	--	--	--	--	--	-	-	-	--
Unigene14437_All	203	0	17	0.0000	6.1166	12.5785142176145	Up	1.59654e-06	3.53363354207436e-06	--	--	--	--	gi|354786232|gb|JN950733.1|	402	1e-109	Mus musculus targeted KO-first, conditional ready, lacZ-tagged mutant allele Pag1:tm1a(KOMP)Wtsi; transgenic	--	--	--	--	--	--	--	--	--	--	--	--	--	--	-	-	-	--
Unigene14282_All	275	0	23	0.0000	6.1088	12.5766732925166	Up	1.481028e-08	3.9729397634277e-08	--	--	--	--	gi|354798638|gb|JN963139.1|	521	1e-145	Mus musculus targeted KO-first, conditional ready, lacZ-tagged mutant allele Cd74:tm1a(KOMP)Wtsi; transgenic	--	--	--	--	--	--	--	--	--	--	--	--	--	--	-	-	-	--
Unigene14166_All	275	0	23	0.0000	6.1088	12.5766732925166	Up	1.481028e-08	3.96990234770642e-08	--	--	--	--	gi|354788522|gb|JN953023.1|	545	1e-152	Mus musculus targeted non-conditional, lacZ-tagged mutant allele Sqstm1:tm1e(KOMP)Wtsi; transgenic	--	--	--	--	--	--	--	--	--	--	--	--	--	--	-	-	-	--
Unigene13953_All	311	0	26	0.0000	6.1062	12.5760591284293	Up	1.426444e-09	4.15317663876432e-09	--	--	--	--	gi|160420298|ref|NM_145975.3|	617	1e-173	Mus musculus DEAD (Asp-Glu-Ala-Asp) box polypeptide 46 (Ddx46), mRNA	--	--	--	--	--	--	--	--	--	--	--	--	--	--	-	-	-	--
Unigene13575_All	288	0	24	0.0000	6.0867	12.5714445449779	Up	6.78882e-09	1.8733103889501e-08	gi|440907201|gb|ELR57372.1|	92.0	9e-18	Translationally-controlled tumor protein, partial [Bos grunniens mutus]	gi|30385203|gb|AY186881.1|	571	1e-160	Mus musculus translationally controlled tumor protein (Tpt1) gene, complete cds	sp|P63029|TCTP_RAT	86.7	1e-17	Translationally-controlled tumor protein OS=Rattus norvegicus GN=Tpt1 PE=1 SV=1	--	--	--	--	--	--	--	--	--	--	GO:0009615//response to virus;GO:0006874//cellular calcium ion homeostasis;GO:0043066//negative regulation of apoptotic process;GO:0006388//tRNA splicing, via endonucleolytic cleavage and ligation;GO:0045859//regulation of protein kinase activity;GO:0006816//calcium ion transport;GO:0007283//spermatogenesis;GO:0008283//cell proliferation;GO:2000384//negative regulation of ectoderm development;GO:…	GO:0005509//calcium ion binding;GO:0008134//transcription factor binding;GO:0000215//tRNA 2'-phosphotransferase activity	GO:0005654//nucleoplasm;GO:0045298//tubulin complex;GO:0005615//extracellular space;GO:0005771//multivesicular body	--
Unigene11500_All	204	0	17	0.0000	6.0867	12.5714445449779	Up	1.59654e-06	3.53474923844405e-06	gi|13278331|gb|AAH03986.1|	133.3	3e-30	Unknown (protein for IMAGE:3491638), partial [Mus musculus]	gi|158518314|gb|AC202413.4|	404	1e-110	Mus musculus BAC clone CH36-265C6 from chromosome y, complete sequence	--	--	--	--	--	--	--	--	--	--	--	--	--	--	-	-	-	--
Unigene11837_All	252	0	21	0.0000	6.0867	12.5714445449779	Up	7.04858e-08	1.7804774018732e-07	--	--	--	--	gi|17221230|emb|AL604063.4|	464	1e-128	Mouse DNA sequence from clone RP23-467J12 on chromosome 11, complete sequence	--	--	--	--	--	--	--	--	--	--	--	--	--	--	-	-	-	--
Unigene14236_All	276	0	23	0.0000	6.0867	12.5714445449779	Up	1.481028e-08	3.96808212654746e-08	gi|157909774|ref|NP_766037.2|	185.7	5e-46	peripheral-type benzodiazepine receptor-associated protein 1 [Mus musculus] >gi|41017649|sp|Q7TNF8.2|RIMB1_MOUSE RecName: Full=Peripheral-type benzodiazepine receptor-associated protein 1; Short=PRAX-1; AltName: Full=Peripheral benzodiazepine receptor-interacting protein; Short=PBR-IP; AltName: Full=RIMS-binding protein 1; Short=RIM-BP1	gi|157909773|ref|NM_172449.2|	547	1e-153	Mus musculus benzodiazepine receptor associated protein 1 (Bzrap1), mRNA	sp|Q7TNF8|RIMB1_MOUSE	185	2e-47	Peripheral-type benzodiazepine receptor-associated protein 1 OS=Mus musculus GN=Bzrap1 PE=1 SV=2	--	--	--	--	--	--	--	--	--	--	-	GO:0030156//benzodiazepine receptor binding	GO:0005739//mitochondrion	--
Unigene12476_All	325	0	27	0.0000	6.0679	12.566981594589	Up	6.5386e-10	1.94758180783281e-09	gi|380877124|sp|E9Q555.1|RN213_MOUSE	220.7	1e-56	RecName: Full=E3 ubiquitin-protein ligase RNF213	gi|407261957|ref|XM_001476651.3|	500	1e-138	PREDICTED: Mus musculus ring finger protein 213 (Rnf213), mRNA >gi|407263730|ref|XM_001477846.3| PREDICTED: Mus musculus ring finger protein 213 (Rnf213), mRNA	sp|E9Q555|RN213_MOUSE	220	5e-58	E3 ubiquitin-protein ligase RNF213 OS=Mus musculus GN=Rnf213 PE=2 SV=1	--	--	--	--	--	--	--	--	--	--	-	-	-	--
Unigene13877_All	289	0	24	0.0000	6.0656	12.5664346462833	Up	6.78882e-09	1.86948490433553e-08	gi|170576646|ref|XP_001893711.1|	55.8	7e-07	T-cell receptor beta chain ANA 11 [Brugia malayi]	gi|23462960|gb|AC123832.4|	539	1e-150	Mus musculus BAC clone RP24-126O19 from chromosome 9, complete sequence	sp|Q9QZA1|PHLA1_RAT	50.8	7e-07	Pleckstrin homology-like domain family A member 1 OS=Rattus norvegicus GN=Phlda1 PE=2 SV=2	PM0926	55.8	2e-08	COG4531	ABC-type Zn2+ transport system, periplasmic component/surface adhesin	K14079	9e-11	65.5	dmo:Dmoj_GI15889	poly(A) RNA polymerase GLD2 [EC:2.7.7.19]	GO:0032259//methylation;GO:0016070//RNA metabolic process	GO:0005509//calcium ion binding;GO:0005544//calcium-dependent phospholipid binding	-	--
Unigene11710_All	277	0	23	0.0000	6.0647	12.5662205665756	Up	1.481028e-08	3.96838538081773e-08	--	--	--	--	gi|354800030|gb|JN964531.1|	549	1e-153	Mus musculus targeted non-conditional, lacZ-tagged mutant allele Rap1b:tm1e(EUCOMM)Hmgu; transgenic	--	--	--	--	--	--	--	--	--	--	--	--	--	--	-	-	-	--
Unigene13716_All	253	0	21	0.0000	6.0626	12.5657209236846	Up	7.04858e-08	1.77957991920501e-07	--	--	--	--	gi|354790752|gb|JN955253.1|	502	1e-139	Mus musculus targeted deletion, lacZ-tagged mutant allele Pcp2:tm1(KOMP)Ucd; transgenic	--	--	--	--	--	--	--	--	--	--	--	--	--	--	-	-	-	--
Unigene14124_All	217	0	18	0.0000	6.0586	12.5647687439708	Up	7.3183e-07	1.68033344007859e-06	--	--	--	--	gi|354794914|gb|JN959415.1|	430	1e-117	Mus musculus targeted non-conditional, lacZ-tagged mutant allele 1700008O03Rik:tm1e(KOMP)Wtsi; transgenic	--	--	--	--	--	--	--	--	--	--	--	--	--	--	-	-	-	--
Unigene14338_All	217	0	18	0.0000	6.0586	12.5647687439708	Up	7.3183e-07	1.67912385511419e-06	gi|221487782|gb|EEE26014.1|	146.0	5e-34	hypothetical protein TGGT1_092550 [Toxoplasma gondii GT1]	--	--	--	--	--	--	--	--	--	--	--	--	--	--	--	--	--	--	-	-	-	--
Unigene14715_All	278	0	23	0.0000	6.0429	12.5610253526805	Up	1.481028e-08	3.96656655014896e-08	--	--	--	--	gi|354788790|gb|JN953291.1|	551	1e-154	Mus musculus targeted KO-first, conditional ready, lacZ-tagged mutant allele Kcnab3:tm3a(EUCOMM)Wtsi; transgenic	--	--	--	--	--	--	--	--	--	--	--	--	--	--	-	-	-	--
Unigene14014_All	254	0	21	0.0000	6.0387	12.5600222869581	Up	7.04858e-08	1.77970807561573e-07	gi|444731236|gb|ELW71596.1|	57.8	1e-07	Endoplasmin [Tupaia chinensis]	gi|354794834|gb|JN959335.1|	504	1e-139	Mus musculus targeted KO-first, conditional ready, lacZ-tagged mutant allele Hsp90b1:tm1a(EUCOMM)Wtsi; transgenic	sp|Q5R6F7|ENPL_PONAB	57.8	5e-09	Endoplasmin OS=Pongo abelii GN=HSP90B1 PE=2 SV=1	--	--	--	--	--	K09487	2e-08	57.8	mmu:22027	heat shock protein 90kDa beta	-	-	-	--
Unigene13942_All	485	0	40	0.0000	6.0239	12.5564821053523	Up	2.57918e-14	1.0035360113195e-13	--	--	--	--	gi|61888831|ref|NM_009622.1|	961	0.0	Mus musculus adenylate cyclase 1 (Adcy1), mRNA	--	--	--	--	--	--	--	--	--	--	--	--	--	--	-	-	-	--
Unigene14063_All	328	0	27	0.0000	6.0124	12.5537252784173	Up	6.5386e-10	1.94824385654797e-09	--	--	--	--	gi|325119332|emb|FR823392.1|	60.0	7e-06	Neospora caninum Liverpool complete genome, chromosome XI	--	--	--	--	--	--	--	--	--	--	--	--	--	--	-	-	-	--
CL1785.Contig1_All	231	0	19	0.0000	6.0076	12.5525730427161	Up	3.3546e-07	7.95937136089869e-07	gi|70925684|ref|XP_735497.1|	124.8	1e-27	hypothetical protein [Plasmodium chabaudi chabaudi] >gi|56509210|emb|CAH83643.1| hypothetical protein PC401393.00.0 [Plasmodium chabaudi chabaudi]	gi|468531493|gb|GAGG010895162.1|	402	1e-109	TSA: Anolis carolinensis k46:6780987 transcribed RNA sequence	sp|P03911|NU4M_MOUSE	108	2e-24	NADH-ubiquinone oxidoreductase chain 4 OS=Mus musculus GN=Mtnd4 PE=1 SV=1	--	--	--	--	--	K03881	7e-24	108	mmu:17719	NADH-ubiquinone oxidoreductase chain 4 [EC:1.6.5.3]	GO:0006120//mitochondrial electron transport, NADH to ubiquinone	GO:0008137//NADH dehydrogenase (ubiquinone) activity	GO:0070469//respiratory chain;GO:0016021//integral to membrane;GO:0031966//mitochondrial membrane	--
Unigene14460_All	280	0	23	0.0000	5.9997	12.5506746488278	Up	1.481028e-08	3.96929542180095e-08	--	--	--	--	gi|48675491|gb|AC145740.4|	555	1e-155	Mus musculus BAC clone RP24-233K8 from chromosome 12, complete sequence	--	--	--	--	--	--	--	--	--	--	--	--	--	--	-	-	-	--
Unigene14729_All	207	0	17	0.0000	5.9984	12.5503620154007	Up	1.59654e-06	3.53251854979175e-06	--	--	--	--	gi|354788643|gb|JN953144.1|	410	1e-111	Mus musculus targeted KO-first, conditional ready, lacZ-tagged mutant allele Klf10:tm1a(EUCOMM)Hmgu; transgenic	--	--	--	--	--	--	--	--	--	--	--	--	--	--	-	-	-	--
Unigene14043_All	244	0	20	0.0000	5.9869	12.5475934575738	Up	1.5377e-07	3.76410666061579e-07	--	--	--	--	gi|407262540|ref|XM_001473825.4|	484	1e-133	PREDICTED: Mus musculus heterogeneous nuclear ribonucleoproteins A2/B1-like, transcript variant 1 (LOC100045191), mRNA	--	--	--	--	--	--	--	--	--	--	--	--	--	--	-	-	-	--
CL1850.Contig2_All	293	0	24	0.0000	5.9828	12.5466051203725	Up	6.78882e-09	1.87080734119311e-08	--	--	--	--	gi|51593324|gb|BC080756.1|	383	1e-103	Mus musculus histocompatibility 2, K1, K region, mRNA (cDNA clone MGC:91227 IMAGE:4947189), complete cds	--	--	--	--	--	--	--	--	--	--	--	--	--	--	-	-	-	--
Unigene14486_All	232	0	19	0.0000	5.9817	12.5463398414976	Up	3.3546e-07	7.95829424182962e-07	--	--	--	--	gi|354799635|gb|JN964136.1|	460	1e-126	Mus musculus targeted non-conditional, lacZ-tagged mutant allele Rnf40:tm1e(EUCOMM)Hmgu; transgenic	--	--	--	--	--	--	--	--	--	--	--	--	--	--	-	-	-	--
Unigene14208_All	232	0	19	0.0000	5.9817	12.5463398414976	Up	3.3546e-07	7.95076256337457e-07	--	--	--	--	gi|354798564|gb|JN963065.1|	436	1e-119	Mus musculus targeted KO-first, conditional ready, lacZ-tagged mutant allele Gpr19:tm1a(KOMP)Ucd; transgenic	--	--	--	--	--	--	--	--	--	--	--	--	--	--	-	-	-	--
Unigene13728_All	623	0	51	0.0000	5.9792	12.5457367534934	Up	4.84194e-18	2.23079183101183e-17	--	--	--	--	gi|71533404|gb|AC161366.6|	1235	0.0	Mus musculus BAC clone RP24-230D17 from chromosome 9, complete sequence	--	--	--	--	--	--	--	--	--	--	--	--	--	--	-	-	-	--
Unigene12207_All	281	0	23	0.0000	5.9784	12.5455437120746	Up	1.481028e-08	3.97142047479924e-08	--	--	--	--	gi|18643783|emb|AL606466.12|	557	1e-155	Mouse DNA sequence from clone RP23-348N2 on chromosome 11, complete sequence	--	--	--	--	--	--	--	--	--	--	--	--	--	--	-	-	-	--
Unigene14570_All	220	0	18	0.0000	5.9760	12.5449644327892	Up	7.3183e-07	1.6805535518732e-06	--	--	--	--	gi|27545147|gb|AC125092.4|	436	1e-119	Mus musculus BAC clone RP24-174F18 from chromosome 12, complete sequence	--	--	--	--	--	--	--	--	--	--	--	--	--	--	-	-	-	--
Unigene14035_All	379	0	31	0.0000	5.9742	12.5445298206333	Up	2.88674e-11	9.42120368053616e-11	gi|197304784|ref|NP_001127856.1|	236.9	2e-61	IQ motif and SEC7 domain-containing protein 1 isoform b [Mus musculus]	gi|197304783|ref|NM_001134384.1|	743	0.0	Mus musculus IQ motif and Sec7 domain 1 (Iqsec1), transcript variant 2, mRNA	sp|P04929|HRPX_PLALO	73.6	9e-14	Histidine-rich glycoprotein OS=Plasmodium lophurae PE=4 SV=1	--	--	--	--	--	K12495	4e-55	213	ssc:100622196	IQ motif and SEC7 domain-containing protein	-	-	-	--
Unigene13813_All	367	0	30	0.0000	5.9706	12.543660203343	Up	6.29762e-11	2.01423877777778e-10	--	--	--	--	gi|354794844|gb|JN959345.1|	728	0.0	Mus musculus targeted non-conditional, lacZ-tagged mutant allele Xbp1:tm3e(EUCOMM)Wtsi; transgenic	--	--	--	--	--	--	--	--	--	--	--	--	--	--	-	-	-	--
Unigene14047_All	233	0	19	0.0000	5.9560	12.5401280385821	Up	3.3546e-07	7.95130006760411e-07	--	--	--	--	gi|325651827|ref|NM_001099636.2|	462	1e-127	Mus musculus PNMA-like 2 (Pnmal2), mRNA	--	--	--	--	--	--	--	--	--	--	--	--	--	--	-	-	-	--
Unigene14220_All	295	0	24	0.0000	5.9422	12.5367814482589	Up	6.78882e-09	1.8715428370813e-08	--	--	--	--	gi|20068496|emb|AL592522.12|	585	1e-164	Mouse DNA sequence from clone RP23-210M6 on chromosome 11, complete sequence	--	--	--	--	--	--	--	--	--	--	--	--	--	--	-	-	-	--
Unigene14171_All	209	0	17	0.0000	5.9410	12.5364900731992	Up	1.59654e-06	3.53430287536305e-06	--	--	--	--	gi|21844633|gb|AC117255.3|	414	1e-113	Mus musculus BAC clone RP24-481E4 from 3, complete sequence	--	--	--	--	--	--	--	--	--	--	--	--	--	--	-	-	-	--
Unigene13774_All	283	0	23	0.0000	5.9361	12.5352996805778	Up	1.481028e-08	3.96596064370274e-08	gi|332230506|ref|XP_003264433.1|	60.8	2e-08	PREDICTED: uncharacterized protein LOC100579934 [Nomascus leucogenys]	gi|354798613|gb|JN963114.1|	561	1e-157	Mus musculus targeted KO-first, conditional ready, lacZ-tagged mutant allele Glul:tm1a(KOMP)Wtsi; transgenic	--	--	--	--	--	--	--	--	--	--	--	--	--	--	-	-	-	--
Unigene14142_All	308	0	25	0.0000	5.9286	12.5334757466818	Up	3.1119e-09	8.80599886198547e-09	--	--	--	--	gi|354797061|gb|JN961562.1|	611	1e-172	Mus musculus targeted non-conditional, lacZ-tagged mutant allele Gcfc1:tm1e(EUCOMM)Wtsi; transgenic	--	--	--	--	--	--	--	--	--	--	--	--	--	--	-	-	-	--
Unigene14708_All	222	0	18	0.0000	5.9222	12.5319174975916	Up	7.3183e-07	1.67879427047893e-06	--	--	--	--	gi|354796440|gb|JN960941.1|	432	1e-118	Mus musculus targeted KO-first, conditional ready, lacZ-tagged mutant allele Ncf4:tm1a(KOMP)Wtsi; transgenic	--	--	--	--	--	--	--	--	--	--	--	--	--	--	-	-	-	--
Unigene13114_All	223	0	18	0.0000	5.8956	12.5254229295848	Up	7.3183e-07	1.67945356918445e-06	--	--	--	--	gi|402794832|gb|AC243784.2|	387	1e-104	Mus musculus BAC clone RP24-338D22 from chromosome y, complete sequence	--	--	--	--	--	--	--	--	--	--	--	--	--	--	-	-	-	--
Unigene11783_All	409	0	33	0.0000	5.8932	12.5248355130291	Up	6.06552e-12	2.0656939943662e-11	--	--	--	--	gi|354795588|gb|JN960089.1|	811	0.0	Mus musculus targeted KO-first, conditional ready, lacZ-tagged mutant allele Tnfaip3:tm1a(EUCOMM)Hmgu; transgenic	--	--	--	--	--	--	--	--	--	--	--	--	--	--	-	-	-	--
Unigene14173_All	435	0	35	0.0000	5.8768	12.5208150858443	Up	1.27447e-12	4.51127639273094e-12	--	--	--	--	gi|354796431|gb|JN960932.1|	862	0.0	Mus musculus targeted non-conditional, lacZ-tagged mutant allele Btg2:tm1e(KOMP)Ucd; transgenic	--	--	--	--	--	--	--	--	--	--	--	--	--	--	-	-	-	--
Unigene13864_All	448	0	36	0.0000	5.8693	12.5189727357405	Up	5.84198e-13	2.11422028055326e-12	--	--	--	--	gi|74136786|gb|AC118639.12|	888	0.0	Mus musculus chromosome 15, clone RP24-112I4, complete sequence	--	--	--	--	--	--	--	--	--	--	--	--	--	--	-	-	-	--
Unigene14101_All	300	0	24	0.0000	5.8432	12.5125429550969	Up	6.78882e-09	1.87139569164242e-08	gi|7674485|gb|AAD28255.2|AF127766_1	57.0	3e-07	calpain 3 [Mus musculus]	gi|295317369|ref|NM_007601.3|	575	1e-161	Mus musculus calpain 3 (Capn3), transcript variant a, mRNA	sp|P16259|CAN3_RAT	57.0	9e-09	Calpain-3 OS=Rattus norvegicus GN=Capn3 PE=2 SV=1	--	--	--	--	--	K08573	3e-08	57.0	rno:29155	calpain-3 [EC:3.4.22.54]	-	-	-	--
Unigene14150_All	238	0	19	0.0000	5.8309	12.5095028653993	Up	3.3546e-07	7.95667910972805e-07	--	--	--	--	gi|100913000|gb|AC109225.14|	472	1e-130	Mus musculus chromosome 19, clone RP23-395B21, complete sequence	--	--	--	--	--	--	--	--	--	--	--	--	--	--	-	-	-	--
Unigene14530_All	251	0	20	0.0000	5.8199	12.5067786490081	Up	1.5377e-07	3.76515816048607e-07	gi|281485553|ref|NP_001139450.2|	55.1	1e-06	poly (ADP-ribose) polymerase family, member 4 [Mus musculus]	gi|281485552|ref|NM_001145978.2|	498	1e-138	Mus musculus poly (ADP-ribose) polymerase family, member 4 (Parp4), mRNA	--	--	--	--	--	--	--	--	--	K10798	1e-45	181	mmu:328417	poly [ADP-ribose] polymerase [EC:2.4.2.30]	-	-	-	--
Unigene14036_All	252	0	20	0.0000	5.7968	12.5010409955659	Up	1.5377e-07	3.76726292362518e-07	--	--	--	--	gi|61197022|gb|AY823670.1|	500	1e-138	Mus musculus 2010007H12Rik (2010007H12Rik), BIPL1 (Bipl1), ZCWPW1 (Zcwpw1), and PILRA (Pilra) genes, complete cds; PILRP5 (Pilrp5) pseudogene, complete sequence; PILRB (Pilrb) gene, complete cds; PILRP4 (Pilrp4) pseudogene, complete sequence; PILRB2 (Pilrb2) gene, complete cds; PILRP3 (Pilrp3), PILRP2 (Pilrp2), and PILRP1 (Pilrp1) pseudogenes, complete sequence; and CYP3A13 (Cyp3a13) and GJE1 (Gj…	--	--	--	--	--	--	--	--	--	--	--	--	--	--	-	-	-	--
Unigene13951_All	391	0	31	0.0000	5.7909	12.4995718685646	Up	2.88674e-11	9.4176971378059e-11	--	--	--	--	gi|78097488|gb|AC102535.17|	761	0.0	Mus musculus chromosome 7, clone RP23-61O11, complete sequence	--	--	--	--	--	--	--	--	--	--	--	--	--	--	-	-	-	--
Unigene14184_All	354	0	28	0.0000	5.7772	12.4961547246428	Up	2.9972e-10	9.13622232655191e-10	gi|145553997|ref|NP_001078824.1|	243.0	3e-63	AT rich interactive domain 1B (Swi1 like) [Mus musculus]	gi|145553996|ref|NM_001085355.1|	702	0.0	Mus musculus AT rich interactive domain 1B (SWI-like) (Arid1b), mRNA	sp|Q8NFD5|ARI1B_HUMAN	238	3e-63	AT-rich interactive domain-containing protein 1B OS=Homo sapiens GN=ARID1B PE=1 SV=2	--	--	--	--	--	K11653	3e-64	243	mmu:239985	AT-rich interactive domain-containing protein 1	GO:0048096//chromatin-mediated maintenance of transcription;GO:0007399//nervous system development	GO:0003677//DNA binding;GO:0005515//protein binding;GO:0003713//transcription coactivator activity	GO:0005730//nucleolus;GO:0016514//SWI/SNF complex	--
Unigene11735_All	215	0	17	0.0000	5.7752	12.4956551937903	Up	1.59654e-06	3.53184989210676e-06	gi|237832631|ref|XP_002365613.1|	94.0	2e-18	crooked neck-like protein 1, putative [Toxoplasma gondii ME49] >gi|211963277|gb|EEA98472.1| crooked neck-like protein 1, putative [Toxoplasma gondii ME49]	gi|237832630|ref|XM_002365572.1|	266	4e-68	Toxoplasma gondii ME49 crooked neck-like protein 1, putative, mRNA	--	--	--	--	--	--	--	--	--	--	--	--	--	--	GO:0006396//RNA processing	-	GO:0005622//intracellular	--
Unigene14472_All	228	0	18	0.0000	5.7663	12.4934301817192	Up	7.3183e-07	1.678684437684e-06	gi|359718904|ref|NP_001028448.3|	157.1	2e-37	histone-lysine N-methyltransferase MLL2 [Mus musculus]	gi|359718903|ref|NM_001033276.3|	452	1e-124	Mus musculus myeloid/lymphoid or mixed-lineage leukemia 2 (Mll2), mRNA	sp|Q6PDK2|MLL2_MOUSE	157	7e-39	Histone-lysine N-methyltransferase MLL2 OS=Mus musculus GN=Mll2 PE=1 SV=2	--	--	--	--	--	K09187	2e-38	157	mmu:381022	histone-lysine N-methyltransferase MLL2 [EC:2.1.1.43]	GO:0051569//regulation of histone H3-K4 methylation;GO:0001541//ovarian follicle development;GO:0001555//oocyte growth;GO:0048096//chromatin-mediated maintenance of transcription;GO:0043627//response to estrogen stimulus;GO:0033148//positive regulation of intracellular estrogen receptor signaling pathway;GO:0006342//chromatin silencing;GO:0008284//positive regulation of cell proliferation;GO:0045…	GO:0005515//protein binding;GO:0008270//zinc ion binding;GO:0044212//transcription regulatory region DNA binding;GO:0003700//sequence-specific DNA binding transcription factor activity;GO:0042800//histone methyltransferase activity (H3-K4 specific)	GO:0035097//histone methyltransferase complex	--
Unigene13995_All	266	0	21	0.0000	5.7663	12.4934301817192	Up	7.04858e-08	1.77829936950421e-07	--	--	--	--	gi|354788966|gb|JN953467.1|	527	1e-147	Mus musculus targeted non-conditional, lacZ-tagged mutant allele Hnrnpu:tm1e(EUCOMM)Wtsi; transgenic	--	--	--	--	--	--	--	--	--	--	--	--	--	--	-	-	-	--
Unigene14316_All	203	0	16	0.0000	5.7568	12.4910513763641	Up	3.48296e-06	7.46157036294757e-06	gi|124487239|ref|NP_001074618.1|	139.4	4e-32	histone acetyltransferase KAT6A [Mus musculus] >gi|148700926|gb|EDL32873.1| mCG13090 [Mus musculus]	gi|124487238|ref|NM_001081149.1|	402	1e-109	Mus musculus K(lysine) acetyltransferase 6A (Kat6a), mRNA	sp|Q8BZ21|KAT6A_MOUSE	139	1e-33	Histone acetyltransferase KAT6A OS=Mus musculus GN=Kat6a PE=1 SV=2	--	--	--	--	--	K11305	5e-33	139	mmu:244349	histone acetyltransferase MYST3 [EC:2.3.1.48]	GO:0003007//heart morphogenesis;GO:0035909//aorta morphogenesis;GO:0090398//cellular senescence;GO:0035162//embryonic hemopoiesis;GO:0060325//face morphogenesis;GO:0045892//negative regulation of transcription, DNA-dependent;GO:0035019//somatic stem cell maintenance;GO:0043433//negative regulation of sequence-specific DNA binding transcription factor activity;GO:0030099//myeloid cell differentiat…	GO:0008270//zinc ion binding;GO:0004402//histone acetyltransferase activity;GO:0003713//transcription coactivator activity;GO:0003677//DNA binding;GO:0003682//chromatin binding;GO:0008134//transcription factor binding	GO:0016605//PML body;GO:0070776//MOZ/MORF histone acetyltransferase complex;GO:0000786//nucleosome	--
Unigene14529_All	203	0	16	0.0000	5.7568	12.4910513763641	Up	3.48296e-06	7.45929146417446e-06	--	--	--	--	gi|304766533|ref|NM_172493.2|	402	1e-109	Mus musculus diaphanous homolog 2 (Drosophila) (Diap2), mRNA	--	--	--	--	--	--	--	--	--	--	--	--	--	--	-	-	-	--
Unigene14676_All	216	0	17	0.0000	5.7485	12.4889698363927	Up	1.59654e-06	3.5327414919533e-06	--	--	--	--	gi|354784556|gb|JN949057.1|	428	1e-117	Mus musculus targeted KO-first, conditional ready, lacZ-tagged mutant allele Clk1:tm1a(EUCOMM)Wtsi; transgenic	--	--	--	--	--	--	--	--	--	--	--	--	--	--	-	-	-	--
Unigene14331_All	305	0	24	0.0000	5.7474	12.488693744125	Up	6.78882e-09	1.87036632107496e-08	--	--	--	--	gi|354798638|gb|JN963139.1|	605	1e-170	Mus musculus targeted KO-first, conditional ready, lacZ-tagged mutant allele Cd74:tm1a(KOMP)Wtsi; transgenic	--	--	--	--	--	--	--	--	--	--	--	--	--	--	-	-	-	--
Unigene14677_All	229	0	18	0.0000	5.7411	12.4871114697344	Up	7.3183e-07	1.67857461925945e-06	--	--	--	--	gi|354792503|gb|JN957004.1|	454	1e-125	Mus musculus targeted KO-first, conditional ready, lacZ-tagged mutant allele Dvl3:tm1a(KOMP)Wtsi; transgenic	--	--	--	--	--	--	--	--	--	--	--	--	--	--	-	-	-	--
Unigene14355_All	306	0	24	0.0000	5.7286	12.4839668896406	Up	6.78882e-09	1.87066031138007e-08	--	--	--	--	gi|354791759|gb|JN956260.1|	587	1e-164	Mus musculus targeted non-conditional, lacZ-tagged mutant allele Pou2f2:tm1e(EUCOMM)Hmgu; transgenic	--	--	--	--	--	--	--	--	--	--	--	--	--	--	-	-	-	--
Unigene14125_All	230	0	18	0.0000	5.7162	12.4808406793954	Up	7.3183e-07	1.68121423339012e-06	--	--	--	--	gi|354784826|gb|JN949327.1|	456	1e-125	Mus musculus targeted KO-first, conditional ready, lacZ-tagged mutant allele Agpat3:tm1a(EUCOMM)Wtsi; transgenic	--	--	--	--	--	--	--	--	--	--	--	--	--	--	-	-	-	--
Unigene14420_All	243	0	19	0.0000	5.7109	12.4795024073465	Up	3.3546e-07	7.94646514424701e-07	gi|426364856|ref|XP_004049508.1|	53.1	4e-06	PREDICTED: LOW QUALITY PROTEIN: coiled-coil domain-containing protein 6 [Gorilla gorilla gorilla]	gi|162135970|ref|NM_001111121.1|	482	1e-133	Mus musculus coiled-coil domain containing 6 (Ccdc6), mRNA	--	--	--	--	--	--	--	--	--	--	--	--	--	--	-	-	-	--
Unigene14389_All	231	0	18	0.0000	5.6914	12.4745678624347	Up	7.3183e-07	1.68066362939674e-06	--	--	--	--	gi|354791759|gb|JN956260.1|	458	1e-126	Mus musculus targeted non-conditional, lacZ-tagged mutant allele Pou2f2:tm1e(EUCOMM)Hmgu; transgenic	--	--	--	--	--	--	--	--	--	--	--	--	--	--	-	-	-	--
Unigene14356_All	244	0	19	0.0000	5.6875	12.4735789248608	Up	3.3546e-07	7.96098758630026e-07	--	--	--	--	gi|61888831|ref|NM_009622.1|	484	1e-133	Mus musculus adenylate cyclase 1 (Adcy1), mRNA	--	--	--	--	--	--	--	--	--	--	--	--	--	--	-	-	-	--
Unigene14611_All	244	0	19	0.0000	5.6875	12.4735789248608	Up	3.3546e-07	7.9453915152334e-07	--	--	--	--	--	--	--	--	--	--	--	--	--	--	--	--	--	--	--	--	--	--	-	-	-	--
Unigene14696_All	257	0	20	0.0000	5.6840	12.4726908392428	Up	1.5377e-07	3.76699969955282e-07	gi|241896922|ref|NP_766606.2|	177.2	2e-43	unconventional myosin-IXa [Mus musculus]	gi|241896921|ref|NM_173018.2|	509	1e-141	Mus musculus myosin IXa (Myo9a), mRNA	sp|Q8C170|MYO9A_MOUSE	177	6e-45	Unconventional myosin-IXa OS=Mus musculus GN=Myo9a PE=1 SV=2	--	--	--	--	--	K10360	2e-44	177	mmu:270163	myosin IX	GO:0007601//visual perception;GO:0051056//regulation of small GTPase mediated signal transduction	GO:0046872//metal ion binding;GO:0005524//ATP binding;GO:0003774//motor activity;GO:0005515//protein binding;GO:0005096//GTPase activator activity	GO:0005829//cytosol;GO:0016021//integral to membrane;GO:0016461//unconventional myosin complex	--
Unigene14379_All	270	0	21	0.0000	5.6809	12.4719037923286	Up	7.04858e-08	1.77881136817102e-07	gi|431922622|gb|ELK19542.1|	66.2	5e-10	Deformed epidermal autoregulatory factor 1 [Pteropus alecto]	gi|402794832|gb|AC243784.2|	535	1e-149	Mus musculus BAC clone RP24-338D22 from chromosome y, complete sequence	--	--	--	--	--	--	--	--	--	--	--	--	--	--	-	-	-	--
Unigene13866_All	271	0	21	0.0000	5.6599	12.4665608481824	Up	7.04858e-08	1.78086231447719e-07	--	--	--	--	gi|354796086|gb|JN960587.1|	537	1e-150	Mus musculus targeted non-conditional, lacZ-tagged mutant allele Psd4:tm1e(EUCOMM)Wtsi; transgenic	--	--	--	--	--	--	--	--	--	--	--	--	--	--	-	-	-	--
Unigene14491_All	310	0	24	0.0000	5.6547	12.4652347713011	Up	6.78882e-09	1.87183719738912e-08	--	--	--	--	gi|354797850|gb|JN962351.1|	615	1e-173	Mus musculus targeted non-conditional, lacZ-tagged mutant allele Ino80e:tm1e(EUCOMM)Wtsi; transgenic	--	--	--	--	--	--	--	--	--	--	--	--	--	--	-	-	-	--
Unigene14744_All	323	0	25	0.0000	5.6532	12.4648520225017	Up	3.1119e-09	8.81240012115338e-09	--	--	--	--	gi|354788733|gb|JN953234.1|	640	0.0	Mus musculus targeted KO-first, conditional ready, lacZ-tagged mutant allele Vamp2:tm1a(EUCOMM)Hmgu; transgenic	--	--	--	--	--	--	--	--	--	--	--	--	--	--	-	-	-	--
Unigene11844_All	207	0	16	0.0000	5.6456	12.4629111997658	Up	3.48296e-06	7.46111447180302e-06	gi|145553997|ref|NP_001078824.1|	147.5	1e-34	AT rich interactive domain 1B (Swi1 like) [Mus musculus]	gi|145553996|ref|NM_001085355.1|	410	1e-111	Mus musculus AT rich interactive domain 1B (SWI-like) (Arid1b), mRNA	sp|Q8NFD5|ARI1B_HUMAN	138	2e-33	AT-rich interactive domain-containing protein 1B OS=Homo sapiens GN=ARID1B PE=1 SV=2	--	--	--	--	--	K11653	2e-35	147	mmu:239985	AT-rich interactive domain-containing protein 1	GO:0048096//chromatin-mediated maintenance of transcription;GO:0007399//nervous system development	GO:0003677//DNA binding;GO:0005515//protein binding;GO:0003713//transcription coactivator activity	GO:0005730//nucleolus;GO:0016514//SWI/SNF complex	--
Unigene14537_All	220	0	17	0.0000	5.6440	12.4625022725973	Up	1.59654e-06	3.5331874607082e-06	--	--	--	--	gi|60223342|gb|AC103935.10|	436	1e-119	Mus musculus chromosome 8, clone RP23-431O7, complete sequence	--	--	--	--	--	--	--	--	--	--	--	--	--	--	-	-	-	--
Unigene14130_All	389	0	30	0.0000	5.6329	12.4596621445256	Up	6.29762e-11	2.01350405635601e-10	--	--	--	--	gi|45504235|gb|AC025794.9|	771	0.0	Mus musculus chromosome 19, clone RP23-62O7, complete sequence	--	--	--	--	--	--	--	--	--	--	--	--	--	--	-	-	-	--
CL55.Contig1_All	208	0	16	0.0000	5.6185	12.455969302758	Up	3.48296e-06	7.45291794690265e-06	--	--	--	--	gi|199552|gb|M14825.1|MUSMHKTA	323	2e-85	Mouse MHC class I P5 gene (H-2K-w28; haplotype t-w32)	--	--	--	--	--	--	--	--	--	--	--	--	--	--	-	-	-	--
Unigene12500_All	222	0	17	0.0000	5.5931	12.4494324094097	Up	1.59654e-06	3.53541899450515e-06	gi|145553997|ref|NP_001078824.1|	152.1	7e-36	AT rich interactive domain 1B (Swi1 like) [Mus musculus]	gi|145553996|ref|NM_001085355.1|	436	1e-119	Mus musculus AT rich interactive domain 1B (SWI-like) (Arid1b), mRNA	--	--	--	--	--	--	--	--	--	K11653	7e-37	152	mmu:239985	AT-rich interactive domain-containing protein 1	-	-	-	--
Unigene14320_All	275	0	21	0.0000	5.5776	12.4454287592383	Up	7.04858e-08	1.78060568758556e-07	--	--	--	--	gi|73760432|gb|AC158622.4|	545	1e-152	Mus musculus 10 BAC RP23-292G1 (Roswell Park Cancer Institute (C57BL/6J Female) Mouse BAC Library) complete sequence	--	--	--	--	--	--	--	--	--	--	--	--	--	--	-	-	-	--
Unigene12838_All	275	0	21	0.0000	5.5776	12.4454287592383	Up	7.04858e-08	1.77842734153713e-07	gi|148677861|gb|EDL09808.1|	107.5	2e-22	CD74 antigen (invariant polypeptide of major histocompatibility complex, class II antigen-associated), isoform CRA_d [Mus musculus]	gi|354798638|gb|JN963139.1|	355	7e-95	Mus musculus targeted KO-first, conditional ready, lacZ-tagged mutant allele Cd74:tm1a(KOMP)Wtsi; transgenic	sp|P04441|HG2A_MOUSE	103	7e-23	H-2 class II histocompatibility antigen gamma chain OS=Mus musculus GN=Cd74 PE=1 SV=3	--	--	--	--	--	K06505	2e-22	103	mmu:16149	CD74 antigen	GO:0006461//protein complex assembly;GO:0002830//positive regulation of type 2 immune response;GO:0048146//positive regulation of fibroblast proliferation;GO:0002906//negative regulation of mature B cell apoptotic process;GO:0002606//positive regulation of dendritic cell antigen processing and presentation;GO:0070374//positive regulation of ERK1 and ERK2 cascade;GO:0045060//negative thymic T cell…	GO:0050998//nitric-oxide synthase binding;GO:0035718//macrophage migration inhibitory factor binding;GO:0042289//MHC class II protein binding;GO:0001540//beta-amyloid binding;GO:0004896//cytokine receptor activity	GO:0035693//NOS2-CD74 complex;GO:0005771//multivesicular body;GO:0005764//lysosome;GO:0005783//endoplasmic reticulum;GO:0035692//macrophage migration inhibitory factor receptor complex;GO:0005887//integral to plasma membrane;GO:0005794//Golgi apparatus;GO:0009897//external side of plasma membrane;GO:0042613//MHC class II protein complex	--
Unigene14022_All	223	0	17	0.0000	5.5681	12.4429694060873	Up	1.59654e-06	3.53407973609445e-06	--	--	--	--	gi|354782067|gb|JN946568.1|	442	1e-121	Mus musculus targeted KO-first, conditional ready, lacZ-tagged mutant allele Spty2d1:tm2a(EUCOMM)Wtsi; transgenic	--	--	--	--	--	--	--	--	--	--	--	--	--	--	-	-	-	--
Unigene14131_All	223	0	17	0.0000	5.5681	12.4429694060873	Up	1.59654e-06	3.53118148750946e-06	--	--	--	--	gi|81778186|gb|AC144914.18|	367	1e-98	Mus musculus chromosome 5, clone RP24-210D14, complete sequence	--	--	--	--	--	--	--	--	--	--	--	--	--	--	-	-	-	--
Unigene14713_All	250	0	19	0.0000	5.5510	12.4385319777616	Up	3.3546e-07	7.95506463307406e-07	--	--	--	--	gi|354795242|gb|JN959743.1|	496	1e-137	Mus musculus targeted non-conditional, lacZ-tagged mutant allele Il2rb:tm2e(EUCOMM)Hmgu; transgenic	--	--	--	--	--	--	--	--	--	--	--	--	--	--	-	-	-	--
Unigene14539_All	224	0	17	0.0000	5.5432	12.4365033460129	Up	1.59654e-06	3.53519571428571e-06	--	--	--	--	gi|29244827|gb|AC129606.4|	420	1e-114	Mus musculus BAC clone RP23-128L6 from 8, complete sequence	--	--	--	--	--	--	--	--	--	--	--	--	--	--	-	-	-	--
Unigene14170_All	277	0	21	0.0000	5.5373	12.4349669710216	Up	7.04858e-08	1.78034913464448e-07	gi|148687245|gb|EDL19192.1|	188.0	1e-46	mCG7437 [Mus musculus]	gi|31442532|gb|AC132437.3|	543	1e-151	Mus musculus BAC clone RP23-230M17 from chromosome 5, complete sequence	sp|Q6DKI7|PVRIG_HUMAN	103	7e-23	Transmembrane protein PVRIG OS=Homo sapiens GN=PVRIG PE=2 SV=1	--	--	--	--	--	--	--	--	--	--	-	-	-	--
Unigene14223_All	264	0	20	0.0000	5.5333	12.4339244294403	Up	1.5377e-07	3.76752618448637e-07	--	--	--	--	gi|313482802|ref|NM_001199283.1|	523	1e-145	Mus musculus solute carrier family 43, member 2 (Slc43a2), transcript variant 1, mRNA	--	--	--	--	--	--	--	--	--	--	--	--	--	--	-	-	-	--
Unigene14266_All	225	0	17	0.0000	5.5186	12.430086604341	Up	1.59654e-06	3.53162706246057e-06	--	--	--	--	gi|354796862|gb|JN961363.1|	446	1e-122	Mus musculus targeted non-conditional, lacZ-tagged mutant allele Ech1:tm1e(EUCOMM)Wtsi; transgenic	--	--	--	--	--	--	--	--	--	--	--	--	--	--	-	-	-	--
Unigene11822_All	212	0	16	0.0000	5.5124	12.4284648637563	Up	3.48296e-06	7.45701395701026e-06	--	--	--	--	gi|354794143|gb|JN958644.1|	420	1e-114	Mus musculus targeted KO-first, conditional ready, lacZ-tagged mutant allele Zc3h12a:tm1a(EUCOMM)Hmgu; transgenic	--	--	--	--	--	--	--	--	--	--	--	--	--	--	-	-	-	--
Unigene14743_All	212	0	16	0.0000	5.5124	12.4284648637563	Up	3.48296e-06	7.45519295238095e-06	--	--	--	--	gi|68342266|gb|AC159314.3|	420	1e-114	Mus musculus BAC clone RP23-110E20 from chromosome 9, complete sequence	sp|P13597|ICAM1_MOUSE	50.8	7e-07	Intercellular adhesion molecule 1 OS=Mus musculus GN=Icam1 PE=1 SV=1	--	--	--	--	--	K06490	2e-06	50.8	mmu:15894	intercellular adhesion molecule 1	-	-	-	--
Unigene13559_All	292	0	22	0.0000	5.5030	12.4260026133294	Up	3.23096e-08	8.41047505828198e-08	--	--	--	--	gi|354784556|gb|JN949057.1|	579	1e-162	Mus musculus targeted KO-first, conditional ready, lacZ-tagged mutant allele Clk1:tm1a(EUCOMM)Wtsi; transgenic	--	--	--	--	--	--	--	--	--	--	--	--	--	--	-	-	-	--
Unigene11730_All	279	0	21	0.0000	5.4976	12.4245862262511	Up	7.04858e-08	1.78099065566446e-07	gi|221503712|gb|EEE29396.1|	183.7	2e-45	midasin, putative [Toxoplasma gondii VEG]	gi|325116194|emb|FR823387.1|	65.9	9e-08	Neospora caninum Liverpool complete genome, chromosome VI	--	--	--	--	--	--	--	--	--	--	--	--	--	--	GO:0006200//ATP catabolic process	GO:0005524//ATP binding;GO:0016887//ATPase activity	-	--
Unigene13912_All	319	0	24	0.0000	5.4952	12.4239562742547	Up	6.78882e-09	1.86919128333595e-08	gi|74141603|dbj|BAE38566.1|	58.5	6e-27	unnamed protein product [Mus musculus]	gi|354794772|gb|JN959273.1|	632	1e-178	Mus musculus targeted non-conditional, lacZ-tagged mutant allele Odc1:tm1e(EUCOMM)Hmgu; transgenic	sp|P27119|DCOR_MUSPA	84.7	2e-28	Ornithine decarboxylase OS=Mus pahari GN=Odc1 PE=2 SV=1	SPAC144.04c	50.8	3e-09	COG0019	Diaminopimelate decarboxylase	K01581	7e-28	84.7	mmu:18263	ornithine decarboxylase [EC:4.1.1.17]	GO:0009615//response to virus;GO:0006521//regulation of cellular amino acid metabolic process;GO:0001822//kidney development;GO:0008284//positive regulation of cell proliferation;GO:0033387//putrescine biosynthetic process from ornithine	GO:0004586//ornithine decarboxylase activity	GO:0005829//cytosol	--
Unigene14361_All	306	0	23	0.0000	5.4899	12.422564155055	Up	1.481028e-08	3.96747575702934e-08	--	--	--	--	gi|354784556|gb|JN949057.1|	607	1e-170	Mus musculus targeted KO-first, conditional ready, lacZ-tagged mutant allele Clk1:tm1a(EUCOMM)Wtsi; transgenic	--	--	--	--	--	--	--	--	--	--	--	--	--	--	-	-	-	--
Unigene14099_All	306	0	23	0.0000	5.4899	12.422564155055	Up	1.481028e-08	3.96626357378552e-08	gi|460838688|ref|NP_001264078.1|	204.1	1e-51	chromodomain-helicase-DNA-binding protein 7 [Mus musculus] >gi|148877247|sp|A2AJK6.1|CHD7_MOUSE RecName: Full=Chromodomain-helicase-DNA-binding protein 7; Short=CHD-7; AltName: Full=ATP-dependent helicase CHD7	gi|460838687|ref|NM_001277149.1|	599	1e-168	Mus musculus chromodomain helicase DNA binding protein 7 (Chd7), mRNA	sp|A2AJK6|CHD7_MOUSE	204	5e-53	Chromodomain-helicase-DNA-binding protein 7 OS=Mus musculus GN=Chd7 PE=1 SV=1	--	--	--	--	--	K14437	2e-52	204	mmu:320790	chromodomain-helicase-DNA-binding protein 7 [EC:3.6.4.12]	GO:0001501//skeletal system development;GO:0003007//heart morphogenesis;GO:0060123//regulation of growth hormone secretion;GO:0060021//palate development;GO:0030217//T cell differentiation;GO:0007605//sensory perception of sound;GO:0051297//centrosome organization;GO:0007417//central nervous system development;GO:0048844//artery morphogenesis;GO:0007051//spindle organization;GO:0035116//embryonic…	GO:0005515//protein binding;GO:0046872//metal ion binding;GO:0004386//helicase activity;GO:0003677//DNA binding;GO:0003682//chromatin binding;GO:0005524//ATP binding	GO:0016581//NuRD complex;GO:0005737//cytoplasm;GO:0005813//centrosome	--
Unigene14092_All	306	0	23	0.0000	5.4899	12.422564155055	Up	1.481028e-08	3.96565775989003e-08	--	--	--	--	gi|357428998|emb|AL831723.9|	607	1e-170	Mouse DNA sequence from clone RP23-100C7 on chromosome 4, complete sequence	--	--	--	--	--	--	--	--	--	--	--	--	--	--	-	-	-	--
Unigene12555_All	213	0	16	0.0000	5.4866	12.4216966847725	Up	3.48296e-06	7.45337283691406e-06	--	--	--	--	gi|118403315|ref|NM_172772.2|	422	1e-115	Mus musculus family with sequence similarity 63, member B (Fam63b), mRNA	--	--	--	--	--	--	--	--	--	--	--	--	--	--	-	-	-	--
Unigene14808_All	254	0	19	0.0000	5.4636	12.415636149853	Up	3.3546e-07	7.94378161556126e-07	--	--	--	--	gi|354791765|gb|JN956266.1|	504	1e-139	Mus musculus targeted non-conditional, lacZ-tagged mutant allele Fbxl18:tm1e(EUCOMM)Hmgu; transgenic	--	--	--	--	--	--	--	--	--	--	--	--	--	--	-	-	-	--
Unigene14189_All	281	0	21	0.0000	5.4585	12.4142888365628	Up	7.04858e-08	1.78111901535135e-07	--	--	--	--	gi|354788522|gb|JN953023.1|	557	1e-155	Mus musculus targeted non-conditional, lacZ-tagged mutant allele Sqstm1:tm1e(KOMP)Wtsi; transgenic	--	--	--	--	--	--	--	--	--	--	--	--	--	--	-	-	-	--
Unigene11684_All	349	0	26	0.0000	5.4414	12.4097621701827	Up	1.426444e-09	4.14835377272727e-09	--	--	--	--	gi|33457285|gb|AC123867.4|	692	0.0	Mus musculus BAC clone RP23-127O13 from chromosome 14, complete sequence	--	--	--	--	--	--	--	--	--	--	--	--	--	--	-	-	-	--
Unigene14449_All	242	0	18	0.0000	5.4327	12.4074536665761	Up	7.3183e-07	1.67813548920863e-06	--	--	--	--	gi|354794345|gb|JN958846.1|	480	1e-132	Mus musculus targeted deletion, lacZ-tagged mutant allele Kdm6b:tm1(KOMP)Wtsi; transgenic	--	--	--	--	--	--	--	--	--	--	--	--	--	--	-	-	-	--
Unigene14678_All	377	0	28	0.0000	5.4247	12.4053276396423	Up	2.9972e-10	9.13940069577318e-10	gi|392344690|ref|XP_001080025.3|	254.6	1e-66	PREDICTED: proline-rich protein 14 [Rattus norvegicus]	gi|392344689|ref|XM_001080025.4|	694	0.0	PREDICTED: Rattus norvegicus proline rich 14 (Prr14), mRNA	sp|Q8WXX7|AUTS2_HUMAN	58.2	4e-09	Autism susceptibility gene 2 protein OS=Homo sapiens GN=AUTS2 PE=1 SV=1	--	--	--	--	--	K11496	4e-08	56.6	ssc:100622502	centromere protein B	-	-	-	--
Unigene12114_All	377	0	28	0.0000	5.4247	12.4053276396423	Up	2.9972e-10	9.13860589616488e-10	gi|309268993|ref|XP_003084784.1|	245.4	6e-64	PREDICTED: helicase SRCAP [Mus musculus]	gi|309268992|ref|XM_003084736.1|	747	0.0	PREDICTED: Mus musculus Snf2-related CREBBP activator protein (Srcap), mRNA	sp|Q6ZRS2|SRCAP_HUMAN	197	3e-51	Helicase SRCAP OS=Homo sapiens GN=SRCAP PE=1 SV=3	--	--	--	--	--	K11661	6e-65	245	mmu:100043597	helicase SRCAP [EC:3.6.4.-]	-	-	-	--
Unigene14403_All	202	0	15	0.0000	5.4238	12.4050882654358	Up	7.59834e-06	1.56718276804518e-05	gi|229576815|ref|NP_001153382.1|	141.4	1e-32	coiled-coil domain-containing protein 85C [Mus musculus] >gi|380876870|sp|E9Q6B2.1|CC85C_MOUSE RecName: Full=Coiled-coil domain-containing protein 85C	gi|229576814|ref|NM_001159910.1|	392	1e-106	Mus musculus coiled-coil domain containing 85C (Ccdc85c), mRNA	sp|E9Q6B2|CC85C_MOUSE	141	4e-34	Coiled-coil domain-containing protein 85C OS=Mus musculus GN=Ccdc85c PE=2 SV=1	--	--	--	--	--	--	--	--	--	--	GO:0021987//cerebral cortex development	-	GO:0005923//tight junction	--
Unigene14498_All	310	0	23	0.0000	5.4191	12.403837554442	Up	1.481028e-08	3.97050945924453e-08	gi|148687696|gb|EDL19643.1|	62.8	5e-09	mCG61979, isoform CRA_b [Mus musculus]	gi|167860033|emb|CU463841.14|	615	1e-173	Mouse DNA sequence from clone RP24-372N23 on chromosome 17, complete sequence	--	--	--	--	--	--	--	--	--	--	--	--	--	--	-	-	-	--
Unigene14440_All	243	0	18	0.0000	5.4104	12.4015195435356	Up	7.3183e-07	1.68088382771045e-06	--	--	--	--	gi|354791792|gb|JN956293.1|	482	1e-133	Mus musculus targeted non-conditional, lacZ-tagged mutant allele Chrac1:tm1e(EUCOMM)Hmgu; transgenic	--	--	--	--	--	--	--	--	--	--	--	--	--	--	-	-	-	--
Unigene14407_All	216	0	16	0.0000	5.4104	12.4015195435356	Up	3.48296e-06	7.45746934717557e-06	gi|221508185|gb|EEE33772.1|	138.3	1e-31	trichohyalin, putative [Toxoplasma gondii VEG]	gi|237833790|ref|XM_002366152.1|	428	1e-117	Toxoplasma gondii ME49 trichohyalin, putative, mRNA	--	--	--	--	--	--	--	--	--	--	--	--	--	--	GO:0008152//metabolic process	GO:0004415//hyalurononglucosaminidase activity	-	--
Unigene14685_All	270	0	20	0.0000	5.4104	12.4015195435356	Up	1.5377e-07	3.76621024799162e-07	--	--	--	--	gi|354788469|gb|JN952970.1|	535	1e-149	Mus musculus targeted deletion, lacZ-tagged mutant allele Eif4a2:tm1(KOMP)Wtsi; transgenic	--	--	--	--	--	--	--	--	--	--	--	--	--	--	-	-	-	--
Unigene14415_All	216	0	16	0.0000	5.4104	12.4015195435356	Up	3.48296e-06	7.45655862245833e-06	--	--	--	--	gi|354784367|gb|JN948868.1|	428	1e-117	Mus musculus targeted non-conditional, lacZ-tagged mutant allele Mppe1:tm1e(EUCOMM)Hmgu; transgenic	--	--	--	--	--	--	--	--	--	--	--	--	--	--	-	-	-	--
Unigene14559_All	217	0	16	0.0000	5.3854	12.3948377894287	Up	3.48296e-06	7.46065863636364e-06	--	--	--	--	gi|354794834|gb|JN959335.1|	430	1e-117	Mus musculus targeted KO-first, conditional ready, lacZ-tagged mutant allele Hsp90b1:tm1a(EUCOMM)Wtsi; transgenic	--	--	--	--	--	--	--	--	--	--	--	--	--	--	-	-	-	--
Unigene14366_All	258	0	19	0.0000	5.3789	12.393095452462	Up	3.3546e-07	7.94861327296073e-07	--	--	--	--	gi|71648619|gb|AC155261.3|	511	1e-142	Mus musculus BAC clone RP24-66D10 from chromosome 18, complete sequence	--	--	--	--	--	--	--	--	--	--	--	--	--	--	-	-	-	--
Unigene14201_All	421	0	31	0.0000	5.3782	12.3929076906061	Up	2.88674e-11	9.41244221519576e-11	--	--	--	--	gi|354792877|gb|JN957378.1|	819	0.0	Mus musculus targeted KO-first, conditional ready, lacZ-tagged mutant allele Sh2d2a:tm1a(KOMP)Wtsi; transgenic	--	--	--	--	--	--	--	--	--	--	--	--	--	--	-	-	-	--
Unigene11555_All	286	0	21	0.0000	5.3631	12.3888514386686	Up	7.04858e-08	1.78009265562198e-07	--	--	--	--	gi|354792036|gb|JN956537.1|	567	1e-158	Mus musculus targeted non-conditional, lacZ-tagged mutant allele Ywhaz:tm1e(EUCOMM)Hmgu; transgenic	--	--	--	--	--	--	--	--	--	--	--	--	--	--	-	-	-	--
Unigene12715_All	724	0	53	0.0000	5.3468	12.384459997605	Up	1.017372e-18	4.81507555237581e-18	gi|351705019|gb|EHB07938.1|	54.7	4e-06	hypothetical protein GW7_16975, partial [Heterocephalus glaber]	gi|354799977|gb|JN964478.1|	868	0.0	Mus musculus targeted non-conditional, lacZ-tagged mutant allele Coro6:tm1e(EUCOMM)Wtsi; transgenic	--	--	--	--	--	--	--	--	--	--	--	--	--	--	-	-	-	--
Unigene14788_All	205	0	15	0.0000	5.3444	12.3838122745886	Up	7.59834e-06	1.56745939479878e-05	--	--	--	--	gi|29164700|gb|AC125535.4|	406	1e-110	Mus musculus BAC clone RP24-69I6 from chromosome 12, complete sequence	--	--	--	--	--	--	--	--	--	--	--	--	--	--	-	-	-	--
Unigene14864_All	260	0	19	0.0000	5.3375	12.3819484493952	Up	3.3546e-07	7.96152647397279e-07	--	--	--	--	gi|79759159|gb|AC147806.5|	482	1e-133	Mus musculus chromosome 1, clone RP23-6O16, complete sequence	--	--	--	--	--	--	--	--	--	--	--	--	--	--	-	-	-	--
Unigene14797_All	206	0	15	0.0000	5.3184	12.376776571883	Up	7.59834e-06	1.5669984044468e-05	gi|90085008|dbj|BAE91245.1|	53.5	3e-06	unnamed protein product [Macaca fascicularis]	gi|374093221|ref|NM_001256431.1|	408	1e-111	Mus musculus ArfGAP with GTPase domain, ankyrin repeat and PH domain 3 (Agap3), transcript variant 2, mRNA	--	--	--	--	--	--	--	--	--	--	--	--	--	--	-	-	-	--
Unigene14872_All	248	0	18	0.0000	5.3013	12.372130469541	Up	7.3183e-07	1.68099394850629e-06	gi|380877124|sp|E9Q555.1|RN213_MOUSE	169.9	3e-41	RecName: Full=E3 ubiquitin-protein ligase RNF213	gi|407261957|ref|XM_001476651.3|	492	1e-136	PREDICTED: Mus musculus ring finger protein 213 (Rnf213), mRNA >gi|407263730|ref|XM_001477846.3| PREDICTED: Mus musculus ring finger protein 213 (Rnf213), mRNA	sp|E9Q555|RN213_MOUSE	169	1e-42	E3 ubiquitin-protein ligase RNF213 OS=Mus musculus GN=Rnf213 PE=2 SV=1	--	--	--	--	--	--	--	--	--	--	-	-	-	--
Unigene14136_All	304	0	22	0.0000	5.2858	12.3679061230985	Up	3.23096e-08	8.4073540567018e-08	gi|300797915|ref|NP_001178788.1|	227.3	1e-58	RNA-binding protein 33 [Rattus norvegicus]	gi|145966791|ref|NM_028234.1|	595	1e-167	Mus musculus RNA binding motif protein 33 (Rbm33), mRNA	sp|Q9CXK9|RBM33_MOUSE	227	5e-60	RNA-binding protein 33 OS=Mus musculus GN=Rbm33 PE=1 SV=2	--	--	--	--	--	K01104	2e-06	50.8	xtr:100217320	protein-tyrosine phosphatase [EC:3.1.3.48]	-	GO:0000166//nucleotide binding;GO:0003723//RNA binding	-	--
Unigene14376_All	291	0	21	0.0000	5.2709	12.3638336060461	Up	7.04858e-08	1.78073399178556e-07	--	--	--	--	gi|354798443|gb|JN962944.1|	577	1e-161	Mus musculus targeted KO-first, conditional ready, lacZ-tagged mutant allele Gm14492:tm1a(KOMP)Wtsi; transgenic	--	--	--	--	--	--	--	--	--	--	--	--	--	--	-	-	-	--
Unigene14601_All	222	0	16	0.0000	5.2641	12.3619711802956	Up	3.48296e-06	7.45610334350959e-06	--	--	--	--	gi|354792497|gb|JN956998.1|	440	1e-120	Mus musculus targeted KO-first, conditional ready, lacZ-tagged mutant allele Laptm5:tm1a(EUCOMM)Wtsi; transgenic	--	--	--	--	--	--	--	--	--	--	--	--	--	--	-	-	-	--
Unigene14761_All	209	0	15	0.0000	5.2421	12.3559291599095	Up	7.59834e-06	1.56690623891307e-05	gi|148676370|gb|EDL08317.1|	149.8	3e-35	expressed sequence AU024582, isoform CRA_a [Mus musculus]	gi|124378049|ref|NM_153125.2|	414	1e-113	Mus musculus SEC16 homolog A (S. cerevisiae) (Sec16a), mRNA	sp|O15027|SC16A_HUMAN	125	2e-29	Protein transport protein Sec16A OS=Homo sapiens GN=SEC16A PE=1 SV=3	--	--	--	--	--	--	--	--	--	--	GO:0048208//COPII vesicle coating;GO:0007029//endoplasmic reticulum organization;GO:0015031//protein transport	-	GO:0000139//Golgi membrane;GO:0005789//endoplasmic reticulum membrane;GO:0005829//cytosol	--
Unigene14602_All	223	0	16	0.0000	5.2405	12.3554887515979	Up	3.48296e-06	7.45564812015386e-06	--	--	--	--	gi|41386945|gb|AC110164.26|	442	1e-121	Mus musculus chromosome 3, clone RP23-167C5, complete sequence	--	--	--	--	--	--	--	--	--	--	--	--	--	--	-	-	-	--
Unigene14579_All	251	0	18	0.0000	5.2379	12.354772801227	Up	7.3183e-07	1.67978341276596e-06	--	--	--	--	gi|46909172|ref|NG_004051.1|	498	1e-138	Mus musculus immunoglobulin lambda chain complex (Igl) on chromosome 16	--	--	--	--	--	--	--	--	--	--	--	--	--	--	-	-	-	--
Unigene11703_All	251	0	18	0.0000	5.2379	12.354772801227	Up	7.3183e-07	1.6796734505106e-06	--	--	--	--	gi|50058019|gb|AC115045.13|	498	1e-138	Mus musculus chromosome 6, clone RP24-315D19, complete sequence	--	--	--	--	--	--	--	--	--	--	--	--	--	--	-	-	-	--
Unigene14277_All	308	0	22	0.0000	5.2171	12.3490323714917	Up	3.23096e-08	8.41547348339648e-08	--	--	--	--	gi|354793958|gb|JN958459.1|	611	1e-172	Mus musculus targeted non-conditional, lacZ-tagged mutant allele Plekhg2:tm1e(EUCOMM)Wtsi; transgenic	--	--	--	--	--	--	--	--	--	--	--	--	--	--	-	-	-	--
Unigene14120_All	252	0	18	0.0000	5.2171	12.3490323714917	Up	7.3183e-07	1.68022340580185e-06	--	--	--	--	gi|57335010|gb|AC120353.9|	418	1e-114	Mus musculus chromosome 5, clone RP24-239E2, complete sequence	--	--	--	--	--	--	--	--	--	--	--	--	--	--	-	-	-	--
Unigene14229_All	252	0	18	0.0000	5.2171	12.3490323714917	Up	7.3183e-07	1.67923374541885e-06	--	--	--	--	gi|45504235|gb|AC025794.9|	500	1e-138	Mus musculus chromosome 19, clone RP23-62O7, complete sequence	--	--	--	--	--	--	--	--	--	--	--	--	--	--	-	-	-	--
Unigene12787_All	224	0	16	0.0000	5.2171	12.3490323714917	Up	3.48296e-06	7.45018977243609e-06	--	--	--	--	gi|95007251|emb|AM055943.1|	444	1e-122	Toxoplasma gondii RH, genomic DNA chromosome Ib	--	--	--	--	--	--	--	--	--	--	--	--	--	--	-	-	-	--
Unigene14585_All	309	0	22	0.0000	5.2003	12.3443791379212	Up	3.23096e-08	8.40485892268883e-08	--	--	--	--	gi|77920846|gb|AC160545.8|	613	1e-172	Mus musculus chromosome 1, clone RP23-217K18, complete sequence	--	--	--	--	--	--	--	--	--	--	--	--	--	--	-	-	-	--
Unigene14488_All	267	0	19	0.0000	5.1976	12.3436298949591	Up	3.3546e-07	7.95883276492083e-07	--	--	--	--	gi|23499699|gb|AC114820.4|	529	1e-147	Mus musculus BAC clone RP23-70M6 from 18, complete sequence	--	--	--	--	--	--	--	--	--	--	--	--	--	--	-	-	-	--
Unigene14330_All	338	0	24	0.0000	5.1863	12.3404899455379	Up	6.78882e-09	1.86992550883809e-08	--	--	--	--	gi|354796730|gb|JN961231.1|	670	0.0	Mus musculus targeted deletion, lacZ-tagged mutant allele Klf2:tm1(KOMP)Wtsi; transgenic	--	--	--	--	--	--	--	--	--	--	--	--	--	--	-	-	-	--
Unigene14188_All	283	0	20	0.0000	5.1618	12.3336585282641	Up	1.5377e-07	3.76805281660609e-07	--	--	--	--	gi|78190233|gb|AC159266.3|	504	1e-139	Mus musculus BAC clone RP24-64D24 from chromosome 8, complete sequence	--	--	--	--	--	--	--	--	--	--	--	--	--	--	-	-	-	--
Unigene14110_All	312	0	22	0.0000	5.1502	12.3304127428619	Up	3.23096e-08	8.41359837789661e-08	--	--	--	--	gi|354786770|gb|JN951271.1|	611	1e-172	Mus musculus targeted KO-first, conditional ready, lacZ-tagged mutant allele Irf1:tm1a(EUCOMM)Wtsi; transgenic	--	--	--	--	--	--	--	--	--	--	--	--	--	--	-	-	-	--
Unigene14814_All	227	0	16	0.0000	5.1482	12.3298523858904	Up	3.48296e-06	7.45382778245743e-06	gi|441611703|ref|XP_004088035.1|	58.2	1e-07	PREDICTED: LOW QUALITY PROTEIN: filamin-B [Nomascus leucogenys]	gi|145966914|ref|NM_134080.1|	450	1e-123	Mus musculus filamin, beta (Flnb), mRNA	sp|Q80X90|FLNB_MOUSE	161	4e-40	Filamin-B OS=Mus musculus GN=Flnb PE=1 SV=3	--	--	--	--	--	K04437	1e-39	161	aml:100481308	filamin	-	-	-	--
Unigene14520_All	284	0	20	0.0000	5.1437	12.3285907863611	Up	1.5377e-07	3.76200542181285e-07	gi|170579958|ref|XP_001895056.1|	102.1	8e-21	Histidine-rich glycoprotein precursor [Brugia malayi]	gi|71480404|gb|AC153155.6|	240	3e-60	Mus musculus BAC clone RP23-25J23 from chromosome 18, complete sequence	sp|Q8MP30|Y7791_DICDI	65.9	2e-11	Uncharacterized histidine-rich protein DDB_G0274557 OS=Dictyostelium discoideum GN=DDB_G0274557 PE=4 SV=1	PM0926	71.6	3e-13	COG4531	ABC-type Zn2+ transport system, periplasmic component/surface adhesin	K14713	8e-12	68.9	cin:100177251	solute carrier family 39 (zinc transporter), member 7	-	-	-	--
Unigene14695_All	213	0	15	0.0000	5.1437	12.3285907863611	Up	7.59834e-06	1.56681408422043e-05	--	--	--	--	gi|55819943|gb|AC131909.8|	422	1e-115	Mus musculus chromosome 5, clone RP24-250G11, complete sequence	--	--	--	--	--	--	--	--	--	--	--	--	--	--	-	-	-	--
Unigene14209_All	256	0	18	0.0000	5.1356	12.3263171233198	Up	7.3183e-07	1.68000338047535e-06	gi|471365618|ref|XP_004373350.1|	176.0	4e-43	PREDICTED: serine/threonine-protein kinase SMG1 [Trichechus manatus latirostris]	gi|73532757|ref|NM_001031814.1|	507	1e-141	Mus musculus SMG1 homolog, phosphatidylinositol 3-kinase-related kinase (C. elegans) (Smg1), mRNA	sp|Q8BKX6|SMG1_MOUSE	176	1e-44	Serine/threonine-protein kinase SMG1 OS=Mus musculus GN=Smg1 PE=1 SV=3	--	--	--	--	--	K08873	5e-44	176	ecb:100050143	PI-3-kinase-related kinase SMG-1	-	-	-	--
Unigene14815_All	242	0	17	0.0000	5.1309	12.324996192688	Up	1.59654e-06	3.53229563576702e-06	--	--	--	--	gi|108755171|emb|CT025774.19|	480	1e-132	Mouse DNA sequence from clone RP23-362H18 on chromosome 16, complete sequence	--	--	--	--	--	--	--	--	--	--	--	--	--	--	-	-	-	--
Unigene14770_All	299	0	21	0.0000	5.1299	12.32471498751	Up	7.04858e-08	1.77932366174671e-07	--	--	--	--	--	--	--	--	--	--	--	--	--	--	--	--	--	--	--	--	--	--	-	-	-	--
Unigene14424_All	257	0	18	0.0000	5.1156	12.3206877457977	Up	7.3183e-07	1.67890411764706e-06	--	--	--	--	gi|81778186|gb|AC144914.18|	502	1e-139	Mus musculus chromosome 5, clone RP24-210D14, complete sequence	--	--	--	--	--	--	--	--	--	--	--	--	--	--	-	-	-	--
Unigene14649_All	257	0	18	0.0000	5.1156	12.3206877457977	Up	7.3183e-07	1.67802574259368e-06	--	--	--	--	gi|29466495|emb|AL935121.9|	446	1e-122	Mouse DNA sequence from clone RP23-432M14 on chromosome 2, complete sequence	--	--	--	--	--	--	--	--	--	--	--	--	--	--	-	-	-	--
Unigene14638_All	357	0	25	0.0000	5.1148	12.3204621131665	Up	3.1119e-09	8.81026533430233e-09	gi|221503028|gb|EEE28738.1|	236.5	2e-61	protein kinase, putative [Toxoplasma gondii VEG]	gi|237842658|ref|XM_002370586.1|	708	0.0	Toxoplasma gondii ME49 serine/threonine-protein kinase, putative, mRNA	--	--	--	--	--	--	--	--	--	--	--	--	--	--	GO:0006468//protein phosphorylation	GO:0005524//ATP binding;GO:0004674//protein serine/threonine kinase activity	-	--
Unigene14670_All	229	0	16	0.0000	5.1032	12.3171864682921	Up	3.48296e-06	7.45200833343504e-06	--	--	--	--	gi|354786822|gb|JN951323.1|	424	1e-116	Mus musculus targeted non-conditional, lacZ-tagged mutant allele Prkcd:tm1e(EUCOMM)Hmgu; transgenic	--	--	--	--	--	--	--	--	--	--	--	--	--	--	-	-	-	--
Unigene14746_All	258	0	18	0.0000	5.0958	12.3150929404607	Up	7.3183e-07	1.6779160103322e-06	--	--	--	--	gi|53374810|gb|AC115896.9|	511	1e-142	Mus musculus chromosome 1, clone RP24-443M8, complete sequence	--	--	--	--	--	--	--	--	--	--	--	--	--	--	-	-	-	--
Unigene14374_All	287	0	20	0.0000	5.0899	12.3134215969707	Up	1.5377e-07	3.76358113089005e-07	--	--	--	--	--	--	--	--	--	--	--	--	--	--	--	--	--	--	--	--	--	--	-	-	-	--
Unigene14940_All	230	0	16	0.0000	5.0810	12.3108967487977	Up	3.48296e-06	7.46202630980752e-06	--	--	--	--	gi|354796512|gb|JN961013.1|	456	1e-125	Mus musculus targeted KO-first, conditional ready, lacZ-tagged mutant allele Mras:tm1a(EUCOMM)Wtsi; transgenic	--	--	--	--	--	--	--	--	--	--	--	--	--	--	-	-	-	--
Unigene14194_All	259	0	18	0.0000	5.0761	12.3095047754493	Up	7.3183e-07	1.6811040837319e-06	--	--	--	--	gi|354784826|gb|JN949327.1|	513	1e-142	Mus musculus targeted KO-first, conditional ready, lacZ-tagged mutant allele Agpat3:tm1a(EUCOMM)Wtsi; transgenic	--	--	--	--	--	--	--	--	--	--	--	--	--	--	-	-	-	--
Unigene14692_All	245	0	17	0.0000	5.0681	12.3072292756129	Up	1.59654e-06	3.533856625e-06	--	--	--	--	gi|117575160|emb|AM055942.3|	478	1e-132	Toxoplasma gondii RH, genomic DNA chromosome Ia	--	--	--	--	--	--	--	--	--	--	--	--	--	--	-	-	-	--
Unigene13985_All	303	0	21	0.0000	5.0622	12.305548791974	Up	7.04858e-08	1.78124739354188e-07	--	--	--	--	gi|15778815|gb|AC084383.1|	601	1e-169	Mus musculus BAC clone RP23-10B20 from 17, complete sequence	--	--	--	--	--	--	--	--	--	--	--	--	--	--	-	-	-	--
Unigene14748_All	202	0	14	0.0000	5.0622	12.305548791974	Up	1.657632e-05	3.30198486176922e-05	--	--	--	--	gi|78190311|gb|AC163617.5|	400	1e-109	Mus musculus BAC clone RP23-115O21 from chromosome 8, complete sequence	--	--	--	--	--	--	--	--	--	--	--	--	--	--	-	-	-	--
Unigene14459_All	275	0	19	0.0000	5.0464	12.3010388499031	Up	3.3546e-07	7.95614087803558e-07	--	--	--	--	gi|162135970|ref|NM_001111121.1|	545	1e-152	Mus musculus coiled-coil domain containing 6 (Ccdc6), mRNA	--	--	--	--	--	--	--	--	--	--	--	--	--	--	-	-	-	--
Unigene14634_All	203	0	14	0.0000	5.0372	12.2984062984217	Up	1.657632e-05	3.29973517015841e-05	--	--	--	--	gi|354789134|gb|JN953635.1|	394	1e-107	Mus musculus targeted KO-first, conditional ready, lacZ-tagged mutant allele Dsn1:tm1a(EUCOMM)Wtsi; transgenic	--	--	--	--	--	--	--	--	--	--	--	--	--	--	-	-	-	--
Unigene13363_All	203	0	14	0.0000	5.0372	12.2984062984217	Up	1.657632e-05	3.29917322615804e-05	--	--	--	--	gi|18476730|emb|AL596181.10|	402	1e-109	Mouse DNA sequence from clone RP23-234K24 on chromosome 11, complete sequence	--	--	--	--	--	--	--	--	--	--	--	--	--	--	-	-	-	--
Unigene14056_All	291	0	20	0.0000	5.0199	12.2934429096068	Up	1.5377e-07	3.76542112725241e-07	--	--	--	--	gi|354789960|gb|JN954461.1|	529	1e-147	Mus musculus targeted KO-first, conditional ready, lacZ-tagged mutant allele Pld4:tm1a(KOMP)Wtsi; transgenic	--	--	--	--	--	--	--	--	--	--	--	--	--	--	-	-	-	--
Unigene11525_All	233	0	16	0.0000	5.0156	12.2922065807631	Up	3.48296e-06	7.45155360995851e-06	gi|51858461|gb|AAH81549.1|	137.9	1e-31	Unknown (protein for IMAGE:4910858), partial [Mus musculus]	gi|469306836|gb|GAGG010160228.1|	414	1e-113	TSA: Anolis carolinensis k26:13743049 transcribed RNA sequence	sp|P03921|NU5M_MOUSE	132	2e-31	NADH-ubiquinone oxidoreductase chain 5 OS=Mus musculus GN=Mtnd5 PE=3 SV=2	mll1355	72.8	1e-13	COG1009	NADH:ubiquinone oxidoreductase subunit 5 (chain L)/Multisubunit Na+/H+ antiporter, MnhA subunit	K03883	6e-31	132	mmu:17721	NADH-ubiquinone oxidoreductase chain 5 [EC:1.6.5.3]	GO:0042773//ATP synthesis coupled electron transport	GO:0008137//NADH dehydrogenase (ubiquinone) activity	GO:0005743//mitochondrial inner membrane;GO:0070469//respiratory chain;GO:0016021//integral to membrane	--
Unigene14694_All	249	0	17	0.0000	4.9867	12.283869697705	Up	1.59654e-06	3.5305133358562e-06	--	--	--	--	gi|354793634|gb|JN958135.1|	494	1e-136	Mus musculus targeted KO-first, conditional ready, lacZ-tagged mutant allele Ccnl1:tm1a(EUCOMM)Wtsi; transgenic	--	--	--	--	--	--	--	--	--	--	--	--	--	--	-	-	-	--
CL1322.Contig2_All	293	0	20	0.0000	4.9857	12.2835803601242	Up	1.5377e-07	3.76831618788006e-07	gi|18655687|pdb|1JEB|B	114.8	1e-24	Chain B, Chimeric HumanMOUSE CARBONMONOXY HEMOGLOBIN (HUMAN ZETA2 Mouse Beta2) >gi|18655689|pdb|1JEB|D Chain D, Chimeric HumanMOUSE CARBONMONOXY HEMOGLOBIN (HUMAN ZETA2 Mouse Beta2)	gi|319402142|ref|NM_001201391.1|	430	1e-117	Mus musculus hemoglobin subunit beta-1-like (Beta-s), mRNA	sp|P02088|HBB1_MOUSE	110	1e-25	Hemoglobin subunit beta-1 OS=Mus musculus GN=Hbb-b1 PE=1 SV=2	--	--	--	--	--	K13823	1e-25	114	mmu:15129	hemoglobin subunit beta	GO:0010999//regulation of eIF2 alpha phosphorylation by heme;GO:0048821//erythrocyte development;GO:0015671//oxygen transport	GO:0005344//oxygen transporter activity;GO:0019825//oxygen binding;GO:0020037//heme binding;GO:0005506//iron ion binding	GO:0005833//hemoglobin complex	--
Unigene11792_All	220	0	15	0.0000	4.9800	12.2819300269554	Up	7.59834e-06	1.56782838241525e-05	--	--	--	--	gi|354782483|gb|JN946984.1|	436	1e-119	Mus musculus targeted deletion, lacZ-tagged mutant allele Zfp651:tm1(KOMP)Wtsi; transgenic	--	--	--	--	--	--	--	--	--	--	--	--	--	--	-	-	-	--
CL1085.Contig1_All	353	0	24	0.0000	4.9659	12.2778394944337	Up	6.78882e-09	1.87242619587791e-08	--	--	--	--	gi|354798950|gb|JN963451.1|	589	1e-165	Mus musculus targeted non-conditional, lacZ-tagged mutant allele H2-Ab1:tm1e(EUCOMM)Hmgu; transgenic	--	--	--	--	--	--	--	--	--	--	--	--	--	--	-	-	-	--
Unigene11677_All	206	0	14	0.0000	4.9639	12.2772583366821	Up	1.657632e-05	3.29954783422278e-05	--	--	--	--	--	--	--	--	--	--	--	--	--	--	--	--	--	--	--	--	--	--	-	-	-	--
Unigene14720_All	221	0	15	0.0000	4.9575	12.2753970571162	Up	7.59834e-06	1.5676438668942e-05	--	--	--	--	--	--	--	--	--	--	--	--	--	--	--	--	--	--	--	--	--	--	-	-	-	--
Unigene14249_All	207	0	14	0.0000	4.9399	12.2702661218234	Up	1.657632e-05	3.30179727031019e-05	gi|290981150|ref|XP_002673294.1|	53.9	2e-06	predicted protein [Naegleria gruberi] >gi|284086876|gb|EFC40550.1| predicted protein [Naegleria gruberi]	gi|24366641|emb|AL845368.6|	337	1e-89	Mouse DNA sequence from clone RP23-206D14 on chromosome 2, complete sequence	sp|A4Q9F3|TTL10_MOUSE	47.4	7e-06	Protein polyglycylase TTLL10 OS=Mus musculus GN=Ttll10 PE=1 SV=1	--	--	--	--	--	--	--	--	--	--	-	-	-	--
Unigene14412_All	222	0	15	0.0000	4.9351	12.2688636029896	Up	7.59834e-06	1.56727496611366e-05	--	--	--	--	gi|61888831|ref|NM_009622.1|	440	1e-120	Mus musculus adenylate cyclase 1 (Adcy1), mRNA	--	--	--	--	--	--	--	--	--	--	--	--	--	--	-	-	-	--
Unigene14227_All	267	0	18	0.0000	4.9240	12.2656150464845	Up	7.3183e-07	1.67934365010799e-06	--	--	--	--	gi|354798902|gb|JN963403.1|	529	1e-147	Mus musculus targeted non-conditional, lacZ-tagged mutant allele H2afy:tm1e(EUCOMM)Wtsi tm1e(EUCOMM)Hmgu; transgenic	--	--	--	--	--	--	--	--	--	--	--	--	--	--	-	-	-	--
Unigene11763_All	282	0	19	0.0000	4.9211	12.2647651179434	Up	3.3546e-07	7.95398867924528e-07	--	--	--	--	gi|32398638|emb|AL837520.26|	559	1e-156	Mouse DNA sequence from clone RP23-412O4 on chromosome 2, complete sequence	--	--	--	--	--	--	--	--	--	--	--	--	--	--	-	-	-	--
Unigene14103_All	298	0	20	0.0000	4.9020	12.2591547688668	Up	1.5377e-07	3.76778948214411e-07	--	--	--	--	gi|354792776|gb|JN957277.1|	583	1e-163	Mus musculus targeted deletion, lacZ-tagged mutant allele Mthfs:tm1(KOMP)Wtsi; transgenic	--	--	--	--	--	--	--	--	--	--	--	--	--	--	-	-	-	--
Unigene14286_All	225	0	15	0.0000	4.8693	12.2494986731679	Up	7.59834e-06	1.56810523715345e-05	--	--	--	--	gi|354796696|gb|JN961197.1|	446	1e-122	Mus musculus targeted KO-first, conditional ready, lacZ-tagged mutant allele Il18rap:tm2a(KOMP)Wtsi; transgenic	--	--	--	--	--	--	--	--	--	--	--	--	--	--	-	-	-	--
Unigene14325_All	270	0	18	0.0000	4.8693	12.2494986731679	Up	7.3183e-07	1.67780629242137e-06	--	--	--	--	gi|354789097|gb|JN953598.1|	535	1e-149	Mus musculus targeted deletion, lacZ-tagged mutant allele Prelid1:tm1(KOMP)Ucd; transgenic	--	--	--	--	--	--	--	--	--	--	--	--	--	--	-	-	-	--
Unigene14915_All	241	0	16	0.0000	4.8491	12.2435012905136	Up	3.48296e-06	7.4583802943871e-06	--	--	--	--	gi|121699722|ref|NG_005838.1|	470	1e-129	Mus musculus immunoglobulin heavy chain complex (Igh) on chromosome 12	--	--	--	--	--	--	--	--	--	--	--	--	--	--	-	-	-	--
Unigene12423_All	272	0	18	0.0000	4.8335	12.2388525263157	Up	7.3183e-07	1.67901397919121e-06	gi|50365959|gb|AAT76281.1|	139.8	3e-32	immunoglobulin light chain variable region [Mus musculus]	gi|377648653|gb|JF412708.1|	311	9e-82	Mus musculus anti-CD4 immunoglobulin light chain variable region mRNA, partial cds	sp|P01661|KV3A9_MOUSE	134	4e-32	Ig kappa chain V-III region MOPC 63 OS=Mus musculus PE=1 SV=1	--	--	--	--	--	K06554	9e-09	58.9	cfa:607364	immunoglobulin lambda-like polypeptide 1	-	-	-	--
Unigene14929_All	242	0	16	0.0000	4.8291	12.2375386235113	Up	3.48296e-06	7.45428278354291e-06	gi|460838688|ref|NP_001264078.1|	161.4	1e-38	chromodomain-helicase-DNA-binding protein 7 [Mus musculus] >gi|148877247|sp|A2AJK6.1|CHD7_MOUSE RecName: Full=Chromodomain-helicase-DNA-binding protein 7; Short=CHD-7; AltName: Full=ATP-dependent helicase CHD7	gi|460838687|ref|NM_001277149.1|	480	1e-132	Mus musculus chromodomain helicase DNA binding protein 7 (Chd7), mRNA	sp|A2AJK6|CHD7_MOUSE	161	3e-40	Chromodomain-helicase-DNA-binding protein 7 OS=Mus musculus GN=Chd7 PE=1 SV=1	--	--	--	--	--	K14437	1e-39	161	mmu:320790	chromodomain-helicase-DNA-binding protein 7 [EC:3.6.4.12]	GO:0001501//skeletal system development;GO:0003007//heart morphogenesis;GO:0060123//regulation of growth hormone secretion;GO:0060021//palate development;GO:0030217//T cell differentiation;GO:0007605//sensory perception of sound;GO:0051297//centrosome organization;GO:0007417//central nervous system development;GO:0048844//artery morphogenesis;GO:0007051//spindle organization;GO:0035116//embryonic…	GO:0005515//protein binding;GO:0046872//metal ion binding;GO:0004386//helicase activity;GO:0003677//DNA binding;GO:0003682//chromatin binding;GO:0005524//ATP binding	GO:0016581//NuRD complex;GO:0005737//cytoplasm;GO:0005813//centrosome	--
Unigene14534_All	363	0	24	0.0000	4.8291	12.2375386235113	Up	6.78882e-09	1.86977861759623e-08	--	--	--	--	gi|77627937|gb|AC165307.6|	720	0.0	Mus musculus chromosome 3, clone RP24-372I24, complete sequence	--	--	--	--	--	--	--	--	--	--	--	--	--	--	-	-	-	--
Unigene14507_All	227	0	15	0.0000	4.8264	12.2367317721391	Up	7.59834e-06	1.56736717503089e-05	--	--	--	--	gi|262263439|ref|NM_138751.2|	450	1e-123	Mus musculus transmembrane protein 47 (Tmem47), transcript variant 2, mRNA	--	--	--	--	--	--	--	--	--	--	--	--	--	--	-	-	-	--
Unigene14884_All	227	0	15	0.0000	4.8264	12.2367317721391	Up	7.59834e-06	1.56709058082353e-05	--	--	--	--	gi|354798771|gb|JN963272.1|	448	1e-123	Mus musculus targeted deletion, lacZ-tagged mutant allele Arf6:tm1(KOMP)Ucd; transgenic	--	--	--	--	--	--	--	--	--	--	--	--	--	--	-	-	-	--
Unigene14482_All	228	0	15	0.0000	4.8053	12.2304107874617	Up	7.59834e-06	1.56672194036697e-05	--	--	--	--	gi|354796849|gb|JN961350.1|	452	1e-124	Mus musculus targeted KO-first, conditional ready, lacZ-tagged mutant allele Polg2:tm1a(EUCOMM)Wtsi; transgenic	sp|A5A6J2|DDX5_PANTR	50.8	7e-07	Probable ATP-dependent RNA helicase DDX5 OS=Pan troglodytes GN=DDX5 PE=2 SV=1	--	--	--	--	--	K12823	2e-06	50.8	oaa:100079853	ATP-dependent RNA helicase DDX5/DBP2 [EC:3.6.4.13]	-	-	-	--
Unigene14951_All	213	0	14	0.0000	4.8007	12.229029068183	Up	1.657632e-05	3.30123462380006e-05	gi|148689994|gb|EDL21941.1|	115.5	7e-25	syntaxin binding protein 2, isoform CRA_f [Mus musculus]	gi|354784554|gb|JN949055.1|	422	1e-115	Mus musculus targeted KO-first, conditional ready, lacZ-tagged mutant allele Stxbp2:tm1a(KOMP)Wtsi; transgenic	--	--	--	--	--	--	--	--	--	--	--	--	--	--	-	-	-	--
Unigene14525_All	274	0	18	0.0000	4.7982	12.2282775783907	Up	7.3183e-07	1.67846481520246e-06	--	--	--	--	--	--	--	--	--	--	--	--	--	--	--	--	--	--	--	--	--	--	-	-	-	--
Unigene14682_All	275	0	18	0.0000	4.7808	12.2230363379019	Up	7.3183e-07	1.67824525017987e-06	--	--	--	--	gi|189458809|ref|NM_001081345.2|	545	1e-152	Mus musculus chromodomain helicase DNA binding protein 2 (Chd2), mRNA	--	--	--	--	--	--	--	--	--	--	--	--	--	--	-	-	-	--
Unigene14868_All	306	0	20	0.0000	4.7738	12.2209224101408	Up	1.5377e-07	3.76095568189745e-07	--	--	--	--	gi|50203212|gb|AC147986.3|	607	1e-170	Mus musculus BAC clone RP24-404L1 from 5, complete sequence	--	--	--	--	--	--	--	--	--	--	--	--	--	--	-	-	-	--
Unigene14085_All	337	0	22	0.0000	4.7682	12.2192290349246	Up	3.23096e-08	8.41484835537067e-08	gi|124487217|ref|NP_001074622.1|	222.6	4e-57	protein unc-13 homolog C [Mus musculus] >gi|152031726|sp|Q8K0T7.3|UN13C_MOUSE RecName: Full=Protein unc-13 homolog C; AltName: Full=Munc13-3	gi|124487216|ref|NM_001081153.1|	668	0.0	Mus musculus unc-13 homolog C (C. elegans) (Unc13c), mRNA	sp|Q8K0T7|UN13C_MOUSE	222	1e-58	Protein unc-13 homolog C OS=Mus musculus GN=Unc13c PE=1 SV=3	--	--	--	--	--	K15293	4e-58	222	mmu:208898	protein unc-13	GO:0035556//intracellular signal transduction;GO:0006887//exocytosis;GO:0046928//regulation of neurotransmitter secretion	GO:0046872//metal ion binding;GO:0019992//diacylglycerol binding	GO:0030054//cell junction;GO:0042734//presynaptic membrane;GO:0005737//cytoplasm;GO:0005886//plasma membrane	--
Unigene14336_All	230	0	15	0.0000	4.7635	12.2178062735616	Up	7.59834e-06	1.56792065646519e-05	gi|470642939|ref|XP_004326087.1|	157.5	1e-37	PREDICTED: chromodomain-helicase-DNA-binding protein 2-like, partial [Tursiops truncatus]	gi|189458809|ref|NM_001081345.2|	456	1e-125	Mus musculus chromodomain helicase DNA binding protein 2 (Chd2), mRNA	sp|O14647|CHD2_HUMAN	156	1e-38	Chromodomain-helicase-DNA-binding protein 2 OS=Homo sapiens GN=CHD2 PE=1 SV=2	--	--	--	--	--	K11367	2e-38	157	ecb:100049803	chromodomain-helicase-DNA-binding protein 1 [EC:3.6.4.12]	-	GO:0004386//helicase activity;GO:0003677//DNA binding;GO:0005524//ATP binding	GO:0005634//nucleus	--
Unigene14749_All	261	0	17	0.0000	4.7574	12.2159576161965	Up	1.59654e-06	3.53452604281114e-06	gi|201071|gb|AAA40151.1|	73.2	4e-12	serine threonine tyrosine kinase [Mus musculus]	gi|354784556|gb|JN949057.1|	517	1e-144	Mus musculus targeted KO-first, conditional ready, lacZ-tagged mutant allele Clk1:tm1a(EUCOMM)Wtsi; transgenic	sp|P22518|CLK1_MOUSE	73.2	1e-13	Dual specificity protein kinase CLK1 OS=Mus musculus GN=Clk1 PE=1 SV=2	--	--	--	--	--	K08823	4e-13	73.2	mmu:12747	CDC-like kinase [EC:2.7.12.1]	-	-	-	--
Unigene12047_All	215	0	14	0.0000	4.7561	12.215563333637	Up	1.657632e-05	3.30311085831202e-05	--	--	--	--	gi|41237934|gb|AC102392.8|	426	1e-116	Mus musculus chromosome 3, clone RP24-122I22, complete sequence	--	--	--	--	--	--	--	--	--	--	--	--	--	--	-	-	-	--
Unigene14778_All	277	0	18	0.0000	4.7463	12.2125875766886	Up	7.3183e-07	1.68044348876809e-06	--	--	--	--	gi|354798771|gb|JN963272.1|	535	1e-149	Mus musculus targeted deletion, lacZ-tagged mutant allele Arf6:tm1(KOMP)Ucd; transgenic	--	--	--	--	--	--	--	--	--	--	--	--	--	--	-	-	-	--
Unigene14390_All	231	0	15	0.0000	4.7429	12.2115537354061	Up	7.59834e-06	1.56819754379562e-05	--	--	--	--	gi|354798561|gb|JN963062.1|	442	1e-121	Mus musculus targeted KO-first, conditional ready, lacZ-tagged mutant allele Tcof1:tm2a(KOMP)Wtsi; transgenic	--	--	--	--	--	--	--	--	--	--	--	--	--	--	-	-	-	--
Unigene14558_All	262	0	17	0.0000	4.7392	12.2104278304015	Up	1.59654e-06	3.53296446225701e-06	--	--	--	--	gi|354785168|gb|JN949669.1|	519	1e-144	Mus musculus targeted non-conditional, lacZ-tagged mutant allele 0610009L18Rik:tm1e(EUCOMM)Wtsi; transgenic	--	--	--	--	--	--	--	--	--	--	--	--	--	--	-	-	-	--
Unigene14834_All	216	0	14	0.0000	4.7341	12.2088744655932	Up	1.657632e-05	3.30142215132924e-05	gi|354465868|ref|XP_003495398.1|	143.7	2e-33	PREDICTED: WD repeat- and FYVE domain-containing protein 4-like [Cricetulus griseus]	gi|469832264|ref|NM_001146022.2|	428	1e-117	Mus musculus WD repeat and FYVE domain containing 4 (Wdfy4), mRNA	sp|Q6ZS81|WDFY4_HUMAN	135	2e-32	WD repeat- and FYVE domain-containing protein 4 OS=Homo sapiens GN=WDFY4 PE=1 SV=3	--	--	--	--	--	--	--	--	--	--	-	-	GO:0016021//integral to membrane	--
Unigene14285_All	216	0	14	0.0000	4.7341	12.2088744655932	Up	1.657632e-05	3.30048472667386e-05	--	--	--	--	gi|116734871|ref|NM_008855.2|	406	1e-110	Mus musculus protein kinase C, beta (Prkcb), mRNA	--	--	--	--	--	--	--	--	--	--	--	--	--	--	-	-	-	--
Unigene14873_All	216	0	14	0.0000	4.7341	12.2088744655932	Up	1.657632e-05	3.3001099058543e-05	gi|295293085|ref|NP_766424.2|	137.9	1e-31	uncharacterized protein LOC240613 [Mus musculus]	gi|295293084|ref|NM_172836.3|	428	1e-117	Mus musculus RIKEN cDNA 9930021J03 gene (9930021J03Rik), mRNA	sp|Q5HYC2|K2026_HUMAN	87.0	9e-18	Uncharacterized protein KIAA2026 OS=Homo sapiens GN=KIAA2026 PE=2 SV=2	--	--	--	--	--	--	--	--	--	--	-	-	-	--
Unigene14954_All	201	0	13	0.0000	4.7240	12.2057932493972	Up	3.61624e-05	6.8967031462141e-05	--	--	--	--	gi|45356187|gb|AC116680.21|	391	1e-106	Mus musculus chromosome 12, clone RP23-476M16, complete sequence	--	--	--	--	--	--	--	--	--	--	--	--	--	--	-	-	-	--
Unigene14664_All	480	0	31	0.0000	4.7172	12.2037150542579	Up	2.88674e-11	9.40631887918216e-11	--	--	--	--	gi|354793958|gb|JN958459.1|	952	0.0	Mus musculus targeted non-conditional, lacZ-tagged mutant allele Plekhg2:tm1e(EUCOMM)Wtsi; transgenic	--	--	--	--	--	--	--	--	--	--	--	--	--	--	-	-	-	--
Unigene14069_All	388	0	25	0.0000	4.7062	12.2003469169279	Up	3.1119e-09	8.81524811343621e-09	--	--	--	--	gi|354795020|gb|JN959521.1|	769	0.0	Mus musculus targeted non-conditional, lacZ-tagged mutant allele Kctd17:tm1e(EUCOMM)Wtsi; transgenic	--	--	--	--	--	--	--	--	--	--	--	--	--	--	-	-	-	--
Unigene14597_All	264	0	17	0.0000	4.7033	12.199457642099	Up	1.59654e-06	3.53586563956794e-06	--	--	--	--	gi|354787368|gb|JN951869.1|	523	1e-145	Mus musculus targeted non-conditional, lacZ-tagged mutant allele Mbnl1:tm1e(EUCOMM)Wtsi; transgenic	--	--	--	--	--	--	--	--	--	--	--	--	--	--	-	-	-	--
Unigene14654_All	280	0	18	0.0000	4.6954	12.197032350621	Up	7.3183e-07	1.68011338593504e-06	--	--	--	--	gi|354800068|gb|JN964569.1|	547	1e-153	Mus musculus targeted non-conditional, lacZ-tagged mutant allele Nup35:tm1e(EUCOMM)Wtsi; transgenic	--	--	--	--	--	--	--	--	--	--	--	--	--	--	-	-	-	--
Unigene14847_All	218	0	14	0.0000	4.6906	12.1955567621275	Up	1.657632e-05	3.30029730562181e-05	--	--	--	--	gi|354798984|gb|JN963485.1|	432	1e-118	Mus musculus targeted non-conditional, lacZ-tagged mutant allele Grb7:tm1e(EUCOMM)Wtsi; transgenic	--	--	--	--	--	--	--	--	--	--	--	--	--	--	-	-	-	--
Unigene14190_All	203	0	13	0.0000	4.6774	12.1914910945052	Up	3.61624e-05	6.8982040609358e-05	--	--	--	--	gi|39540502|emb|AL929404.19|	402	1e-109	Mouse DNA sequence from clone RP23-71H9 on chromosome 2, complete sequence	--	--	--	--	--	--	--	--	--	--	--	--	--	--	-	-	-	--
Unigene13856_All	203	0	13	0.0000	4.6774	12.1914910945052	Up	3.61624e-05	6.89482792103975e-05	--	--	--	--	--	--	--	--	--	--	--	--	--	--	--	--	--	--	--	--	--	--	-	-	-	--
Unigene14926_All	219	0	14	0.0000	4.6692	12.1889596708067	Up	1.657632e-05	3.30067216901408e-05	--	--	--	--	gi|78675922|gb|AC162176.2|	434	1e-119	Mus musculus BAC clone RP24-446P15 from chromosome 9, complete sequence	--	--	--	--	--	--	--	--	--	--	--	--	--	--	-	-	-	--
Unigene14716_All	266	0	17	0.0000	4.6680	12.1885888457073	Up	1.59654e-06	3.53341048731221e-06	--	--	--	--	gi|354798235|gb|JN962736.1|	527	1e-147	Mus musculus targeted KO-first, conditional ready, lacZ-tagged mutant allele Gemin4:tm1a(EUCOMM)Wtsi; transgenic	--	--	--	--	--	--	--	--	--	--	--	--	--	--	-	-	-	--
Unigene14028_All	298	0	19	0.0000	4.6569	12.1851541874231	Up	3.3546e-07	7.94968777289625e-07	--	--	--	--	gi|45593069|gb|AC135108.3|	555	1e-155	Mus musculus BAC clone RP24-538P2 from chromosome 9, complete sequence	--	--	--	--	--	--	--	--	--	--	--	--	--	--	-	-	-	--
Unigene14650_All	204	0	13	0.0000	4.6545	12.1844104822499	Up	3.61624e-05	6.89745352192362e-05	--	--	--	--	gi|198386325|ref|NM_001134829.1|	404	1e-110	Mus musculus lysophosphatidylglycerol acyltransferase 1 (Lpgat1), transcript variant 1, mRNA	--	--	--	--	--	--	--	--	--	--	--	--	--	--	-	-	-	--
Unigene14575_All	205	0	13	0.0000	4.6318	12.1773572441124	Up	3.61624e-05	6.89933017576318e-05	--	--	--	--	gi|66773764|gb|AC152827.4|	406	1e-110	Mus musculus BAC clone RP23-60K23 from chromosome 12, complete sequence	--	--	--	--	--	--	--	--	--	--	--	--	--	--	-	-	-	--
Unigene14787_All	205	0	13	0.0000	4.6318	12.1773572441124	Up	3.61624e-05	6.89520288448988e-05	--	--	--	--	gi|354796384|gb|JN960885.1|	406	1e-110	Mus musculus targeted KO-first, conditional ready, lacZ-tagged mutant allele Ptpn22:tm1a(EUCOMM)Wtsi; transgenic	--	--	--	--	--	--	--	--	--	--	--	--	--	--	-	-	-	--
Unigene14457_All	205	0	13	0.0000	4.6318	12.1773572441124	Up	3.61624e-05	6.89445299836868e-05	--	--	--	--	gi|62460851|gb|AC155262.2|	404	1e-110	Mus musculus BAC clone RP23-452K4 from chromosome 13, complete sequence	--	--	--	--	--	--	--	--	--	--	--	--	--	--	-	-	-	--
Unigene14914_All	206	0	13	0.0000	4.6093	12.1703319543603	Up	3.61624e-05	6.90158350879103e-05	gi|63028017|gb|AAY27069.1|	145.2	9e-34	truncated polyprotein [Mus musculus castaneus]	gi|226192232|gb|AC216709.3|	408	1e-111	Mus musculus BAC clone RP24-160F5 from chromosome y, complete sequence	--	--	--	--	--	--	--	--	--	--	--	--	--	--	-	-	-	--
Unigene11729_All	222	0	14	0.0000	4.6061	12.1693300175336	Up	1.657632e-05	3.3029231388952e-05	--	--	--	--	gi|354796250|gb|JN960751.1|	440	1e-120	Mus musculus targeted KO-first, conditional ready, lacZ-tagged mutant allele Cacnb1:tm1a(EUCOMM)Wtsi; transgenic	--	--	--	--	--	--	--	--	--	--	--	--	--	--	-	-	-	--
Unigene14938_All	222	0	14	0.0000	4.6061	12.1693300175336	Up	1.657632e-05	3.30104711757355e-05	gi|431912660|gb|ELK14678.1|	54.7	1e-06	hypothetical protein PAL_GLEAN10021221 [Pteropus alecto]	gi|27764053|emb|AL772359.8|	440	1e-120	Mouse DNA sequence from clone RP23-305E10 on chromosome 11, complete sequence	--	--	--	--	--	--	--	--	--	--	--	--	--	--	-	-	-	--
Unigene14675_All	303	0	19	0.0000	4.5801	12.1611633825321	Up	3.3546e-07	7.9604487715736e-07	--	--	--	--	gi|354798902|gb|JN963403.1|	601	1e-169	Mus musculus targeted non-conditional, lacZ-tagged mutant allele H2afy:tm1e(EUCOMM)Wtsi tm1e(EUCOMM)Hmgu; transgenic	--	--	--	--	--	--	--	--	--	--	--	--	--	--	-	-	-	--
Unigene14903_All	208	0	13	0.0000	4.5650	12.1563991448716	Up	3.61624e-05	6.89970562908141e-05	gi|295293085|ref|NP_766424.2|	131.3	1e-29	uncharacterized protein LOC240613 [Mus musculus]	gi|295293084|ref|NM_172836.3|	412	1e-112	Mus musculus RIKEN cDNA 9930021J03 gene (9930021J03Rik), mRNA	sp|Q5HYC2|K2026_HUMAN	99.0	2e-21	Uncharacterized protein KIAA2026 OS=Homo sapiens GN=KIAA2026 PE=2 SV=2	--	--	--	--	--	--	--	--	--	--	-	-	-	--
Unigene14953_All	256	0	16	0.0000	4.5650	12.1563991448716	Up	3.48296e-06	7.45792479296446e-06	--	--	--	--	gi|45544818|gb|AC115359.5|	476	1e-131	Mus musculus BAC clone RP23-190K20 from chromosome 2, complete sequence	--	--	--	--	--	--	--	--	--	--	--	--	--	--	-	-	-	--
Unigene14663_All	256	0	16	0.0000	4.5650	12.1563991448716	Up	3.48296e-06	7.45109894197327e-06	--	--	--	--	gi|354795242|gb|JN959743.1|	500	1e-138	Mus musculus targeted non-conditional, lacZ-tagged mutant allele Il2rb:tm2e(EUCOMM)Hmgu; transgenic	--	--	--	--	--	--	--	--	--	--	--	--	--	--	-	-	-	--
Unigene14851_All	209	0	13	0.0000	4.5432	12.1494931015375	Up	3.61624e-05	6.89632801958118e-05	--	--	--	--	gi|354791928|gb|JN956429.1|	414	1e-113	Mus musculus targeted KO-first, conditional ready, lacZ-tagged mutant allele Zfp36l1:tm1a(EUCOMM)Hmgu; transgenic	--	--	--	--	--	--	--	--	--	--	--	--	--	--	-	-	-	--
Unigene14461_All	209	0	13	0.0000	4.5432	12.1494931015375	Up	3.61624e-05	6.89595293375394e-05	--	--	--	--	gi|23592186|gb|AC124712.5|	414	1e-113	Mus musculus BAC clone RP24-103K4 from chromosome 12, complete sequence	--	--	--	--	--	--	--	--	--	--	--	--	--	--	-	-	-	--
Unigene14553_All	274	0	17	0.0000	4.5317	12.1458366421052	Up	1.59654e-06	3.5320727498738e-06	gi|338173785|gb|AEI83437.1|	40.8	3e-15	pol protein [Sus scrofa]	gi|354799207|gb|JN963708.1|	543	1e-151	Mus musculus targeted non-conditional, lacZ-tagged mutant allele H2-Eb1:tm1e(KOMP)Wtsi; transgenic	--	--	--	--	--	--	--	--	--	--	--	--	--	--	-	-	-	--
Unigene14853_All	307	0	19	0.0000	4.5204	12.1422347237812	Up	3.3546e-07	7.95183764451355e-07	gi|225637485|ref|NP_001139494.1|	203.0	3e-51	WD repeat- and FYVE domain-containing protein 4 [Mus musculus]	gi|469832264|ref|NM_001146022.2|	609	1e-171	Mus musculus WD repeat and FYVE domain containing 4 (Wdfy4), mRNA	sp|Q6ZS81|WDFY4_HUMAN	177	5e-45	WD repeat- and FYVE domain-containing protein 4 OS=Homo sapiens GN=WDFY4 PE=1 SV=3	--	--	--	--	--	--	--	--	--	--	-	-	GO:0016021//integral to membrane	--
CL1887.Contig2_All	227	0	14	0.0000	4.5047	12.1372153145802	Up	1.657632e-05	3.30236010864254e-05	gi|167523639|ref|XP_001746156.1|	55.5	9e-07	hypothetical protein [Monosiga brevicollis MX1] >gi|163775427|gb|EDQ89051.1| predicted protein [Monosiga brevicollis MX1]	gi|467184702|gb|GAGC010744550.1|	176	3e-41	TSA: Anolis carolinensis k36:11583200 transcribed RNA sequence	sp|Q5T200|ZC3HD_HUMAN	70.1	1e-12	Zinc finger CCCH domain-containing protein 13 OS=Homo sapiens GN=ZC3H13 PE=1 SV=1	--	--	--	--	--	K12822	1e-12	71.6	tgu:100221046	RNA-binding protein 25	GO:0055085//transmembrane transport;GO:0006412//translation;GO:0006891//intra-Golgi vesicle-mediated transport	GO:0008270//zinc ion binding;GO:0003735//structural constituent of ribosome;GO:0003677//DNA binding;GO:0016301//kinase activity	GO:0015935//small ribosomal subunit;GO:0016021//integral to membrane;GO:0017119//Golgi transport complex	--
Unigene14706_All	227	0	14	0.0000	4.5047	12.1372153145802	Up	1.657632e-05	3.30217247454545e-05	--	--	--	--	gi|46559520|gb|AC147246.3|	442	1e-121	Mus musculus BAC clone RP23-465M17 from chromosome 7, complete sequence	--	--	--	--	--	--	--	--	--	--	--	--	--	--	-	-	-	--
Unigene11524_All	212	0	13	0.0000	4.4789	12.128928740292	Up	3.61624e-05	6.89857939169705e-05	gi|51339313|gb|AAU00418.1|	100.1	3e-20	cytochrome c oxidase subunit I [Lynx canadensis]	gi|467652652|gb|GACT010262379.1|	315	4e-83	TSA: Anolis carolinensis k26:17969888 transcribed RNA sequence	sp|O78749|COX1_SHEEP	97.4	6e-21	Cytochrome c oxidase subunit 1 OS=Ovis aries GN=MT-CO1 PE=3 SV=1	RC0553	67.4	6e-12	COG0843	Heme/copper-type cytochrome/quinol oxidases, subunit 1	K02256	2e-20	97.4	ssc:808503	cytochrome c oxidase subunit 1 [EC:1.9.3.1]	GO:0009060//aerobic respiration;GO:0006119//oxidative phosphorylation;GO:0022900//electron transport chain	GO:0009055//electron carrier activity;GO:0005506//iron ion binding;GO:0020037//heme binding;GO:0004129//cytochrome-c oxidase activity	GO:0005743//mitochondrial inner membrane;GO:0070469//respiratory chain;GO:0016021//integral to membrane	--
Unigene14434_All	212	0	13	0.0000	4.4789	12.128928740292	Up	3.61624e-05	6.89707831365936e-05	--	--	--	--	gi|74198201|dbj|AK159669.1|	327	1e-86	Mus musculus osteoclast-like cell cDNA, RIKEN full-length enriched library, clone:I420027M04 product:ATPase, H+ transporting, V0 subunit, full insert sequence	--	--	--	--	--	--	--	--	--	--	--	--	--	--	-	-	-	--
Unigene14225_All	261	0	16	0.0000	4.4775	12.1284777168733	Up	3.48296e-06	7.45064432946919e-06	--	--	--	--	gi|124248528|ref|NM_001080798.1|	517	1e-144	Mus musculus AF4/FMR2 family, member 1 (Aff1), transcript variant 1, mRNA	--	--	--	--	--	--	--	--	--	--	--	--	--	--	-	-	-	--
Unigene14487_All	294	0	18	0.0000	4.4718	12.1266399501552	Up	7.3183e-07	1.68077372134154e-06	--	--	--	--	gi|45544826|gb|AC131191.4|	583	1e-163	Mus musculus BAC clone RP24-464B16 from chromosome 18, complete sequence	--	--	--	--	--	--	--	--	--	--	--	--	--	--	-	-	-	--
Unigene14809_All	216	0	13	0.0000	4.3959	12.1019428522174	Up	3.61624e-05	6.90045665832154e-05	--	--	--	--	gi|354783426|gb|JN947927.1|	428	1e-117	Mus musculus targeted non-conditional, lacZ-tagged mutant allele Amdhd2:tm1e(EUCOMM)Hmgu; transgenic	--	--	--	--	--	--	--	--	--	--	--	--	--	--	-	-	-	--
Unigene14878_All	216	0	13	0.0000	4.3959	12.1019428522174	Up	3.61624e-05	6.8937032753371e-05	--	--	--	--	gi|354795180|gb|JN959681.1|	428	1e-117	Mus musculus targeted non-conditional, lacZ-tagged mutant allele Wsb1:tm1e(KOMP)Wtsi; transgenic	--	--	--	--	--	--	--	--	--	--	--	--	--	--	-	-	-	--
Unigene14637_All	200	0	12	0.0000	4.3824	12.097505455818	Up	7.8891e-05	0.000144983612066254	--	--	--	--	gi|354796455|gb|JN960956.1|	396	1e-107	Mus musculus targeted KO-first, conditional ready, lacZ-tagged mutant allele Ucp2:tm1a(EUCOMM)Hmgu; transgenic	--	--	--	--	--	--	--	--	--	--	--	--	--	--	-	-	-	--
Unigene14267_All	284	0	17	0.0000	4.3721	12.0941106838087	Up	1.59654e-06	3.53095874219391e-06	--	--	--	--	--	--	--	--	--	--	--	--	--	--	--	--	--	--	--	--	--	--	-	-	-	--
Unigene14381_All	335	0	20	0.0000	4.3606	12.0903109420196	Up	1.5377e-07	3.76174293190064e-07	--	--	--	--	gi|354792043|gb|JN956544.1|	664	0.0	Mus musculus targeted KO-first, conditional ready, lacZ-tagged mutant allele Eif1ax:tm1a(EUCOMM)Hmgu; transgenic	--	--	--	--	--	--	--	--	--	--	--	--	--	--	-	-	-	--
Unigene14912_All	218	0	13	0.0000	4.3556	12.0886557537505	Up	3.61624e-05	6.89557788872573e-05	--	--	--	--	gi|354799812|gb|JN964313.1|	432	1e-118	Mus musculus targeted non-conditional, lacZ-tagged mutant allele Arhgdia:tm1e(KOMP)Wtsi; transgenic	--	--	--	--	--	--	--	--	--	--	--	--	--	--	-	-	-	--
Unigene14771_All	321	0	19	0.0000	4.3232	12.0778838644383	Up	3.3546e-07	7.94753906345023e-07	--	--	--	--	gi|354799904|gb|JN964405.1|	636	1e-179	Mus musculus targeted KO-first, conditional ready, lacZ-tagged mutant allele Srgn:tm1a(EUCOMM)Hmgu; transgenic	--	--	--	--	--	--	--	--	--	--	--	--	--	--	-	-	-	--
Unigene14917_All	203	0	12	0.0000	4.3176	12.0760138770853	Up	7.8891e-05	0.000145128146859751	gi|332833345|ref|XP_001161294.2|	69.3	6e-11	PREDICTED: uncharacterized protein LOC748436 [Pan troglodytes]	gi|374671813|ref|NM_001256521.1|	402	1e-109	Mus musculus RIKEN cDNA C330006A16 gene (C330006A16Rik), transcript variant 1, mRNA	--	--	--	--	--	--	--	--	--	--	--	--	--	--	-	-	-	--
Unigene14899_All	238	0	14	0.0000	4.2965	12.0689461796488	Up	1.657632e-05	3.3025477640641e-05	--	--	--	--	gi|354795180|gb|JN959681.1|	464	1e-128	Mus musculus targeted non-conditional, lacZ-tagged mutant allele Wsb1:tm1e(KOMP)Wtsi; transgenic	--	--	--	--	--	--	--	--	--	--	--	--	--	--	-	-	-	--
CL982.Contig1_All	221	0	13	0.0000	4.2965	12.0689461796488	Up	3.61624e-05	6.89782877101355e-05	gi|62184374|ref|YP_220568.1|	70.1	4e-26	ATP synthase F0 subunit 6 [Mus musculus molossinus] >gi|50302077|gb|AAT74378.1| ATP synthase F0 subunit 6 [Mus musculus molossinus] >gi|118200829|gb|ABK79293.1| ATP synthase F0 subunit 6 [Mus musculus molossinus]	gi|468661408|gb|GAGG010831115.1|	424	1e-116	TSA: Anolis carolinensis k46:275201 transcribed RNA sequence	sp|P00848|ATP6_MOUSE	70.5	1e-27	ATP synthase subunit a OS=Mus musculus GN=Mtatp6 PE=2 SV=1	--	--	--	--	--	K02126	5e-27	70.5	mmu:17705	F-type H+-transporting ATPase subunit a [EC:3.6.3.14]	GO:0015986//ATP synthesis coupled proton transport	GO:0015078//hydrogen ion transmembrane transporter activity;GO:0016887//ATPase activity	GO:0005753//mitochondrial proton-transporting ATP synthase complex;GO:0045263//proton-transporting ATP synthase complex, coupling factor F(o)	--
Unigene14757_All	255	0	15	0.0000	4.2965	12.0689461796488	Up	7.59834e-06	1.56773611922556e-05	--	--	--	--	gi|354792350|gb|JN956851.1|	505	1e-140	Mus musculus targeted non-conditional, lacZ-tagged mutant allele Cxcr5:tm1e(EUCOMM)Hmgu tm2e(EUCOMM)Hmgu; transgenic	--	--	--	--	--	--	--	--	--	--	--	--	--	--	-	-	-	--
Unigene14944_All	221	0	13	0.0000	4.2965	12.0689461796488	Up	3.61624e-05	6.89407811647001e-05	gi|124487217|ref|NP_001074622.1|	148.7	8e-35	protein unc-13 homolog C [Mus musculus] >gi|152031726|sp|Q8K0T7.3|UN13C_MOUSE RecName: Full=Protein unc-13 homolog C; AltName: Full=Munc13-3	gi|124487216|ref|NM_001081153.1|	430	1e-117	Mus musculus unc-13 homolog C (C. elegans) (Unc13c), mRNA	sp|Q8K0T7|UN13C_MOUSE	148	2e-36	Protein unc-13 homolog C OS=Mus musculus GN=Unc13c PE=1 SV=3	--	--	--	--	--	K15293	8e-36	148	mmu:208898	protein unc-13	GO:0035556//intracellular signal transduction;GO:0006887//exocytosis;GO:0046928//regulation of neurotransmitter secretion	GO:0046872//metal ion binding;GO:0019992//diacylglycerol binding	GO:0030054//cell junction;GO:0042734//presynaptic membrane;GO:0005737//cytoplasm;GO:0005886//plasma membrane	--
Unigene14935_All	204	0	12	0.0000	4.2965	12.0689461796488	Up	7.8891e-05	0.000145044433717882	--	--	--	--	gi|162135970|ref|NM_001111121.1|	404	1e-110	Mus musculus coiled-coil domain containing 6 (Ccdc6), mRNA	--	--	--	--	--	--	--	--	--	--	--	--	--	--	-	-	-	--
Unigene14913_All	222	0	13	0.0000	4.2771	12.0624172229536	Up	3.61624e-05	6.90083223425679e-05	--	--	--	--	gi|354798995|gb|JN963496.1|	432	1e-118	Mus musculus targeted non-conditional, lacZ-tagged mutant allele Gimap3:tm1e(KOMP)Ucd; transgenic	--	--	--	--	--	--	--	--	--	--	--	--	--	--	-	-	-	--
Unigene14927_All	222	0	13	0.0000	4.2771	12.0624172229536	Up	3.61624e-05	6.90008112326531e-05	--	--	--	--	gi|81778186|gb|AC144914.18|	432	1e-118	Mus musculus chromosome 5, clone RP24-210D14, complete sequence	--	--	--	--	--	--	--	--	--	--	--	--	--	--	-	-	-	--
Unigene14825_All	325	0	19	0.0000	4.2700	12.0600203545079	Up	3.3546e-07	7.95721741424802e-07	--	--	--	--	gi|354784390|gb|JN948891.1|	644	0.0	Mus musculus targeted non-conditional, lacZ-tagged mutant allele Tada2b:tm1e(EUCOMM)Hmgu; transgenic	--	--	--	--	--	--	--	--	--	--	--	--	--	--	-	-	-	--
Unigene14731_All	258	0	15	0.0000	4.2465	12.0520585346269	Up	7.59834e-06	1.56755162541924e-05	gi|189458810|ref|NP_001074814.2|	184.9	1e-45	chromodomain helicase DNA binding protein 2 [Mus musculus]	gi|189458809|ref|NM_001081345.2|	509	1e-141	Mus musculus chromodomain helicase DNA binding protein 2 (Chd2), mRNA	sp|O14647|CHD2_HUMAN	179	1e-45	Chromodomain-helicase-DNA-binding protein 2 OS=Homo sapiens GN=CHD2 PE=1 SV=2	--	--	--	--	--	K11367	1e-46	184	mmu:244059	chromodomain-helicase-DNA-binding protein 1 [EC:3.6.4.12]	GO:0006357//regulation of transcription from RNA polymerase II promoter	GO:0004003//ATP-dependent DNA helicase activity;GO:0003677//DNA binding;GO:0005524//ATP binding	GO:0005634//nucleus	--
Unigene12466_All	208	0	12	0.0000	4.2138	12.040906125667	Up	7.8891e-05	0.000145036828220859	gi|148717076|dbj|BAF63650.1|	56.6	4e-07	unnamed protein product [Macaca fascicularis]	gi|354791759|gb|JN956260.1|	412	1e-112	Mus musculus targeted non-conditional, lacZ-tagged mutant allele Pou2f2:tm1e(EUCOMM)Hmgu; transgenic	--	--	--	--	--	--	--	--	--	--	--	--	--	--	-	-	-	--
Unigene14686_All	278	0	16	0.0000	4.2037	12.037443998692	Up	3.48296e-06	7.45246311241304e-06	--	--	--	--	gi|134032042|ref|NM_183355.2|	551	1e-154	Mus musculus pre B cell leukemia homeobox 1 (Pbx1), transcript variant a, mRNA	--	--	--	--	--	--	--	--	--	--	--	--	--	--	-	-	-	--
Unigene14931_All	209	0	12	0.0000	4.1937	12.0340079453354	Up	7.8891e-05	0.000145120532581322	--	--	--	--	gi|313482802|ref|NM_001199283.1|	414	1e-113	Mus musculus solute carrier family 43, member 2 (Slc43a2), transcript variant 1, mRNA	--	--	--	--	--	--	--	--	--	--	--	--	--	--	-	-	-	--
Unigene12857_All	210	0	12	0.0000	4.1737	12.0271111898875	Up	7.8891e-05	0.00014509769453916	gi|62184370|ref|YP_220564.1|	84.7	1e-15	NADH dehydrogenase subunit 2 [Mus musculus molossinus] >gi|50302073|gb|AAT74374.1| NADH dehydrogenase subunit 2 [Mus musculus molossinus]	gi|457866490|dbj|AP013031.1|	299	3e-78	Mus musculus mitochondrial DNA, complete genome, clone: P29mtC3H	sp|P03893|NU2M_MOUSE	84.7	4e-17	NADH-ubiquinone oxidoreductase chain 2 OS=Mus musculus GN=Mtnd2 PE=1 SV=1	--	--	--	--	--	K03879	1e-16	84.7	mmu:17717	NADH-ubiquinone oxidoreductase chain 2 [EC:1.6.5.3]	GO:0006120//mitochondrial electron transport, NADH to ubiquinone	GO:0008137//NADH dehydrogenase (ubiquinone) activity	GO:0005743//mitochondrial inner membrane;GO:0070469//respiratory chain;GO:0016021//integral to membrane	--
Unigene14657_All	247	0	14	0.0000	4.1399	12.0153802042595	Up	1.657632e-05	3.30273544081377e-05	--	--	--	--	gi|354800171|gb|JN964672.1|	490	1e-135	Mus musculus targeted non-conditional, lacZ-tagged mutant allele Edem1:tm1e(EUCOMM)Hmgu; transgenic	--	--	--	--	--	--	--	--	--	--	--	--	--	--	-	-	-	--
Unigene11833_All	286	0	16	0.0000	4.0861	11.9965087965498	Up	3.48296e-06	7.45974713255956e-06	--	--	--	--	gi|354796666|gb|JN961167.1|	567	1e-158	Mus musculus targeted KO-first, conditional ready, lacZ-tagged mutant allele Dgat1:tm1a(EUCOMM)Wtsi; transgenic	--	--	--	--	--	--	--	--	--	--	--	--	--	--	-	-	-	--
Unigene14943_All	216	0	12	0.0000	4.0578	11.9864820442567	Up	7.8891e-05	0.000145135761937244	--	--	--	--	gi|354796740|gb|JN961241.1|	428	1e-117	Mus musculus targeted KO-first, conditional ready, lacZ-tagged mutant allele Hcst:tm1a(KOMP)Wtsi; transgenic	--	--	--	--	--	--	--	--	--	--	--	--	--	--	-	-	-	--
CL1700.Contig2_All	216	0	12	0.0000	4.0578	11.9864820442567	Up	7.8891e-05	0.000145082473170732	gi|301758332|ref|XP_002915017.1|	53.5	3e-06	PREDICTED: zinc finger CCCH domain-containing protein 13-like [Ailuropoda melanoleuca]	gi|402794832|gb|AC243784.2|	210	2e-51	Mus musculus BAC clone RP24-338D22 from chromosome y, complete sequence	sp|Q5T200|ZC3HD_HUMAN	69.3	2e-12	Zinc finger CCCH domain-containing protein 13 OS=Homo sapiens GN=ZC3H13 PE=1 SV=1	--	--	--	--	--	K12822	5e-11	66.2	oaa:100091292	RNA-binding protein 25	-	-	-	--
Unigene11819_All	219	0	12	0.0000	4.0022	11.9665775488069	Up	7.8891e-05	0.000145067254995542	--	--	--	--	gi|29329841|emb|AL732494.16|	434	1e-119	Mouse DNA sequence from clone RP23-322L22 on chromosome 4, complete sequence	--	--	--	--	--	--	--	--	--	--	--	--	--	--	-	-	-	--
Unigene14924_All	220	0	12	0.0000	3.9840	11.9600019320681	Up	7.8891e-05	0.000144991211983016	--	--	--	--	gi|56806730|gb|AC116758.11|	436	1e-119	Mus musculus chromosome 8, clone RP23-383A10, complete sequence	--	--	--	--	--	--	--	--	--	--	--	--	--	--	-	-	-	--
Unigene14725_All	258	0	14	0.0000	3.9634	11.952522861076	Up	1.657632e-05	3.2999225273677e-05	--	--	--	--	gi|49258248|gb|AC093346.7|	511	1e-142	Mus musculus chromosome 5, clone RP23-15K13, complete sequence	--	--	--	--	--	--	--	--	--	--	--	--	--	--	-	-	-	--
Unigene14665_All	205	0	11	0.0000	3.9192	11.9363434813955	Up	0.0001721062	0.000303669441809672	--	--	--	--	--	--	--	--	--	--	--	--	--	--	--	--	--	--	--	--	--	--	-	-	-	--
Unigene13830_All	281	0	15	0.0000	3.8989	11.928851437255	Up	7.59834e-06	1.56801294137728e-05	--	--	--	--	gi|34494985|gb|AC121965.3|	557	1e-155	Mus musculus BAC clone RP24-262G23 from chromosome 12, complete sequence	--	--	--	--	--	--	--	--	--	--	--	--	--	--	-	-	-	--
CL1322.Contig1_All	266	0	14	0.0000	3.8442	11.9084676809981	Up	1.657632e-05	3.30085963264611e-05	gi|18655687|pdb|1JEB|B	113.2	3e-24	Chain B, Chimeric HumanMOUSE CARBONMONOXY HEMOGLOBIN (HUMAN ZETA2 Mouse Beta2) >gi|18655689|pdb|1JEB|D Chain D, Chimeric HumanMOUSE CARBONMONOXY HEMOGLOBIN (HUMAN ZETA2 Mouse Beta2)	gi|319402142|ref|NM_001201391.1|	428	1e-117	Mus musculus hemoglobin subunit beta-1-like (Beta-s), mRNA	sp|P02088|HBB1_MOUSE	108	4e-25	Hemoglobin subunit beta-1 OS=Mus musculus GN=Hbb-b1 PE=1 SV=2	--	--	--	--	--	K13823	4e-25	113	mmu:15129	hemoglobin subunit beta	GO:0010999//regulation of eIF2 alpha phosphorylation by heme;GO:0048821//erythrocyte development;GO:0015671//oxygen transport	GO:0005344//oxygen transporter activity;GO:0019825//oxygen binding;GO:0020037//heme binding;GO:0005506//iron ion binding	GO:0005833//hemoglobin complex	--
CL395.Contig1_All	305	0	16	0.0000	3.8316	11.9037312434039	Up	3.48296e-06	7.4588358514537e-06	gi|471370420|ref|XP_004375722.1|	55.5	9e-07	PREDICTED: 78 kDa glucose-regulated protein [Trichechus manatus latirostris]	gi|24940314|emb|AL929106.5|	438	1e-120	Mouse DNA sequence from clone RP23-446N16 on chromosome 2, complete sequence	sp|Q91883|GRP78_XENLA	55.5	3e-08	78 kDa glucose-regulated protein OS=Xenopus laevis GN=hspa5 PE=2 SV=1	--	--	--	--	--	K09490	1e-07	55.5	acs:100558585	heat shock 70kDa protein 5	-	-	-	--
Unigene14730_All	210	0	11	0.0000	3.8259	11.9015834501941	Up	0.0001721062	0.000303730582282176	--	--	--	--	gi|38568098|emb|BX571848.8|	416	1e-113	Mouse DNA sequence from clone RP24-194N17 on chromosome 4, complete sequence	--	--	--	--	--	--	--	--	--	--	--	--	--	--	-	-	-	--
Unigene14691_All	211	0	11	0.0000	3.8078	11.8947419895197	Up	0.0001721062	0.00030365416053744	--	--	--	--	gi|53756048|gb|AC137104.11|	418	1e-114	Mus musculus chromosome 1, clone RP23-241K20, complete sequence	--	--	--	--	--	--	--	--	--	--	--	--	--	--	-	-	-	--
Unigene11540_All	250	0	13	0.0000	3.7981	11.8910621753009	Up	3.61624e-05	6.89895476330395e-05	--	--	--	--	gi|465507366|gb|GACT011215413.1|	345	6e-92	TSA: Anolis carolinensis k46:7816311 transcribed RNA sequence	--	--	--	--	--	--	--	--	--	--	--	--	--	--	-	-	-	--
Unigene14883_All	234	0	12	0.0000	3.7456	11.8709811242247	Up	7.8891e-05	0.000145090083455728	--	--	--	--	gi|354799158|gb|JN963659.1|	464	1e-128	Mus musculus targeted non-conditional, lacZ-tagged mutant allele Gm15440:tm1e(KOMP)Wtsi; transgenic	--	--	--	--	--	--	--	--	--	--	--	--	--	--	-	-	-	--
Unigene12851_All	247	0	12	0.0000	3.5485	11.7929935910027	Up	7.8891e-05	0.000145074863684045	gi|17366117|sp|Q9XNN1.1|CYB_ZAPTR	122.5	6e-27	RecName: Full=Cytochrome b; AltName: Full=Complex III subunit 3; AltName: Full=Complex III subunit III; AltName: Full=Cytochrome b-c1 complex subunit 3; AltName: Full=Ubiquinol-cytochrome-c reductase complex cytochrome b subunit >gi|5478450|gb|AAD43880.1|AF119262_1 cytochrome b [Zapus trinotatus]	gi|464494068|gb|GAGA01307645.1|	375	1e-101	TSA: Anolis carolinensis k36_9307979 transcribed RNA sequence	sp|Q9XNN1|CYB_ZAPTR	122	2e-28	Cytochrome b OS=Zapus trinotatus GN=MT-CYB PE=3 SV=1	Q0120	73.9	7e-14	COG1290	Cytochrome b subunit of the bc complex	K00412	2e-27	120	mmu:17711	ubiquinol-cytochrome c reductase cytochrome b subunit	GO:0022904//respiratory electron transport chain	GO:0046872//metal ion binding;GO:0016491//oxidoreductase activity;GO:0009055//electron carrier activity	GO:0070469//respiratory chain;GO:0016021//integral to membrane;GO:0005739//mitochondrion	--
Unigene14795_All	255	0	12	0.0000	3.4372	11.7470180847614	Up	7.8891e-05	0.000145021619619357	--	--	--	--	gi|354798523|gb|JN963024.1|	490	1e-135	Mus musculus targeted KO-first, conditional ready, lacZ-tagged mutant allele C1qa:tm1a(EUCOMM)Wtsi; transgenic	--	--	--	--	--	--	--	--	--	--	--	--	--	--	-	-	-	--
Unigene14957_All	218	0	10	0.0000	3.3505	11.7101606917829	Up	0.000375462	0.000635976287839992	--	--	--	--	gi|354784680|gb|JN949181.1|	432	1e-118	Mus musculus targeted deletion, lacZ-tagged mutant allele Per1:tm1(KOMP)Ucd; transgenic	--	--	--	--	--	--	--	--	--	--	--	--	--	--	-	-	-	--
Unigene13108_All	240	0	10	0.0000	3.0433	11.5714208423657	Up	0.000375462	0.000635945564347826	gi|38014711|gb|AAH60581.1|	151.0	1e-35	Fth1 protein [Rattus norvegicus]	gi|74151068|dbj|AK147082.1|	470	1e-129	Mus musculus 17 days embryo heart cDNA, RIKEN full-length enriched library, clone:I920099K06 product:ferritin heavy chain, full insert sequence	sp|P09528|FRIH_MOUSE	47.8	6e-06	Ferritin heavy chain OS=Mus musculus GN=Fth1 PE=1 SV=2	--	--	--	--	--	K00522	2e-15	81.3	ptr:738986	ferritin heavy chain [EC:1.16.3.1]	GO:0060547//negative regulation of necrotic cell death;GO:0006955//immune response;GO:0006880//intracellular sequestering of iron ion;GO:0006826//iron ion transport;GO:0048147//negative regulation of fibroblast proliferation	GO:0008199//ferric iron binding;GO:0004322//ferroxidase activity;GO:0005515//protein binding	GO:0005739//mitochondrion	--
Unigene12249_All	417	0	16	0.0000	2.8025	11.4524986576928	Up	3.48296e-06	7.4547378401807e-06	--	--	--	--	gi|95104796|ref|NM_001025259.2|	688	0.0	Mus musculus myelin basic protein (Mbp), transcript variant 6, mRNA	--	--	--	--	--	--	--	--	--	--	--	--	--	--	-	-	-	--
CL3.Contig2_All	616	0	23	0.0000	2.7271	11.4131518880539	Up	1.481028e-08	3.97354780440771e-08	gi|167517373|ref|XP_001743027.1|	53.9	5e-06	hypothetical protein [Monosiga brevicollis MX1] >gi|163778126|gb|EDQ91741.1| predicted protein [Monosiga brevicollis MX1]	gi|402794832|gb|AC243784.2|	486	1e-134	Mus musculus BAC clone RP24-338D22 from chromosome y, complete sequence	sp|B2RY56|RBM25_MOUSE	60.5	3e-09	RNA-binding protein 25 OS=Mus musculus GN=Rbm25 PE=1 SV=2	--	--	--	--	--	K12811	1e-09	63.2	dgr:Dgri_GH17577	ATP-dependent RNA helicase DDX46/PRP5 [EC:3.6.4.13]	GO:0006508//proteolysis;GO:0044237//cellular metabolic process	GO:0005488//binding;GO:0016787//hydrolase activity	-	--
Unigene12853_All	419	0	15	0.0000	2.6148	11.3524848869497	Up	7.59834e-06	1.5682898613057e-05	gi|74209465|dbj|BAE23289.1|	174.9	1e-42	unnamed protein product [Mus musculus]	gi|467520546|gb|GACT010328535.1|	741	0.0	TSA: Anolis carolinensis k26:20927335 transcribed RNA sequence	sp|P03921|NU5M_MOUSE	173	9e-44	NADH-ubiquinone oxidoreductase chain 5 OS=Mus musculus GN=Mtnd5 PE=3 SV=2	--	--	--	--	--	K03883	3e-43	173	mmu:17721	NADH-ubiquinone oxidoreductase chain 5 [EC:1.6.5.3]	GO:0022900//electron transport chain	GO:0016491//oxidoreductase activity	GO:0044425//membrane part;GO:0005739//mitochondrion	--
CL1382.Contig2_All	326	0	10	0.0000	2.2405	11.1296050111525	Up	0.000375462	0.000636037743730976	--	--	--	--	gi|52627319|gb|AC119877.9|	646	0.0	Mus musculus chromosome 3, clone RP24-324H23, complete sequence	--	--	--	--	--	--	--	--	--	--	--	--	--	--	-	-	-	--
Unigene11520_All	474	0	13	0.0000	2.0032	10.9680907520453	Up	3.61624e-05	6.90120785107773e-05	gi|3891930|pdb|1BII|B	126.7	1e-62	Chain B, The Crystal Structure Of H-2dd Mhc Class I In Complex With The Hiv-1 Derived Peptide P18-110	gi|50104|emb|X01838.1|	916	0.0	Mouse mRNA for beta2-microglobulin	sp|P01887|B2MG_MOUSE	136	5e-63	Beta-2-microglobulin OS=Mus musculus GN=B2m PE=1 SV=2	--	--	--	--	--	K08055	2e-62	136	mmu:12010	beta-2-microglobulin	GO:0002474//antigen processing and presentation of peptide antigen via MHC class I;GO:0042026//protein refolding;GO:0006968//cellular defense response;GO:0002481//antigen processing and presentation of exogenous protein antigen via MHC class Ib, TAP-dependent;GO:0033077//T cell differentiation in thymus;GO:0002237//response to molecule of bacterial origin;GO:0001916//positive regulation of T cell…	GO:0005515//protein binding	GO:0009897//external side of plasma membrane;GO:0005615//extracellular space;GO:0042612//MHC class I protein complex	--
Unigene12901_All	370	0	10	0.0000	1.9741	10.9469793574604	Up	0.000375462	0.000636007014300899	gi|56507058|emb|CAH88354.1|	80.1	3e-14	hypothetical protein PC101070.00.0 [Plasmodium chabaudi chabaudi]	gi|468298134|gb|GAGG011009870.1|	706	0.0	TSA: Anolis carolinensis k51:5953999 transcribed RNA sequence	--	--	--	--	--	--	--	--	--	--	--	--	--	--	-	-	-	--
CL971.Contig2_All	1852	0	46	0.0000	1.8142	10.8251177940584	Up	2.39258e-16	1.02688514359163e-15	gi|396077163|dbj|BAM33593.1|	26.6	1e-42	Gag-Pol precursor polyprotein [Felis catus]	gi|71143342|gb|AC158749.5|	3356	0.0	Mus musculus chromosome 7, clone RP23-285C18, complete sequence	--	--	--	--	--	--	--	--	--	K14005	1e-19	99.0	mdo:100010628	protein transport protein SEC31	-	-	-	--
CL2098.Contig1_All	910	0	17	0.0000	1.3645	10.4141566792741	Up	1.59654e-06	3.53140426092991e-06	gi|221486096|gb|EEE24366.1|	142.9	2e-32	conserved hypothetical protein [Toxoplasma gondii GT1] >gi|221503593|gb|EEE29284.1| conserved hypothetical protein [Toxoplasma gondii VEG]	gi|325116194|emb|FR823387.1|	149	3e-32	Neospora caninum Liverpool complete genome, chromosome VI	--	--	--	--	--	--	--	--	--	--	--	--	--	--	-	-	-	--
CL1449.Contig6_All	2378	0	40	0.0000	1.2286	10.2627995730766	Up	2.57918e-14	1.00431619258108e-13	gi|237836911|ref|XP_002367753.1|	313.9	2e-83	hypothetical protein TGME49_005210 [Toxoplasma gondii ME49] >gi|211965417|gb|EEB00613.1| hypothetical protein TGME49_005210 [Toxoplasma gondii ME49]	gi|237836910|ref|XM_002367712.1|	981	0.0	Toxoplasma gondii ME49 hypothetical protein, mRNA	--	--	--	--	--	--	--	--	--	--	--	--	--	--	-	-	-	--
CL802.Contig6_All	1015	0	17	0.0000	1.2233	10.2565625359823	Up	1.59654e-06	3.53497246226713e-06	gi|401410438|ref|XP_003884667.1|	153.3	1e-35	putative protein kinase (incomplete catalytic triad) [Neospora caninum Liverpool] >gi|325119085|emb|CBZ54637.1| putative protein kinase (incomplete catalytic triad) [Neospora caninum Liverpool]	gi|325118498|emb|FR823391.1|	228	4e-56	Neospora caninum Liverpool complete genome, chromosome X	--	--	--	--	--	--	--	--	--	--	--	--	--	--	GO:0000186//activation of MAPKK activity	GO:0005524//ATP binding;GO:0004709//MAP kinase kinase kinase activity	-	--
CL1142.Contig4_All	1264	0	18	0.0000	1.0401	10.0225065270366	Up	7.3183e-07	1.67769658885838e-06	gi|237835771|ref|XP_002367183.1|	79.3	2e-56	prefoldin subunit, putative [Toxoplasma gondii ME49] >gi|211964847|gb|EEB00043.1| prefoldin subunit, putative [Toxoplasma gondii ME49] >gi|221485286|gb|EEE23567.1| prefoldin subunit, putative [Toxoplasma gondii GT1] >gi|221506141|gb|EEE31776.1| prefoldin subunit, putative [Toxoplasma gondii VEG]	gi|325120051|emb|FR823393.1|	188	5e-44	Neospora caninum Liverpool complete genome, chromosome XII	sp|Q8I3Y6|PFD6_PLAF7	66.2	1e-10	Probable prefoldin subunit 6 OS=Plasmodium falciparum (isolate 3D7) GN=PFE0595w PE=3 SV=2	YLR200w	56.2	1e-07	COG1382	Prefoldin, chaperonin cofactor	K04798	2e-11	71.2	xla:495306	prefoldin beta subunit	GO:0006457//protein folding	GO:0051082//unfolded protein binding	GO:0016272//prefoldin complex	--
CL895.Contig2_All	1936	0	24	0.0000	0.9055	9.82257083095017	Up	6.78882e-09	1.87286818805571e-08	gi|237845045|ref|XP_002371820.1|	700.7	0.0	hypothetical protein TGME49_012180 [Toxoplasma gondii ME49] >gi|211969484|gb|EEB04680.1| hypothetical protein TGME49_012180 [Toxoplasma gondii ME49]	gi|325118498|emb|FR823391.1|	212	5e-51	Neospora caninum Liverpool complete genome, chromosome X	--	--	--	--	--	--	--	--	--	--	--	--	--	--	-	-	-	--
CL971.Contig1_All	1789	0	22	0.0000	0.8982	9.81089291189221	Up	3.23096e-08	8.40548256733695e-08	gi|396077163|dbj|BAM33593.1|	26.6	1e-42	Gag-Pol precursor polyprotein [Felis catus]	gi|71143342|gb|AC158749.5|	3546	0.0	Mus musculus chromosome 7, clone RP23-285C18, complete sequence	--	--	--	--	--	--	--	--	--	K11322	5e-20	100	ssc:100521573	enhancer of polycomb-like protein	-	-	-	--
CL2098.Contig2_All	1378	0	16	0.0000	0.8481	9.72809057366497	Up	3.48296e-06	7.46020285661922e-06	gi|221486096|gb|EEE24366.1|	314.3	9e-84	conserved hypothetical protein [Toxoplasma gondii GT1] >gi|221503593|gb|EEE29284.1| conserved hypothetical protein [Toxoplasma gondii VEG]	gi|325116194|emb|FR823387.1|	319	2e-83	Neospora caninum Liverpool complete genome, chromosome VI	--	--	--	--	--	--	--	--	--	--	--	--	--	--	-	-	-	--
CL462.Contig5_All	1418	0	11	0.0000	0.5666	9.14618679149074	Up	0.0001721062	0.000303700008968745	gi|237841883|ref|XP_002370239.1|	803.9	0.0	hypothetical protein TGME49_094700 [Toxoplasma gondii ME49] >gi|95007123|emb|CAJ20344.1| hypothetical protein TgIa.0910 [Toxoplasma gondii RH] >gi|211967903|gb|EEB03099.1| hypothetical protein TGME49_094700 [Toxoplasma gondii ME49] >gi|221482708|gb|EEE21046.1| conserved hypothetical protein [Toxoplasma gondii GT1] >gi|221503098|gb|EEE28804.1| conserved hypothetical protein [Toxoplasma gondii VEG]	gi|117575160|emb|AM055942.3|	1544	0.0	Toxoplasma gondii RH, genomic DNA chromosome Ia	sp|Q5ZMJ9|SRRM1_CHICK	60.8	7e-09	Serine/arginine repetitive matrix protein 1 OS=Gallus gallus GN=SRRM1 PE=2 SV=1	--	--	--	--	--	K13171	1e-08	61.6	xtr:448115	serine/arginine repetitive matrix protein 1	-	-	-	--
CL869.Contig3_All	1402	0	10	0.0000	0.5210	9.02513956227851	Up	0.000375462	0.000635884126267993	gi|221484289|gb|EEE22585.1|	68.2	1e-09	SPRY domain-containing protein, putative [Toxoplasma gondii GT1]	gi|237838288|ref|XM_002368401.1|	1893	0.0	Toxoplasma gondii ME49 SPRY domain-containing protein, mRNA	sp|Q8VDM6|HNRL1_MOUSE	225	4e-65	Heterogeneous nuclear ribonucleoprotein U-like protein 1 OS=Mus musculus GN=Hnrnpul1 PE=1 SV=1	--	--	--	--	--	K15047	3e-67	233	dre:406555	heterogeneous nuclear ribonucleoprotein U-like protein 1	-	GO:0005488//binding	-	--
CL1486.Contig4_All	3661	0	23	0.0000	0.4589	8.84203599652491	Up	1.481028e-08	3.97081308465244e-08	gi|401396817|ref|XP_003879913.1|	59.3	1e-06	conserved hypothetical protein [Neospora caninum Liverpool] >gi|325114321|emb|CBZ49878.1| conserved hypothetical protein [Neospora caninum Liverpool]	gi|95007251|emb|AM055943.1|	3967	0.0	Toxoplasma gondii RH, genomic DNA chromosome Ib	--	--	--	--	PA5071	54.7	1e-06	COG1385	Uncharacterized protein conserved in bacteria	--	--	--	--	--	GO:0006364//rRNA processing;GO:0032259//methylation	GO:0008168//methyltransferase activity	-	--
CL1486.Contig3_All	3996	0	22	0.0000	0.4021	8.651410525913	Up	3.23096e-08	8.41609870430906e-08	gi|401396817|ref|XP_003879913.1|	59.3	2e-06	conserved hypothetical protein [Neospora caninum Liverpool] >gi|325114321|emb|CBZ49878.1| conserved hypothetical protein [Neospora caninum Liverpool]	gi|95007251|emb|AM055943.1|	3967	0.0	Toxoplasma gondii RH, genomic DNA chromosome Ib	--	--	--	--	PA5071	54.7	1e-06	COG1385	Uncharacterized protein conserved in bacteria	--	--	--	--	--	GO:0006364//rRNA processing;GO:0032259//methylation	GO:0008168//methyltransferase activity	-	--
CL373.Contig2_All	2342	0	12	0.0000	0.3742	8.54766574835342	Up	7.8891e-05	0.000145006414207077	gi|237832567|ref|XP_002365581.1|	797.7	0.0	hypothetical protein TGME49_068880 [Toxoplasma gondii ME49] >gi|211963245|gb|EEA98440.1| hypothetical protein TGME49_068880 [Toxoplasma gondii ME49] >gi|221488033|gb|EEE26247.1| conserved hypothetical protein [Toxoplasma gondii GT1]	gi|325117666|emb|FR823390.1|	87.7	2e-13	Neospora caninum Liverpool complete genome, chromosome VIII	--	--	--	--	--	--	--	--	--	--	--	--	--	--	-	-	-	--
CL1449.Contig8_All	3069	1	276	0.0201	6.5686	8.35224660255826	Up	4.3747e-92	6.71547095884413e-91	gi|237836911|ref|XP_002367753.1|	313.9	3e-83	hypothetical protein TGME49_005210 [Toxoplasma gondii ME49] >gi|211965417|gb|EEB00613.1| hypothetical protein TGME49_005210 [Toxoplasma gondii ME49]	gi|237836910|ref|XM_002367712.1|	981	0.0	Toxoplasma gondii ME49 hypothetical protein, mRNA	--	--	--	--	--	--	--	--	--	--	--	--	--	--	-	-	-	--
CL322.Contig12_All	2692	0	12	0.0000	0.3256	8.34695688937888	Up	7.8891e-05	0.000145014016514627	gi|221507232|gb|EEE32836.1|	128.6	1e-27	conserved hypothetical protein [Toxoplasma gondii VEG]	gi|325119332|emb|FR823392.1|	107	3e-19	Neospora caninum Liverpool complete genome, chromosome XI	--	--	--	--	--	--	--	--	--	--	--	--	--	--	-	-	-	--
CL1484.Contig5_All	2928	0	12	0.0000	0.2993	8.22544846861074	Up	7.8891e-05	0.000144998812696582	gi|221502276|gb|EEE28009.1|	280.0	5e-73	zinc finger (C3HC4 RING finger) protein [Toxoplasma gondii VEG]	gi|325119332|emb|FR823392.1|	192	7e-45	Neospora caninum Liverpool complete genome, chromosome XI	sp|Q75JC9|Y8484_DICDI	75.1	8e-13	Uncharacterized protein DDB_G0271670 OS=Dictyostelium discoideum GN=DDB_G0271670 PE=4 SV=1	--	--	--	--	--	K13171	2e-08	62.8	mgp:100546733	serine/arginine repetitive matrix protein 1	GO:0034641//cellular nitrogen compound metabolic process;GO:0044238//primary metabolic process;GO:0006725//cellular aromatic compound metabolic process;GO:0046483//heterocycle metabolic process;GO:1901360	GO:0046872//metal ion binding;GO:0003824//catalytic activity	-	--
CL174.Contig7_All	4383	0	17	0.0000	0.2833	8.14618679149074	Up	1.59654e-06	3.53564230293077e-06	gi|221502097|gb|EEE27843.1|	1308.1	0.0	hypothetical protein TGVEG_086490 [Toxoplasma gondii VEG]	gi|325115200|emb|FR823385.1|	123	8e-24	Neospora caninum Liverpool complete genome, chromosome IX	sp|Q8BMC4|NOP9_MOUSE	72.0	1e-11	Nucleolar protein 9 OS=Mus musculus GN=Nop9 PE=2 SV=1	tolA	53.1	4e-06	COG3064	Membrane protein involved in colicin uptake	K13172	1e-11	73.9	aml:100474834	serine/arginine repetitive matrix protein 2	-	-	-	--
CL629.Contig6_All	2637	0	10	0.0000	0.2770	8.11374216604919	Up	0.000375462	0.00063582270005796	gi|221480653|gb|EEE19100.1|	205.7	1e-50	conserved hypothetical protein [Toxoplasma gondii GT1]	gi|325117666|emb|FR823390.1|	151	2e-32	Neospora caninum Liverpool complete genome, chromosome VIII	--	--	--	--	VC0373	60.5	1e-08	COG0432	Uncharacterized conserved protein	K15338	1e-08	62.8	smm:Smp_169840	flap endonuclease GEN [EC:3.1.-.-]	-	-	-	--
CL1963.Contig1_All	441	3	696	0.4205	115.2739	8.09874438309467	Up	1.369794e-229	4.42639146857143e-228	--	--	--	--	gi|460124171|gb|GAFU01005922.1|	678	0.0	TSA: Spodoptera exigua comp1146_c0_seq1 transcribed RNA sequence	--	--	--	--	--	--	--	--	--	--	--	--	--	--	-	-	-	--
CL174.Contig6_All	3992	0	14	0.0000	0.2562	8.00112666545428	Up	1.657632e-05	3.30160970016474e-05	gi|237838863|ref|XP_002368729.1|	1858.6	0.0	hypothetical protein TGME49_066400 [Toxoplasma gondii ME49] >gi|211966393|gb|EEB01589.1| hypothetical protein TGME49_066400 [Toxoplasma gondii ME49]	gi|325115200|emb|FR823385.1|	121	3e-23	Neospora caninum Liverpool complete genome, chromosome IX	sp|Q8BMC4|NOP9_MOUSE	71.6	1e-11	Nucleolar protein 9 OS=Mus musculus GN=Nop9 PE=2 SV=1	tolA	53.1	4e-06	COG3064	Membrane protein involved in colicin uptake	K14790	2e-15	86.3	nve:NEMVE_v1g247296	nucleolar protein 9	GO:0034641//cellular nitrogen compound metabolic process;GO:0044238//primary metabolic process;GO:0006725//cellular aromatic compound metabolic process;GO:0046483//heterocycle metabolic process;GO:1901360	GO:0003824//catalytic activity	-	--
CL1692.Contig4_All	3298	0	11	0.0000	0.2436	7.92837032301897	Up	0.0001721062	0.00030371529485605	gi|237840193|ref|XP_002369394.1|	494.6	1e-137	hypothetical protein TGME49_053370 [Toxoplasma gondii ME49] >gi|211967058|gb|EEB02254.1| hypothetical protein TGME49_053370 [Toxoplasma gondii ME49]	gi|325114662|emb|FR823383.1|	137	4e-28	Neospora caninum Liverpool complete genome, chromosome III	sp|B6KJ32|RON4_TOXGO	152	5e-36	Rhoptry neck protein 4 OS=Toxoplasma gondii GN=RON4 PE=2 SV=1	--	--	--	--	--	--	--	--	--	--	GO:0009987//cellular process	GO:0003824//catalytic activity	-	--
CL1486.Contig2_All	3315	0	11	0.0000	0.2424	7.92124588858559	Up	0.0001721062	0.00030368472462003	gi|401396817|ref|XP_003879913.1|	116.7	8e-24	conserved hypothetical protein [Neospora caninum Liverpool] >gi|325114321|emb|CBZ49878.1| conserved hypothetical protein [Neospora caninum Liverpool]	gi|95007251|emb|AM055943.1|	2932	0.0	Toxoplasma gondii RH, genomic DNA chromosome Ib	--	--	--	--	PA5071	54.7	1e-06	COG1385	Uncharacterized protein conserved in bacteria	--	--	--	--	--	GO:0006364//rRNA processing;GO:0032259//methylation	GO:0008168//methyltransferase activity	-	--
CL1486.Contig1_All	3650	0	12	0.0000	0.2401	7.90749159334305	Up	7.8891e-05	0.000145052040012586	gi|401396817|ref|XP_003879913.1|	80.5	7e-13	conserved hypothetical protein [Neospora caninum Liverpool] >gi|325114321|emb|CBZ49878.1| conserved hypothetical protein [Neospora caninum Liverpool]	gi|95007251|emb|AM055943.1|	2932	0.0	Toxoplasma gondii RH, genomic DNA chromosome Ib	--	--	--	--	PA5071	54.7	1e-06	COG1385	Uncharacterized protein conserved in bacteria	--	--	--	--	--	GO:0006364//rRNA processing;GO:0032259//methylation	GO:0008168//methyltransferase activity	-	--
CL174.Contig5_All	4421	0	14	0.0000	0.2313	7.85362145574883	Up	1.657632e-05	3.2993605195572e-05	gi|221502097|gb|EEE27843.1|	1299.3	0.0	hypothetical protein TGVEG_086490 [Toxoplasma gondii VEG]	gi|325115200|emb|FR823385.1|	121	3e-23	Neospora caninum Liverpool complete genome, chromosome IX	sp|Q8BTI8|SRRM2_MOUSE	68.6	1e-10	Serine/arginine repetitive matrix protein 2 OS=Mus musculus GN=Srrm2 PE=1 SV=3	tolA	53.1	4e-06	COG3064	Membrane protein involved in colicin uptake	K13172	9e-11	70.9	oaa:100075123	serine/arginine repetitive matrix protein 2	-	-	-	--
CL235.Contig21_All	4969	0	12	0.0000	0.1764	7.46270675067016	Up	7.8891e-05	0.000145029223521393	gi|237844489|ref|XP_002371542.1|	1089.7	0.0	hypothetical protein TGME49_020170 [Toxoplasma gondii ME49] >gi|211969206|gb|EEB04402.1| hypothetical protein TGME49_020170 [Toxoplasma gondii ME49]	gi|325115869|emb|FR823386.1|	77.8	5e-10	Neospora caninum Liverpool complete genome, chromosome V	sp|Q96F63|CCD97_HUMAN	85.9	8e-16	Coiled-coil domain-containing protein 97 OS=Homo sapiens GN=CCDC97 PE=1 SV=1	YJL115w	54.7	2e-06	COG5137	Histone chaperone involved in gene silencing	K15172	3e-13	79.3	mdo:100031345	transcription elongation factor SPT5	GO:0034641//cellular nitrogen compound metabolic process;GO:0044238//primary metabolic process;GO:0006725//cellular aromatic compound metabolic process;GO:0046483//heterocycle metabolic process;GO:1901360	GO:0003824//catalytic activity	-	--
CL235.Contig2_All	4999	0	12	0.0000	0.1753	7.45368218587218	Up	7.8891e-05	0.000145112919101831	gi|237844489|ref|XP_002371542.1|	62.0	3e-07	hypothetical protein TGME49_020170 [Toxoplasma gondii ME49] >gi|211969206|gb|EEB04402.1| hypothetical protein TGME49_020170 [Toxoplasma gondii ME49]	gi|325115869|emb|FR823386.1|	77.8	5e-10	Neospora caninum Liverpool complete genome, chromosome V	sp|Q7M732|RTL1_MOUSE	82.8	7e-15	Retrotransposon-like protein 1 OS=Mus musculus GN=Rtl1 PE=2 SV=1	YJL115w	54.7	2e-06	COG5137	Histone chaperone involved in gene silencing	K15172	3e-13	79.3	mdo:100031345	transcription elongation factor SPT5	GO:0008152//metabolic process	GO:0003824//catalytic activity	-	--
CL124.Contig2_All	4587	0	11	0.0000	0.1752	7.45285896471381	Up	0.0001721062	0.0003036388808031	gi|221503002|gb|EEE28712.1|	225.3	2e-56	GTP-binding domain containing protein, putative [Toxoplasma gondii VEG]	gi|237842710|ref|XM_002370612.1|	3205	0.0	Toxoplasma gondii ME49 elongation factor Tu GTP-binding domain-containing protein, mRNA	sp|Q5BJP6|RRF2M_RAT	116	4e-25	Ribosome-releasing factor 2, mitochondrial OS=Rattus norvegicus GN=Gfm2 PE=2 SV=2	BH0131	91.3	1e-17	COG0480	Translation elongation factors (GTPases)	K02355	1e-24	116	rno:294672	elongation factor G	GO:0006414//translational elongation;GO:0006184//GTP catabolic process	GO:0004781//sulfate adenylyltransferase (ATP) activity;GO:0004435//phosphatidylinositol phospholipase C activity;GO:0003746//translation elongation factor activity;GO:0005525//GTP binding;GO:0003924//GTPase activity;GO:0018801	-	--
CL235.Contig4_All	5113	0	12	0.0000	0.1714	7.42122329922514	Up	7.8891e-05	0.000145105306421152	gi|237844489|ref|XP_002371542.1|	62.0	4e-07	hypothetical protein TGME49_020170 [Toxoplasma gondii ME49] >gi|211969206|gb|EEB04402.1| hypothetical protein TGME49_020170 [Toxoplasma gondii ME49]	gi|325115869|emb|FR823386.1|	77.8	5e-10	Neospora caninum Liverpool complete genome, chromosome V	sp|Q7M732|RTL1_MOUSE	82.8	7e-15	Retrotransposon-like protein 1 OS=Mus musculus GN=Rtl1 PE=2 SV=1	YJL115w	54.7	2e-06	COG5137	Histone chaperone involved in gene silencing	K15172	3e-13	79.3	mdo:100031345	transcription elongation factor SPT5	GO:0034641//cellular nitrogen compound metabolic process;GO:0044238//primary metabolic process;GO:0006725//cellular aromatic compound metabolic process;GO:0046483//heterocycle metabolic process;GO:1901360	GO:0003824//catalytic activity	-	--
CL235.Contig20_All	5258	0	12	0.0000	0.1667	7.38111029409905	Up	7.8891e-05	0.000145059647105098	gi|237844489|ref|XP_002371542.1|	62.0	4e-07	hypothetical protein TGME49_020170 [Toxoplasma gondii ME49] >gi|211969206|gb|EEB04402.1| hypothetical protein TGME49_020170 [Toxoplasma gondii ME49]	gi|325115869|emb|FR823386.1|	77.8	5e-10	Neospora caninum Liverpool complete genome, chromosome V	sp|Q7M732|RTL1_MOUSE	82.8	8e-15	Retrotransposon-like protein 1 OS=Mus musculus GN=Rtl1 PE=2 SV=1	YJL115w	54.7	2e-06	COG5137	Histone chaperone involved in gene silencing	K15172	3e-13	79.3	mdo:100031345	transcription elongation factor SPT5	GO:0034641//cellular nitrogen compound metabolic process;GO:0044238//primary metabolic process;GO:0006725//cellular aromatic compound metabolic process;GO:0046483//heterocycle metabolic process;GO:1901360	GO:0003824//catalytic activity	-	--
CL235.Contig14_All	4978	0	10	0.0000	0.1467	7.19672506078603	Up	0.000375462	0.000635853411679467	gi|237844489|ref|XP_002371542.1|	911.4	0.0	hypothetical protein TGME49_020170 [Toxoplasma gondii ME49] >gi|211969206|gb|EEB04402.1| hypothetical protein TGME49_020170 [Toxoplasma gondii ME49]	gi|325115869|emb|FR823386.1|	77.8	5e-10	Neospora caninum Liverpool complete genome, chromosome V	sp|Q7M732|RTL1_MOUSE	82.8	7e-15	Retrotransposon-like protein 1 OS=Mus musculus GN=Rtl1 PE=2 SV=1	YJL115w	54.7	2e-06	COG5137	Histone chaperone involved in gene silencing	K15172	3e-13	79.3	mdo:100031345	transcription elongation factor SPT5	GO:0034641//cellular nitrogen compound metabolic process;GO:0044238//primary metabolic process;GO:0006725//cellular aromatic compound metabolic process;GO:0046483//heterocycle metabolic process;GO:1901360	GO:0003824//catalytic activity	-	--
[truncated: 17,431 more rows]
