# Supplementary material for: Comparative studies of Toxoplasma gondii transcriptomes: insights into stage conversion based on gene expression profiling and alternative splicing
Source: Parasit Vectors. 2018 Jul 11;11:402. doi: 10.1186/s13071-018-2983-5 (PMC6042387; doi:10.1186/s13071-018-2983-5)
Supplement: Supplementary file 3 — Table S3. The lists with the 50 most abundant transcripts detected in tachyzoites of T. gondii. (XLS 25 kb) [file 13071_2018_2983_MOESM3_ESM.xls]

## Sheet: Sheet1
Transcript	Locus	FPKM	Gene	Annotation
CUFF.6735	TGME49_chrX:3982989-3983139	8969.07	TGME49_212200	magnesium transporter NIPA， putative
CUFF.2701	TGME49_chrV:9265-9397	7288.57	TGME49_296231	hypothetical protein
CUFF.8856	TGME49_chrVIII:5306264-5311565	2889.27	TGME49_270250	dense granule protein GRA1(GRA1)
CUFF.5794	TGME49_chrVIIb:2847689-2849733	2541.52	TGME49_259240	ribosomal protein RPS21(RPS21)
CUFF.9343	TGME49_chrXII:5141894-5145991	2330.62	TGME49_250710	microneme protein MIC10(MIC10)
CUFF.66	TGME49_chrII:10133-11078	2169.7	Non-annotated	-
CUFF.9426	TGME49_chrX:867865-874271	2082.19	TGME49_227620	dense granule protein GRA2(GRA2)
CUFF.2170	TGME49_chrIX:4393910-4399118	1851.25	TGME49_291890	microneme protein MIC1(MIC1)
CUFF.62	ABPA02001680:437-1779	1823.87	Non-annotated	-
CUFF.792	TGME49_chrIII:1904183-1905377	1672.15	TGME49_254720	dense granule protein GRA8(GRA8)
CUFF.6077	TGME49_chrVIIb:3404153-3406101	1568.24	TGME49_258470	hypothetical protein
CUFF.5197	TGME49_chrVIIa:1731276-1733970	1405.85	TGME49_204530	microneme protein MIC11(MIC11)
CUFF.8740	TGME49_chrX:6119683-6122971	1402.85	TGME49_214220	hypothetical protein
CUFF.7456	TGME49_chrVIIa:2601509-2614758	1315.77	TGME49_203310	dense granule protein GRA7(GRA7)
CUFF.6257	TGME49_chrVIIb:4943781-4953079	1163.93	TGME49_255260	apical membrane antigen AMA1
CUFF.632	TGME49_chrII:135682-137474	1161.62	TGME49_221210	cyclophilin
CUFF.2628	TGME49_chrIb:712052-715926	1129.59	TGME49_208450	protease inhibitor PI2(PI2)
CUFF.9048	TGME49_chrXII:5505663-5505837	1083.22	TGME49_251630	slc30a2 protein
CUFF.7080	TGME49_chrX:3940490-3943382	1069	TGME49_212290	ribosomal protein RPS19(RPS19)
CUFF.4017	TGME49_chrVIII:1964320-1966615	1051.25	TGME49_232230	ribosomal protein RPL30(RPL30)
CUFF.7391	TGME49_chrXI:1382399-1384141	1038.22	TGME49_310490	ribosomal protein RPL27A(RPL27A)
CUFF.9321	TGME49_chrXII:6690253-6695248	987.944	TGME49_277270	NTPaseII
CUFF.4194	TGME49_chrV:1824590-1827800	953.944	TGME49_286450	dense granule protein GRA5(GRA5)
CUFF.5218	TGME49_chrVIIa:3741836-3743243	916.09	TGME49_201860	hypothetical protein
CUFF.8500	TGME49_chrXII:1912805-1915144	903.271	TGME49_217570	ribosomal protein RPS27(RPS27)
CUFF.756	TGME49_chrIII:1860449-1862027	851.896	TGME49_254620	ribosomal protein RPL39(RPL39)
CUFF.8138	TGME49_chrX:6603184-6609835	844.777	TGME49_214930	MIC2-associated protein （M2AP）
CUFF.8283	TGME49_chrXI:6494978-6495651	830.148	TGME49_215980	hypothetical protein
CUFF.2495	TGME49_chrIa:540871-542937	776.52	TGME49_293740	hypothetical protein
CUFF.5491	TGME49_chrVIIa:2028406-2036339	764.267	TGME49_204050	subtilisin SUB1(SUB1)
CUFF.8483	TGME49_chrXII:1637537-1639329	755.67	TGME49_218260	histone H3.3
CUFF.6878	TGME49_chrX:4449290-4451243	739.847	TGME49_234550	ribosomal protein RPL29(RPL29)
CUFF.8555	TGME49_chrXII:2283976-2288104	734.513	TGME49_245460	ribosomal protein RPS8(RPS8)
CUFF.618	TGME49_chrII:87279-96585	705.235	TGME49_220950	hypothetical protein
CUFF.8300	TGME49_chrXII:290815-296891	691.878	TGME49_300000	ribosomal protein RPL18(RPL18)
CUFF.7006	TGME49_chrX:5564146-5565841	690.32	TGME49_236890	hypothetical protein
CUFF.5579	TGME49_chrVIIa:3792356-3800241	670.635	TGME49_201780	microneme protein MIC2(MIC2)
CUFF.1406	TGME49_chrIX:797978-800008	664.278	TGME49_267060	ribosomal protein RPL14(RPL14)
CUFF.8706	TGME49_chrXII:2561562-2575091	648.549	TGME49_245770	hypothetical protein
CUFF.3162	TGME49_chrVI:9462-11791	621.163	TGME49_238010	ribosomal protein RPL23A(RPL23A)
CUFF.9314	TGME49_chrXII:5029853-5042228	619.661	TGME49_250115	hypothetical protein
CUFF.3276	TGME49_chrVI:551137-554167	612.601	TGME49_239330	ribosomal protein RPL37(RPL37)
CUFF.5372	TGME49_chrVIIa:3699895-3706888	605.936	TGME49_202020	DnAK-TPR
CUFF.1646	TGME49_chrIX:3287577-3291067	599.37	TGME49_289530	ribosomal protein RPL19(RPL19)
CUFF.5666	TGME49_chrVIIb:852702-856560	596.777	TGME49_263050	ribosomal protein RPL13(RPL13)
CUFF.7316	TGME49_chrXI:829029-830305	589.523	TGME49_309810	ribosomal protein RPP2(RPP2)
CUFF.8583	TGME49_chrXII:1477452-1482560	585.203	TGME49_218520	microneme protein MIC6(MIC6)
CUFF.2186	TGME49_chrIa:277240-279670	581.681	TGME49_293360	hypothetical protein
CUFF.2606	TGME49_chrIb:997251-1000646	566.961	TGME49_209030	actin ACT1(ACT1)
CUFF.6302	TGME49_chrX:987722-997140	566.486	TGME49_227360	ribosomal protein RPL3(RPL3)
