# Supplementary material for: Comparative studies of Toxoplasma gondii transcriptomes: insights into stage conversion based on gene expression profiling and alternative splicing
Source: Parasit Vectors. 2018 Jul 11;11:402. doi: 10.1186/s13071-018-2983-5 (PMC6042387; doi:10.1186/s13071-018-2983-5)
Supplement: Supplementary file 4 — Table S4. The lists with the 50 most abundant transcripts detected in bradyzoites of T. gondii. (XLS 26 kb) [file 13071_2018_2983_MOESM4_ESM.xls]

## Sheet: Sheet1
Transcript	Locus	FPKM	Gene	Annotation
CUFF.5318	TGME49_chrVIIb:2847689-2849690	12918.9	TGME49_259240	ribosomal protein RPS21(RPS21)
CUFF.6155	TGME49_chrVIIb:3023489-3024415	6876.49	TGME49_259020	bradyzoite antigen BAG1(BAG1)
CUFF.6669	TGME49_chrVIIa:3697731-3712519	4448.57	TGME49_202020	DnAK-TPR
CUFF.1685	TGME49_chrIX:4381850-4382602	3842.54	TGME49_291850	ribosomal protein RPS30(RPS30)
CUFF.2080	TGME49_chrIX:2654521-2659531	3793.37	TGME49_288650	dense granule protein GRA12(GRA12)
CUFF.6324	TGME49_chrX:4397411-4398983	3454.07	TGME49_234450	ribosomal protein RPS15A(RPS15A)
CUFF.2108	TGME49_chrIa:1148210-1150143	2080.45	TGME49_294800	elongation factor 1-alpha(EF-1-ALPHA),putative
CUFF.8566	tgme49_asmbl.1166:0-958	1993.09	TGME49_323100	hypothetical protein
CUFF.6538	TGME49_chrX:6248102-6249923	1842.08	TGME49_214320	facilitative glucose transporter GT1(GT1)
CUFF.6068	TGME49_chrX:2539784-2542284	1719.41	TGME49_225080	ribosomal protein RPS18(RPS18)
CUFF.2458	TGME49_chrIb:1616196-1616305	1652.76	Non-annotated	-
CUFF.3638	TGME49_chrVIII:1998240-1999769	1642.83	TGME49_232300	ribosomal protein RPS3(RPS3)
CUFF.5515	TGME49_chrVIIb:3404195-3405913	1620.94	TGME49_258470	hypothetical protein
CUFF.5591	TGME49_chrVIIa:2602598-2606475	1614.3	TGME49_203310	dense granule protein GRA7(GRA7)
CUFF.780	TGME49_chrIV:209482-210790	1554.86	TGME49_320600	cold-shock DNA-binding domain-containing protein
CUFF.8229	TGME49_chrXII:4288752-4291824	1509.11	TGME49_248990	hypothetical protein
CUFF.8547	TGME49_chrX:6119688-6122407	1488.72	TGME49_214220	hypothetical protein
CUFF.8075	TGME49_chrXII:3884249-3886334	1469.01	TGME49_248480	ribosomal protein RPS9(RPS9)
CUFF.5315	TGME49_chrVIII:5305234-5311297	1433.75	TGME49_270250	dense granule protein GRA1(GRA1)
CUFF.1123	TGME49_chrIV:2156194-2159162	1429.13	TGME49_210690	ribosomal protein RPS6(RPS6)
CUFF.6804	TGME49_chrX:5470775-5478190	1420.76	TGME49_236660,TGME49_236650	START domain-containing protein，DEAD(Asp-Glu-Ala-Asp)boxpolypeptide17(DDX17)
CUFF.7861	TGME49_chrXII:1637518-1639097	1407.41	TGME49_218260	histone H3.3
CUFF.5673	TGME49_chrVIIb:3991024-3995977	1376.66	TGME49_257530	transporter major facilitator family protein
CUFF.5919	TGME49_chrX:1180190-1199063	1327.72	TGME49_226970,TGME49_226960	ribosomal protein RPS11(RPS11),phosphofructokinase PFKII(PFKII)
CUFF.2011	TGME49_chrIa:277411-280584	1313.65	TGME49_293360	hypothetical protein
CUFF.1424	TGME49_chrIX:798073-800749	1255.14	TGME49_267060	ribosomal protein RPL14(RPL14)
CUFF.6332	TGME49_chrX:2171741-2182403	1175.59	TGME49_225530	metalcationtransporter,ZIPfamilyprotein
CUFF.3141	TGME49_chrVI:1975385-1977921	1171.66	TGME49_242340	ribosomal protein RPS29(RPS29)
CUFF.2064	TGME49_chrIa:540865-543039	1167.8	TGME49_293740	hypothetical protein
CUFF.2606	TGME49_chrV:1453627-1456510	1166.09	TGME49_213940	CHCH domain-containing protein
CUFF.2067	TGME49_chrIX:2481795-2488443	1157.61	TGME49_288380	heat shock protein HSP90(HSP90)
CUFF.3271	TGME49_chrVI:2723333-2726762	1138.06	TGME49_243570	ribosomal protein RPS26(RPS26)
CUFF.5035	TGME49_chrVIIb:852670-856326	1074.98	TGME49_263050	ribosomal protein RPL13(RPL13)
CUFF.3970	TGME49_chrVIII:3288880-3291753	1073.87	TGME49_273760	heat shock protein HSP70(HSP70)
CUFF.7845	TGME49_chrXII:2284195-2288442	1031.28	TGME49_245460	ribosomal protein RPS8(RPS8)
CUFF.5721	TGME49_chrX:294874-298272	1018.87	TGME49_228470	ribosomal protein RPL15(RPL15)
CUFF.3604	TGME49_chrVIII:371801-376845	1016.42	TGME49_229670	ribosomal protein RPS23(RPS23)
CUFF.4599	TGME49_chrVIIa:2045896-2048787	1014.68	TGME49_204020	ribosomal protein RPL8(RPL8)
CUFF.5071	TGME49_chrVIIb:1092299-1094847	978.654	TGME49_262670	ribosomal protein RPL18A(RPL18A)
CUFF.6998	TGME49_chrXI:2419011-2421415	963.884	TGME49_312090	ribosomal protein RPL23(RPL23)
CUFF.3559	TGME49_chrVIII:1229411-1234036	951.48	TGME49_231080	ribosomal protein RPL38(RPL38)
CUFF.2066	TGME49_chrIX:2473085-2478333	934.979	TGME49_288360	tryptophanyl-tRNA synthetase(TrpRS2)
CUFF.8095	TGME49_chrXII:2678776-2682945	918.838	TGME49_246130	serpin(serine proteinase inhibitor)super family protein
CUFF.8294	TGME49_chrXII:5238174-5241015	909.992	TGME49_250810	ribosomal protein RPL35(RPL35)
CUFF.3149	TGME49_chrVI:147157-154607	889.322	TGME49_238240	bystin protein
CUFF.1522	TGME49_chrIX:1325401-1328289	886.044	TGME49_266060	ribosomal protein RPSA(RPSA)
CUFF.1006	TGME49_chrIV:550866-559421	868.051	TGME49_320050	ribosomal protein RPL5(RPL5)
CUFF.2273	TGME49_chrIa:1408409-1410977	865.941	TGME49_295110	rhoptry protein ROP7(ROP7)
CUFF.2544	TGME49_chrV:948506-951468	852.528	TGME49_213350	ribosomal protein RPS15(RPS15)
CUFF.4000	TGME49_chrVIII:3595330-3598062	842.245	TGME49_273320	hypotheticalprotein
